# Supplementary material for: Factors affecting aerosol SARS-CoV-2 transmission via HVAC systems; a modeling study
Source: PLoS Comput Biol. 2021 Oct 18;17(10):e1009474. doi: 10.1371/journal.pcbi.1009474 (PMC8553169; doi:10.1371/journal.pcbi.1009474)
Supplement: S1 Data — (ZIP) [file pcbi.1009474.s002.zip]

Archive with 24 entries (18 files):
- ZippedData/
- ZippedData/ACH_FOA_Filtration/
- ZippedData/ACH_FOA_Filtration/Combined.csv
- ZippedData/ACH_FOA_Filtration/CombinedCSVLabelDescriptions.csv
- ZippedData/ACH_FOA_Filtration/Plots.ipynb
- ZippedData/ApartmentExposures/
- ZippedData/ApartmentExposures/Apartment_Infection_Predictions.csv
- ZippedData/ApartmentExposures/ApartmentCSVLabelDescriptions.csv
- ZippedData/ApartmentExposures/Plot.ipynb
- ZippedData/Groups Investigation/
- ZippedData/Groups Investigation/Nightclub.csv
- ZippedData/Groups Investigation/NightclubCSVLabelDescriptions.csv
- ZippedData/Groups Investigation/OfficeBuilding.csv
- ZippedData/Groups Investigation/OfficeCSVLabelDescriptions.csv
- ZippedData/Groups Investigation/Plot.ipynb
- ZippedData/In Room Filtration/
- ZippedData/In Room Filtration/InRoom.csv
- ZippedData/In Room Filtration/InRoomCSVLabelDescriptions.csv
- ZippedData/In Room Filtration/Plots.ipynb
- ZippedData/README.txt
- ZippedData/Systematic Permutations/
- ZippedData/Systematic Permutations/Multiple.csv
- ZippedData/Systematic Permutations/MultipleCSVLabelDescriptions.csv
- ZippedData/Systematic Permutations/Plots.ipynb
