# Supplementary material for: Factors affecting aerosol SARS-CoV-2 transmission via HVAC systems; a modeling study
Source: PLoS Comput Biol. 2021 Oct 18;17(10):e1009474. doi: 10.1371/journal.pcbi.1009474 (PMC8553169; doi:10.1371/journal.pcbi.1009474)
Supplement: S1 Data — (ZIP) [file pcbi.1009474.s002.zip › ZippedData/ACH_FOA_Filtration/Combined.csv]

UV Efficiency	ACH	Release Rate [pfu/min]	MMAD [meters]	Population	Filter Rating [MERV]	FOA	Infections	Building Type	Subplot Type
0.0	2.0	100.0	4.001e-06	1081	8	0.2173	0.2443	O	C
0.0	2.0	100.0	4.698999999999999e-06	1082	8	0.1975	0.3433	O	C
0.0	2.0	100.0	3.597e-06	1082	8	0.1632	0.1718	O	C
0.0	2.0	100.0	3.6110000000000002e-06	1083	8	0.3149	0.2379	O	C
0.0	2.0	100.0	4.078e-06	1082	8	0.4625	0.56	O	C
0.0	2.0	100.0	3.751e-06	1083	8	0.3876	0.8959999999999999	O	C
0.0	2.0	100.0	4.4869999999999996e-06	1082	8	0.2327	0.3749	O	C
0.0	2.0	100.0	4.54e-06	1083	8	0.1335	0.2382	O	C
0.0	2.0	100.0	4.572e-06	1082	8	0.3303	0.3997	O	C
0.0	2.0	100.0	3.897e-06	1082	8	0.2538	0.2415	O	C
0.0	2.0	100.0	4.665e-06	1083	8	0.2901	0.1328	O	C
0.0	2.0	100.0	4.0660000000000005e-06	1081	8	0.3484	0.5928	O	C
0.0	2.0	100.0	4.549e-06	1082	8	0.413	0.4529	O	C
0.0	2.0	100.0	4.2389999999999996e-06	1081	8	0.2176	0.313	O	C
0.0	2.0	100.0	3.503e-06	1083	8	0.2181	0.7596	O	C
0.0	2.0	100.0	4.075e-06	1082	8	0.3489	0.5348	O	C
0.0	2.0	100.0	4.113e-06	1083	8	0.2935	0.5372	O	C
0.0	2.0	100.0	4.0930000000000005e-06	1082	8	0.3072	0.2648	O	C
0.0	2.0	100.0	3.536e-06	1082	8	0.3671	0.3281	O	C
0.0	2.0	100.0	4.315e-06	1082	8	0.1836	0.6777	O	C
0.0	2.0	100.0	3.804e-06	1081	8	0.1908	0.2448	O	C
0.0	2.0	100.0	3.75e-06	1081	8	0.2342	0.5237	O	C
0.0	2.0	100.0	3.555e-06	1081	8	0.2029	0.7436	O	C
0.0	2.0	100.0	4.382e-06	1082	8	0.1989	0.3384	O	C
0.0	2.0	100.0	4.125e-06	1082	8	0.1471	0.2764	O	C
0.0	2.0	100.0	4.56e-06	1081	8	0.6359	0.154	O	C
0.0	2.0	100.0	3.348e-06	1082	8	0.3435	0.1958	O	C
0.0	2.0	100.0	3.5960000000000004e-06	1081	8	0.34700000000000003	0.8263	O	C
0.0	2.0	100.0	3.7360000000000003e-06	1082	8	0.3823	0.2847	O	C
0.0	2.0	100.0	3.423e-06	1083	8	0.2881	0.3632	O	C
0.0	2.0	100.0	3.683e-06	1082	8	0.2718	0.2092	O	C
0.0	2.0	100.0	4.578e-06	1081	8	0.1592	0.06949	O	C
0.0	2.0	100.0	3.772e-06	1081	8	0.2215	0.5396	O	C
0.0	2.0	100.0	3.8080000000000002e-06	1082	8	0.4407	0.455	O	C
0.0	2.0	100.0	4.348999999999999e-06	1082	8	0.1319	0.2406	O	C
0.0	2.0	100.0	4.237e-06	1082	8	0.12300000000000001	0.2018	O	C
0.0	2.0	100.0	3.7630000000000002e-06	1083	8	0.1949	0.3006	O	C
0.0	2.0	100.0	4.5280000000000005e-06	1081	8	0.2399	0.3132	O	C
0.0	2.0	100.0	3.865e-06	1082	8	0.2109	0.2471	O	C
0.0	2.0	100.0	4.541e-06	1082	8	0.2774	0.5398	O	C
0.0	2.0	100.0	3.826e-06	1081	8	0.2203	0.1068	O	C
0.0	2.0	100.0	4.409e-06	1082	8	0.2066	0.4226	O	C
0.0	2.0	100.0	2.943e-06	1081	8	0.3759	0.3206	O	C
0.0	2.0	100.0	4.418e-06	1082	8	0.4805	0.2647	O	C
0.0	2.0	100.0	4.567e-06	1082	8	0.3853	0.1111	O	C
0.0	2.0	100.0	3.6510000000000003e-06	1082	8	0.2162	0.5639	O	C
0.0	2.0	100.0	4.731e-06	1082	8	0.3659	0.3529	O	C
0.0	2.0	100.0	3.5910000000000004e-06	1081	8	0.5067	0.5716	O	C
0.0	2.0	100.0	3.0789999999999997e-06	1082	8	0.3477	0.8029999999999999	O	C
0.0	2.0	100.0	4.738e-06	1081	8	0.18600000000000003	0.1652	O	C
0.0	2.0	100.0	4.558e-06	1082	8	0.4548	0.2887	O	C
0.0	2.0	100.0	3.045e-06	1083	8	0.1438	0.1796	O	C
0.0	2.0	100.0	3.305e-06	1083	8	0.2872	0.7026	O	C
0.0	2.0	100.0	4.578e-06	1082	8	0.4289	0.46399999999999997	O	C
0.0	2.0	100.0	4.187e-06	1083	8	0.1795	0.212	O	C
0.0	2.0	100.0	3.6960000000000003e-06	1082	8	0.1675	0.2574	O	C
0.0	2.0	100.0	4.2460000000000005e-06	1083	8	0.3296	0.3178	O	C
0.0	2.0	100.0	3.637e-06	1083	8	0.1367	0.2399	O	C
0.0	2.0	100.0	4.568e-06	1081	8	0.7261	0.2037	O	C
0.0	2.0	100.0	3.417e-06	1083	8	0.1786	0.3141	O	C
0.0	2.0	100.0	3.306e-06	1082	8	0.04557	0.2209	O	C
0.0	2.0	100.0	4.051e-06	1082	8	0.3731	0.4189	O	C
0.0	2.0	100.0	4.12e-06	1081	8	0.348	0.2804	O	C
0.0	2.0	100.0	3.0210000000000004e-06	1082	8	0.3406	0.2978	O	C
0.0	2.0	100.0	4.716e-06	1083	8	0.3166	0.2073	O	C
0.0	2.0	100.0	4.709e-06	1082	8	0.1533	0.4859	O	C
0.0	2.0	100.0	4.35e-06	1082	8	0.4503	0.7151	O	C
0.0	2.0	100.0	4.7e-06	1082	8	0.33399999999999996	0.377	O	C
0.0	2.0	100.0	3.155e-06	1082	8	0.2467	0.5682	O	C
0.0	2.0	100.0	3.197e-06	1082	8	0.2022	0.5710000000000001	O	C
0.0	2.0	100.0	3.375e-06	1083	8	0.2298	0.4011	O	C
0.0	2.0	100.0	4.335e-06	1083	8	0.2664	0.2773	O	C
0.0	2.0	100.0	4.409e-06	1082	8	0.3212	0.3598	O	C
0.0	2.0	100.0	4.07e-06	1083	8	0.1928	0.4896	O	C
0.0	2.0	100.0	3.764e-06	1083	8	0.273	0.4666	O	C
0.0	2.0	100.0	4.374e-06	1082	8	0.1376	0.5106	O	C
0.0	2.0	100.0	2.969e-06	1083	8	0.3206	0.5039	O	C
0.0	2.0	100.0	3.03e-06	1082	8	0.3212	0.3726	O	C
0.0	2.0	100.0	3.747e-06	1082	8	0.3829	0.332	O	C
0.0	2.0	100.0	3.0919999999999998e-06	1082	8	0.4576	0.6153	O	C
0.0	2.0	100.0	3.355e-06	1081	8	0.42700000000000005	0.1854	O	C
0.0	2.0	100.0	4.656e-06	1083	8	0.2877	0.3287	O	C
0.0	2.0	100.0	3.706e-06	1081	8	0.3191	0.3115	O	C
0.0	2.0	100.0	3.4519999999999997e-06	1082	8	0.2007	0.5256	O	C
0.0	2.0	100.0	3.5000000000000004e-06	1082	8	0.2344	0.3863	O	C
0.0	2.0	100.0	3.21e-06	1083	8	0.4573	0.2047	O	C
0.0	2.0	100.0	4.507e-06	1082	8	0.4095	0.41200000000000003	O	C
0.0	2.0	100.0	4.03e-06	1081	8	0.4036	0.4318	O	C
0.0	2.0	100.0	3.4119999999999997e-06	1083	8	0.3985	0.1608	O	C
0.0	2.0	100.0	4.398e-06	1081	8	0.4815	0.04689	O	C
0.0	2.0	100.0	3.148e-06	1081	8	0.1305	0.06716	O	C
0.0	2.0	100.0	4.097e-06	1081	8	0.1449	0.524	O	C
0.0	2.0	100.0	3.4660000000000004e-06	1083	8	0.2312	0.3587	O	C
0.0	2.0	100.0	4.4289999999999994e-06	1082	8	0.3565	0.40399999999999997	O	C
0.0	2.0	100.0	2.957e-06	1083	8	0.07147	0.4806	O	C
0.0	2.0	100.0	3.018e-06	1082	8	0.2003	0.5294	O	C
0.0	2.0	100.0	3.218e-06	1083	8	0.2749	0.2463	O	C
0.0	2.0	100.0	4.736e-06	1083	8	0.08559	0.2214	O	C
0.0	2.0	100.0	3.002e-06	1082	8	0.3203	0.3959	O	C
0.0	2.0	100.0	3.028e-06	1082	8	0.1747	0.4724	O	C
0.0	2.0	100.0	3.023e-06	1083	8	0.1862	0.4247	O	C
0.0	2.0	100.0	3.557e-06	1083	8	0.2925	0.4764	O	C
0.0	2.0	100.0	3.5430000000000002e-06	1083	8	0.2825	0.4336	O	C
0.0	2.0	100.0	3.836e-06	1083	8	0.2377	0.4248	O	C
0.0	2.0	100.0	3.191e-06	1081	8	0.5335	0.1347	O	C
0.0	2.0	100.0	4.494e-06	1081	8	0.3532	0.2397	O	C
0.0	2.0	100.0	4.067e-06	1082	8	0.6233	0.2431	O	C
0.0	2.0	100.0	3.059e-06	1082	8	0.1663	0.4666	O	C
0.0	2.0	100.0	3.841e-06	1082	8	0.16	0.5928	O	C
0.0	2.0	100.0	3.028e-06	1083	8	0.2185	0.327	O	C
0.0	2.0	100.0	3.423e-06	1083	8	0.08526	0.3941	O	C
0.0	2.0	100.0	3.433e-06	1082	8	0.3782	0.1963	O	C
0.0	2.0	100.0	4.648e-06	1082	8	0.4099	0.1802	O	C
0.0	2.0	100.0	4.561e-06	1082	8	0.22699999999999998	0.3572	O	C
0.0	2.0	100.0	4.661e-06	1082	8	0.1646	0.2639	O	C
0.0	2.0	100.0	4.437e-06	1081	8	0.1314	0.2708	O	C
0.0	2.0	100.0	4.1639999999999994e-06	1082	8	0.1176	0.2669	O	C
0.0	2.0	100.0	3.879e-06	1082	8	0.2518	0.2588	O	C
0.0	2.0	100.0	4.345e-06	1081	8	0.1886	0.2663	O	C
0.0	2.0	100.0	3.217e-06	1083	8	0.1787	0.4558	O	C
0.0	2.0	100.0	3.577e-06	1081	8	0.4733	0.5516	O	C
0.0	2.0	100.0	4.586000000000001e-06	1083	8	0.5134	0.4423	O	C
0.0	2.0	100.0	4e-06	1083	8	0.2864	0.3807	O	C
0.0	2.0	100.0	4.605e-06	1082	8	0.4004	0.3688	O	C
0.0	2.0	100.0	3.855e-06	1082	8	0.3783	0.355	O	C
0.0	2.0	100.0	2.8960000000000003e-06	1083	8	0.2159	0.3576	O	C
0.0	2.0	100.0	4.54e-06	1082	8	0.1988	0.5431	O	C
0.0	2.0	100.0	3.5160000000000003e-06	1082	8	0.1279	0.3256	O	C
0.0	2.0	100.0	2.902e-06	1081	8	0.5974	0.5689	O	C
0.0	2.0	100.0	3.8280000000000004e-06	1081	8	0.3281	0.7323	O	C
0.0	2.0	100.0	3.6000000000000003e-06	1083	8	0.3947	0.4634	O	C
0.0	2.0	100.0	4.621e-06	1082	8	0.1549	0.3224	O	C
0.0	2.0	100.0	3.051e-06	1082	8	0.2099	0.6176	O	C
0.0	2.0	100.0	4.245e-06	1082	8	0.3039	0.5242	O	C
0.0	2.0	100.0	3.3539999999999996e-06	1082	8	0.385	0.6632	O	C
0.0	2.0	100.0	4.205e-06	1082	8	0.4635	0.2984	O	C
0.0	2.0	100.0	3.1189999999999997e-06	1082	8	0.4747	0.4732	O	C
0.0	2.0	100.0	3.139e-06	1083	8	0.1935	0.3895	O	C
0.0	2.0	100.0	2.9310000000000004e-06	1082	8	0.3183	0.1486	O	C
0.0	2.0	100.0	4.539e-06	1082	8	0.3803	0.331	O	C
0.0	2.0	100.0	3.53e-06	1083	8	0.4223	0.6708	O	C
0.0	2.0	100.0	3.573e-06	1082	8	0.1111	0.3702	O	C
0.0	2.0	100.0	4.05e-06	1082	8	0.5565	0.2291	O	C
0.0	2.0	100.0	4.301e-06	1082	8	0.4266	0.2872	O	C
0.0	2.0	100.0	4.277e-06	1083	8	0.4078	0.6852	O	C
0.0	2.0	100.0	4.218e-06	1082	8	0.1103	0.3899	O	C
0.0	2.0	100.0	3.308e-06	1082	8	0.5408	0.534	O	C
0.0	2.0	100.0	3.41e-06	1081	8	0.4395	0.2585	O	C
0.0	2.0	100.0	3.387e-06	1082	8	0.1989	0.8424	O	C
0.0	2.0	100.0	4.678e-06	1081	8	0.3657	0.2816	O	C
0.0	2.0	100.0	4.253e-06	1082	8	0.1392	0.1462	O	C
0.0	2.0	100.0	3.57e-06	1083	8	0.1949	0.4291	O	C
0.0	2.0	100.0	4.36e-06	1083	8	0.36	0.3698	O	C
0.0	2.0	100.0	4.5110000000000005e-06	1081	8	0.3458	0.4596	O	C
0.0	2.0	100.0	4.398e-06	1082	8	0.2972	0.3884	O	C
0.0	2.0	100.0	3.4610000000000004e-06	1081	8	0.478	0.3478	O	C
0.0	2.0	100.0	3.446e-06	1082	8	0.2746	0.6094	O	C
0.0	2.0	100.0	4.067e-06	1083	8	0.2371	0.4748	O	C
0.0	2.0	100.0	4.131e-06	1082	8	0.2958	0.4233	O	C
0.0	2.0	100.0	3.2510000000000003e-06	1083	8	0.2354	0.3945	O	C
0.0	2.0	100.0	4.621e-06	1082	8	0.3761	0.2954	O	C
0.0	2.0	100.0	4.574e-06	1081	8	0.1202	0.3427	O	C
0.0	2.0	100.0	3.5589999999999997e-06	1083	8	0.22899999999999998	0.3172	O	C
0.0	2.0	100.0	4.704e-06	1083	8	0.2247	0.5616	O	C
0.0	2.0	100.0	4.567e-06	1081	8	0.2761	0.3044	O	C
0.0	2.0	100.0	4.15e-06	1083	8	0.4123	0.2416	O	C
0.0	2.0	100.0	3.406e-06	1081	8	0.3942	0.3642	O	C
0.0	2.0	100.0	4.346e-06	1081	8	0.2219	0.1194	O	C
0.0	2.0	100.0	3.1469999999999997e-06	1082	8	0.4877	0.6096	O	C
0.0	2.0	100.0	4.625e-06	1082	8	0.512	0.4898	O	C
0.0	2.0	100.0	4.646e-06	1081	8	0.4561	0.1053	O	C
0.0	2.0	100.0	4.1730000000000005e-06	1083	8	0.2758	0.1464	O	C
0.0	2.0	100.0	4.465e-06	1082	8	0.1422	0.2316	O	C
0.0	2.0	100.0	3.0530000000000002e-06	1082	8	0.3448	0.4085	O	C
0.0	2.0	100.0	3.878e-06	1082	8	0.4539	0.4854	O	C
0.0	2.0	100.0	4.2439999999999995e-06	1082	8	0.161	0.1753	O	C
0.0	2.0	100.0	4.458e-06	1082	8	0.41600000000000004	0.1582	O	C
0.0	2.0	100.0	4.481e-06	1083	8	0.2449	0.5432	O	C
0.0	2.0	100.0	3.931e-06	1083	8	0.6412	0.6125	O	C
0.0	2.0	100.0	4.5139999999999995e-06	1083	8	0.511	0.3357	O	C
0.0	2.0	100.0	3.5000000000000004e-06	1082	8	0.2196	0.2711	O	C
0.0	2.0	100.0	3.86e-06	1081	8	0.4728	0.1368	O	C
0.0	2.0	100.0	4.633e-06	1081	8	0.3211	0.1994	O	C
0.0	2.0	100.0	3.96e-06	1083	8	0.1291	0.6783	O	C
0.0	2.0	100.0	3.295e-06	1082	8	0.2408	0.2723	O	C
0.0	2.0	100.0	2.879e-06	1082	8	0.3541	0.4824	O	C
0.0	2.0	100.0	4.515e-06	1082	8	0.2232	0.3325	O	C
0.0	2.0	100.0	4.297e-06	1083	8	0.3555	0.3486	O	C
0.0	2.0	100.0	3.0739999999999997e-06	1081	8	0.3533	0.4026	O	C
0.0	2.0	100.0	3.702e-06	1083	8	0.3941	0.38799999999999996	O	C
0.0	2.0	100.0	3.445e-06	1082	8	0.1627	0.2124	O	C
0.0	2.0	100.0	4.4e-06	1082	8	0.2083	0.2996	O	C
0.0	2.0	100.0	3.489e-06	1082	8	0.2927	0.47100000000000003	O	C
0.0	2.0	100.0	4.442e-06	1082	8	0.3301	0.3496	O	C
0.0	2.0	100.0	3.826e-06	1082	8	0.14300000000000002	0.4964	O	C
0.0	2.0	100.0	3.355e-06	1083	8	0.1262	1.014	O	C
0.0	2.0	100.0	4.557e-06	1081	8	0.3895	0.3566	O	C
0.0	2.0	100.0	3.858e-06	1081	8	0.3534	0.2749	O	C
0.0	2.0	100.0	4.592e-06	1082	8	0.1795	0.3468	O	C
0.0	2.0	100.0	4.33e-06	1081	8	0.1823	0.2769	O	C
0.0	2.0	100.0	4.732e-06	1083	8	0.2332	0.318	O	C
0.0	2.0	100.0	4.717e-06	1083	8	0.3664	0.3337	O	C
0.0	2.0	100.0	4.639e-06	1082	8	0.3134	0.1933	O	C
0.0	2.0	100.0	4.116e-06	1083	8	0.406	0.4419	O	C
0.0	2.0	100.0	4.566e-06	1081	8	0.5746	0.2802	O	C
0.0	2.0	100.0	3.881000000000001e-06	1082	8	0.4534	0.3033	O	C
0.0	2.0	100.0	3.7460000000000002e-06	1081	8	0.3318	0.4107	O	C
0.0	2.0	100.0	4.469e-06	1083	8	0.2024	0.2817	O	C
0.0	2.0	100.0	3.308e-06	1082	8	0.41600000000000004	0.7559	O	C
0.0	2.0	100.0	4.652e-06	1082	8	0.2838	0.1573	O	C
0.0	2.0	100.0	4.72e-06	1083	8	0.1853	0.2933	O	C
0.0	2.0	100.0	3.347e-06	1082	8	0.5673	0.2863	O	C
0.0	2.0	100.0	4.108e-06	1083	8	0.2825	0.3973	O	C
0.0	2.0	100.0	3.67e-06	1081	8	0.3255	0.3423	O	C
0.0	2.0	100.0	4.6039999999999995e-06	1081	8	0.2381	0.1115	O	C
0.0	2.0	100.0	3.437e-06	1082	8	0.6081	0.4554	O	C
0.0	2.0	100.0	3.213e-06	1083	8	0.09452	0.5168	O	C
0.0	2.0	100.0	4.103e-06	1082	8	0.3175	0.2277	O	C
0.0	2.0	100.0	4.2489999999999995e-06	1082	8	0.1138	0.3372	O	C
0.0	2.0	100.0	3.2110000000000003e-06	1081	8	0.2323	0.5977	O	C
0.0	2.0	100.0	4.642e-06	1081	8	0.1297	0.2719	O	C
0.0	2.0	100.0	4.5960000000000006e-06	1081	8	0.3267	0.3446	O	C
0.0	2.0	100.0	4.522e-06	1082	8	0.3751	0.3751	O	C
0.0	2.0	100.0	3.011e-06	1083	8	0.1597	0.2464	O	C
0.0	2.0	100.0	3.128e-06	1082	8	0.3126	0.6691	O	C
0.0	2.0	100.0	4.639e-06	1083	8	0.2849	0.6067	O	C
0.0	2.0	100.0	4.167e-06	1082	8	0.4575	0.08805	O	C
0.0	2.0	100.0	3.536e-06	1082	8	0.1637	0.09813	O	C
0.0	2.0	100.0	3.48e-06	1082	8	0.2878	0.2326	O	C
0.0	2.0	100.0	4.651e-06	1081	8	0.2961	0.3186	O	C
0.0	2.0	100.0	4.326000000000001e-06	1083	8	0.2326	0.2255	O	C
0.0	2.0	100.0	4.732e-06	1082	8	0.2141	0.3367	O	C
0.0	2.0	100.0	4.22e-06	1081	8	0.3402	0.1066	O	C
0.0	2.0	100.0	3.267e-06	1081	8	0.2629	0.1789	O	C
0.0	2.0	100.0	4.4919999999999995e-06	1082	8	0.1639	0.0795	O	C
0.0	2.0	100.0	3.122e-06	1081	8	0.1312	0.7419	O	C
0.0	2.0	100.0	4.634e-06	1082	8	0.3462	0.4179	O	C
0.0	2.0	100.0	3.995e-06	1081	8	0.2581	0.4092	O	C
0.0	2.0	100.0	3.4789999999999996e-06	1083	8	0.3303	0.2874	O	C
0.0	2.0	100.0	3.579e-06	1082	8	0.3123	0.3045	O	C
0.0	2.0	100.0	3.0069999999999998e-06	1081	8	0.1132	0.2123	O	C
0.0	2.0	100.0	3.547e-06	1083	8	0.1547	0.5624	O	C
0.0	2.0	100.0	4.4969999999999995e-06	1081	8	0.4061	0.06327999999999999	O	C
0.0	2.0	100.0	4.668e-06	1082	8	0.4078	0.1356	O	C
0.0	2.0	100.0	3.9980000000000005e-06	1081	8	0.4627	0.2497	O	C
0.0	2.0	100.0	3.455e-06	1081	8	0.1104	0.2356	O	C
0.0	2.0	100.0	4.149e-06	1083	8	0.4951	0.375	O	C
0.0	2.0	100.0	3.96e-06	1081	8	0.3548	0.3666	O	C
0.0	2.0	100.0	4.55e-06	1081	8	0.2768	0.6061	O	C
0.0	2.0	100.0	3.3389999999999997e-06	1081	8	0.4403	0.7284	O	C
0.0	2.0	100.0	3.222e-06	1082	8	0.376	0.3996	O	C
0.0	2.0	100.0	3.5819999999999998e-06	1081	8	0.2121	0.3266	O	C
0.0	2.0	100.0	4.554e-06	1082	8	0.2637	0.4233	O	C
0.0	2.0	100.0	4.252e-06	1082	8	0.26	0.2282	O	C
0.0	2.0	100.0	3.871e-06	1083	8	0.2313	0.1681	O	C
0.0	2.0	100.0	4.354e-06	1082	8	0.4532	0.1367	O	C
0.0	2.0	100.0	4.187e-06	1081	8	0.2343	0.3686	O	C
0.0	2.0	100.0	4.439e-06	1083	8	0.3602	0.2465	O	C
0.0	2.0	100.0	2.911e-06	1083	8	0.2413	0.24600000000000002	O	C
0.0	2.0	100.0	4.168e-06	1082	8	0.1543	0.1531	O	C
0.0	2.0	100.0	3.2280000000000003e-06	1082	8	0.6305	0.4824	O	C
0.0	2.0	100.0	4.204e-06	1081	8	0.2816	0.1199	O	C
0.0	2.0	100.0	2.876e-06	1082	8	0.4015	0.2995	O	C
0.0	2.0	100.0	4.592e-06	1083	8	0.3282	0.1333	O	C
0.0	2.0	100.0	3.4480000000000003e-06	1082	8	0.3177	0.2096	O	C
0.0	2.0	100.0	3.393e-06	1082	8	0.4453	0.3277	O	C
0.0	2.0	100.0	3.883e-06	1082	8	0.1637	0.6049	O	C
0.0	2.0	100.0	4.03e-06	1082	8	0.1813	0.4603	O	C
0.0	2.0	100.0	4.602e-06	1081	8	0.1854	0.2791	O	C
0.0	2.0	100.0	3.125e-06	1082	8	0.3031	0.3802	O	C
0.0	2.0	100.0	3.98e-06	1082	8	0.2664	0.3739	O	C
0.0	2.0	100.0	3.733e-06	1082	8	0.1333	0.1975	O	C
0.0	2.0	100.0	4.442e-06	1083	8	0.2972	0.4406	O	C
0.0	2.0	100.0	4.732e-06	1081	8	0.3943	0.2522	O	C
0.0	2.0	100.0	4.74e-06	1083	8	0.4724	0.3637	O	C
0.0	2.0	100.0	3.603e-06	1083	8	0.3708	0.3263	O	C
0.0	2.0	100.0	3.988999999999999e-06	1082	8	0.4904	0.195	O	C
0.0	2.0	100.0	4.197e-06	1083	8	0.4546	0.4079	O	C
0.0	2.0	100.0	3.377e-06	1081	8	0.4884	0.4281	O	C
0.0	2.0	100.0	3.049e-06	1083	8	0.3204	0.276	O	C
0.0	2.0	100.0	3.4919999999999998e-06	1082	8	0.575	0.3963	O	C
0.0	2.0	100.0	2.957e-06	1081	8	0.4265	0.2919	O	C
0.0	2.0	100.0	3.766e-06	1081	8	0.2591	0.3538	O	C
0.0	2.0	100.0	4.683e-06	1082	8	0.2527	0.1279	O	C
0.0	2.0	100.0	3.764e-06	1083	8	0.3099	0.09661	O	C
0.0	2.0	100.0	3.985e-06	1082	8	0.42200000000000004	0.2942	O	C
0.0	2.0	100.0	4.379e-06	1082	8	0.3299	0.4813	O	C
0.0	2.0	100.0	3.653e-06	1082	8	0.3227	0.1449	O	C
0.0	2.0	100.0	4.498e-06	1083	8	0.2339	0.09375	O	C
0.0	2.0	100.0	3.1710000000000002e-06	1082	8	0.1627	0.4286	O	C
0.0	2.0	100.0	4.357e-06	1081	8	0.2733	0.3056	O	C
0.0	2.0	100.0	4.489e-06	1083	8	0.2984	0.366	O	C
0.0	2.0	100.0	4.039e-06	1081	8	0.4825	0.4658	O	C
0.0	2.0	100.0	3.267e-06	1082	8	0.1532	0.3168	O	C
0.0	2.0	100.0	4.404e-06	1082	8	0.1613	0.1181	O	C
0.0	2.0	100.0	4.55e-06	1081	8	0.2726	0.5442	O	C
0.0	2.0	100.0	3.413e-06	1082	8	0.1055	0.2081	O	C
0.0	2.0	100.0	3.22e-06	1083	8	0.5306	0.1563	O	C
0.0	2.0	100.0	3.8230000000000005e-06	1082	8	0.4272	0.3111	O	C
0.0	2.0	100.0	4.257e-06	1082	8	0.2075	0.6987	O	C
0.0	2.0	100.0	4.207e-06	1082	8	0.2966	0.5231	O	C
0.0	2.0	100.0	4.597e-06	1081	8	0.2738	0.706	O	C
0.0	2.0	100.0	3.845e-06	1082	8	0.4152	0.0971	O	C
0.0	2.0	100.0	3.191e-06	1081	8	0.5734	0.4236	O	C
0.0	2.0	100.0	3.988e-06	1082	8	0.4343	0.3867	O	C
0.0	2.0	100.0	3.8080000000000002e-06	1081	8	0.3987	0.5679	O	C
0.0	2.0	100.0	4.371e-06	1083	8	0.2811	0.2766	O	C
0.0	2.0	100.0	3.7489999999999996e-06	1083	8	0.5799	0.4401	O	C
0.0	2.0	100.0	3.15e-06	1081	8	0.504	0.5615	O	C
0.0	2.0	100.0	4.274e-06	1083	8	0.5082	0.5287	O	C
0.0	2.0	100.0	3.062e-06	1082	8	0.1649	0.07581	O	C
0.0	2.0	100.0	4.379e-06	1083	8	0.2768	0.1044	O	C
0.0	2.0	100.0	4.35e-06	1082	8	0.284	0.34299999999999997	O	C
0.0	2.0	100.0	3.925e-06	1082	8	0.4565	0.3858	O	C
0.0	2.0	100.0	4.648e-06	1082	8	0.337	0.18600000000000003	O	C
0.0	2.0	100.0	4.123e-06	1082	8	0.5534	0.4121	O	C
0.0	2.0	100.0	4.122e-06	1082	8	0.5677	0.5758	O	C
0.0	2.0	100.0	4.393e-06	1082	8	0.139	0.1632	O	C
0.0	2.0	100.0	4.112e-06	1082	8	0.6381	0.2348	O	C
0.0	2.0	100.0	4.39e-06	1081	8	0.1255	0.2037	O	C
0.0	2.0	100.0	4.02e-06	1083	8	0.1199	0.2124	O	C
0.0	2.0	100.0	3.011e-06	1083	8	0.08175	0.6848	O	C
0.0	2.0	100.0	3.177e-06	1081	8	0.509	0.6025	O	C
0.0	2.0	100.0	4.2439999999999995e-06	1083	8	0.1357	0.3868	O	C
0.0	2.0	100.0	3.415e-06	1082	8	0.4012	0.2009	O	C
0.0	2.0	100.0	3.239e-06	1081	8	0.3183	0.6273	O	C
0.0	2.0	100.0	3.724e-06	1082	8	0.4755	0.6082	O	C
0.0	2.0	100.0	4.6230000000000005e-06	1081	8	0.09537999999999999	0.561	O	C
0.0	2.0	100.0	3.934e-06	1082	8	0.363	0.4734	O	C
0.0	2.0	100.0	3.148e-06	1081	8	0.395	0.5691	O	C
0.0	2.0	100.0	3.706e-06	1082	8	0.1596	0.3934	O	C
0.0	2.0	100.0	3.9860000000000005e-06	1083	8	0.5683	0.3091	O	C
0.0	2.0	100.0	4.534e-06	1083	8	0.1451	0.5224	O	C
0.0	2.0	100.0	3.849e-06	1082	8	0.3913	0.46299999999999997	O	C
0.0	2.0	100.0	4.33e-06	1083	8	0.08703	0.4161	O	C
0.0	2.0	100.0	3.964e-06	1082	8	0.39	0.1864	O	C
0.0	2.0	100.0	3.4289999999999997e-06	1082	8	0.5111	0.5938	O	C
0.0	2.0	100.0	3.1139999999999997e-06	1082	8	0.6015	0.3553	O	C
0.0	2.0	100.0	4.101e-06	1082	8	0.2633	0.377	O	C
0.0	2.0	100.0	3.824e-06	1082	8	0.2273	0.1627	O	C
0.0	2.0	100.0	3.293e-06	1081	8	0.5282	0.2271	O	C
0.0	2.0	100.0	4.267e-06	1082	8	0.3134	0.3217	O	C
0.0	2.0	100.0	3.793e-06	1083	8	0.2402	0.09545	O	C
0.0	2.0	100.0	4.642e-06	1082	8	0.2736	0.4792	O	C
0.0	2.0	100.0	3.969e-06	1083	8	0.3257	0.1561	O	C
0.0	2.0	100.0	3.856e-06	1083	8	0.2782	0.3118	O	C
0.0	2.0	100.0	3.176e-06	1083	8	0.4046	0.6219	O	C
0.0	2.0	100.0	4.204e-06	1083	8	0.6943	0.7905	O	C
0.0	2.0	100.0	3.4160000000000004e-06	1082	8	0.04766	0.4217	O	C
0.0	2.0	100.0	3.968e-06	1082	8	0.6995	0.162	O	C
0.0	2.0	100.0	4.467e-06	1082	8	0.5373	0.1202	O	C
0.0	2.0	100.0	3.9789999999999995e-06	1082	8	0.2012	0.2891	O	C
0.0	2.0	100.0	4.505e-06	1081	8	0.1427	0.3281	O	C
0.0	2.0	100.0	3.6439999999999998e-06	1082	8	0.1469	0.4888	O	C
0.0	2.0	100.0	3.897e-06	1081	8	0.3137	0.4162	O	C
0.0	2.0	100.0	4.332e-06	1081	8	0.327	0.09988999999999999	O	C
0.0	2.0	100.0	3.2989999999999997e-06	1082	8	0.3619	0.5387	O	C
0.0	2.0	100.0	4.217e-06	1082	8	0.49200000000000005	0.527	O	C
0.0	2.0	100.0	4.728e-06	1081	8	0.5143	0.3756	O	C
0.0	2.0	100.0	4.565e-06	1081	8	0.0563	0.3101	O	C
0.0	2.0	100.0	3.375e-06	1082	8	0.1476	0.4128	O	C
0.0	2.0	100.0	4.203e-06	1082	8	0.2591	0.1469	O	C
0.0	2.0	100.0	3.878e-06	1082	8	0.547	0.5192	O	C
0.0	2.0	100.0	4.438e-06	1082	8	0.1734	0.4461	O	C
0.0	2.0	100.0	3.837e-06	1082	8	0.2067	0.1345	O	C
0.0	2.0	100.0	2.919e-06	1081	8	0.2623	0.1961	O	C
0.0	2.0	100.0	3.849e-06	1081	8	0.1887	0.3384	O	C
0.0	2.0	100.0	4.207e-06	1082	8	0.3486	0.4258	O	C
0.0	2.0	100.0	4.585e-06	1081	8	0.4097	0.391	O	C
0.0	2.0	100.0	4.155e-06	1083	8	0.4522	0.4277	O	C
0.0	2.0	100.0	4.279e-06	1082	8	0.1931	0.6681	O	C
0.0	2.0	100.0	4.293e-06	1081	8	0.575	0.2807	O	C
0.0	2.0	100.0	4.396e-06	1082	8	0.4516	0.3529	O	C
0.0	2.0	100.0	4.288e-06	1081	8	0.1373	0.4219	O	C
0.0	2.0	100.0	3.355e-06	1082	8	0.1671	0.19399999999999998	O	C
0.0	2.0	100.0	3.978e-06	1082	8	0.07647000000000001	0.2708	O	C
0.0	2.0	100.0	3.5139999999999997e-06	1083	8	0.1917	0.2902	O	C
0.0	2.0	100.0	4.65e-06	1083	8	0.3892	0.2229	O	C
0.0	2.0	100.0	3.924e-06	1082	8	0.2684	0.1597	O	C
0.0	2.0	100.0	3.109e-06	1082	8	0.3208	0.1166	O	C
0.0	2.0	100.0	4.4969999999999995e-06	1081	8	0.4819	0.3299	O	C
0.0	2.0	100.0	3.71e-06	1082	8	0.3282	0.4499	O	C
0.0	2.0	100.0	3.15e-06	1082	8	0.1587	0.7622	O	C
0.0	2.0	100.0	3.964e-06	1082	8	0.6359	0.2829	O	C
0.0	2.0	100.0	4.527e-06	1082	8	0.2626	0.5351	O	C
0.0	2.0	100.0	4.624e-06	1081	8	0.1561	0.6603	O	C
0.0	2.0	100.0	3.07e-06	1082	8	0.379	0.3255	O	C
0.0	2.0	100.0	4.167e-06	1081	8	0.2299	0.3282	O	C
0.0	2.0	100.0	4.466e-06	1083	8	0.218	0.4785	O	C
0.0	2.0	100.0	4.7130000000000004e-06	1082	8	0.305	0.1599	O	C
0.0	2.0	100.0	3.7860000000000003e-06	1082	8	0.2514	0.336	O	C
0.0	2.0	100.0	4.295e-06	1083	8	0.2194	0.6167	O	C
0.0	2.0	100.0	3.7389999999999997e-06	1082	8	0.3875	0.3928	O	C
0.0	2.0	100.0	3.836e-06	1082	8	0.1216	0.3346	O	C
0.0	2.0	100.0	4.55e-06	1083	8	0.5257	0.3637	O	C
0.0	2.0	100.0	3.949e-06	1081	8	0.2746	0.6940000000000001	O	C
0.0	2.0	100.0	4.586000000000001e-06	1083	8	0.2764	0.09447	O	C
0.0	2.0	100.0	3.5660000000000002e-06	1081	8	0.3348	0.3929	O	C
0.0	2.0	100.0	3.8669999999999996e-06	1082	8	0.278	0.5701	O	C
0.0	2.0	100.0	3.972e-06	1083	8	0.2953	0.3769	O	C
0.0	2.0	100.0	4.695e-06	1082	8	0.37799999999999995	0.1874	O	C
0.0	2.0	100.0	3.6319999999999997e-06	1081	8	0.4411	0.5722	O	C
0.0	2.0	100.0	3.03e-06	1083	8	0.225	0.5445	O	C
0.0	2.0	100.0	3.928e-06	1083	8	0.4731	0.3979	O	C
0.0	2.0	100.0	3.985e-06	1082	8	0.3572	0.6497	O	C
0.0	2.0	100.0	4.101e-06	1082	8	0.6627	0.2905	O	C
0.0	2.0	100.0	4.472e-06	1081	8	0.3714	0.09629	O	C
0.0	2.0	100.0	4.482e-06	1082	8	0.2763	0.3928	O	C
0.0	2.0	100.0	3.48e-06	1082	8	0.4293	0.4095	O	C
0.0	2.0	100.0	3.975e-06	1081	8	0.3043	0.574	O	C
0.0	2.0	100.0	3.465e-06	1081	8	0.2503	0.09051000000000001	O	C
0.0	2.0	100.0	4.649e-06	1081	8	0.4381	0.2946	O	C
0.0	2.0	100.0	3.7580000000000003e-06	1081	8	0.3064	0.3428	O	C
0.0	2.0	100.0	3.502e-06	1082	8	0.3941	0.8096	O	C
0.0	2.0	100.0	3.8910000000000005e-06	1082	8	0.4454	0.3614	O	C
0.0	2.0	100.0	4.633e-06	1082	8	0.3378	0.055479999999999995	O	C
0.0	2.0	100.0	3.634e-06	1082	8	0.1865	0.4046	O	C
0.0	2.0	100.0	3.1710000000000002e-06	1081	8	0.4313	0.429	O	C
0.0	2.0	100.0	4.719e-06	1081	8	0.3219	0.5843	O	C
0.0	2.0	100.0	4.649e-06	1081	8	0.3632	0.2208	O	C
0.0	2.0	100.0	4.1589999999999995e-06	1081	8	0.08757999999999999	0.4525	O	C
0.0	2.0	100.0	4.3580000000000005e-06	1082	8	0.3294	0.4171	O	C
0.0	2.0	100.0	3.3860000000000003e-06	1082	8	0.3648	0.4636	O	C
0.0	2.0	100.0	3.0760000000000003e-06	1081	8	0.6395	0.4926	O	C
0.0	2.0	100.0	4.738e-06	1081	8	0.5243	0.2963	O	C
0.0	2.0	100.0	4.488e-06	1082	8	0.1945	0.1511	O	C
0.0	2.0	100.0	2.9710000000000004e-06	1082	8	0.3605	0.2929	O	C
0.0	2.0	100.0	4.427e-06	1082	8	0.2548	0.2776	O	C
0.0	2.0	100.0	3.31e-06	1081	8	0.2063	0.2261	O	C
0.0	2.0	100.0	4.195e-06	1082	8	0.4247	0.3796	O	C
0.0	2.0	100.0	4.3169999999999995e-06	1082	8	0.1812	0.3816	O	C
0.0	2.0	100.0	3.846e-06	1083	8	0.4303	0.3066	O	C
0.0	2.0	100.0	4.3530000000000005e-06	1082	8	0.2782	0.0911	O	C
0.0	2.0	100.0	3.869e-06	1083	8	0.2819	0.6078	O	C
0.0	2.0	100.0	3.567e-06	1081	8	0.39	0.3576	O	C
0.0	2.0	100.0	4.122e-06	1082	8	0.2219	0.2867	O	C
0.0	2.0	100.0	3.965e-06	1081	8	0.3911	0.2668	O	C
0.0	2.0	100.0	4.639e-06	1083	8	0.5626	0.2121	O	C
0.0	2.0	100.0	4.52e-06	1082	8	0.4024	0.1785	O	C
0.0	2.0	100.0	4.624e-06	1082	8	0.1113	0.3547	O	C
0.0	2.0	100.0	4.224e-06	1082	8	0.3109	0.7696	O	C
0.0	2.0	100.0	2.985e-06	1083	8	0.1811	0.2628	O	C
0.0	2.0	100.0	3.297e-06	1081	8	0.3127	0.7204	O	C
0.0	2.0	100.0	4.631e-06	1082	8	0.2623	0.4311	O	C
0.0	2.0	100.0	3.831e-06	1082	8	0.1992	0.6601	O	C
0.0	2.0	100.0	3.943e-06	1083	8	0.3152	0.2898	O	C
0.0	2.0	100.0	4.48e-06	1083	8	0.2353	0.1454	O	C
0.0	2.0	100.0	2.89e-06	1082	8	0.5685	0.6245	O	C
0.0	2.0	100.0	3.0810000000000002e-06	1081	8	0.3135	0.2426	O	C
0.0	2.0	100.0	4.252e-06	1083	8	0.2873	0.3919	O	C
0.0	2.0	100.0	4.67e-06	1082	8	0.2509	0.2708	O	C
0.0	2.0	100.0	3.873e-06	1081	8	0.3221	0.2415	O	C
0.0	2.0	100.0	4.45e-06	1082	8	0.3097	0.242	O	C
0.0	2.0	100.0	4.3410000000000005e-06	1082	8	0.4882	0.1334	O	C
0.0	2.0	100.0	3.687e-06	1082	8	0.4452	0.8613	O	C
0.0	2.0	100.0	4.442e-06	1083	8	0.2052	0.2775	O	C
0.0	2.0	100.0	4.651e-06	1082	8	0.3206	0.2967	O	C
0.0	2.0	100.0	4.004e-06	1082	8	0.1051	0.3797	O	C
0.0	2.0	100.0	3.108e-06	1082	8	0.209	0.2849	O	C
0.0	2.0	100.0	4.277e-06	1081	8	0.2904	0.4377	O	C
0.0	2.0	100.0	4.0880000000000005e-06	1082	8	0.1403	0.4996	O	C
0.0	2.0	100.0	4.209e-06	1081	8	0.5214	0.4539	O	C
0.0	2.0	100.0	4.6839999999999995e-06	1081	8	0.2461	0.1993	O	C
0.0	2.0	100.0	4.458e-06	1083	8	0.1567	0.2606	O	C
0.0	2.0	100.0	4.715e-06	1083	8	0.4282	0.2509	O	C
0.0	2.0	100.0	2.978e-06	1081	8	0.4222	0.2171	O	C
0.0	2.0	100.0	3.2189999999999996e-06	1083	8	0.1535	0.7405	O	C
0.0	2.0	100.0	4.529e-06	1082	8	0.3327	0.4941	O	C
0.0	2.0	100.0	3.54e-06	1081	8	0.2616	0.3261	O	C
0.0	2.0	100.0	4.513e-06	1082	8	0.3121	0.0923	O	C
0.0	2.0	100.0	3.4789999999999996e-06	1082	8	0.5086	0.3557	O	C
0.0	2.0	100.0	4.167e-06	1082	8	0.0872	0.2584	O	C
0.0	2.0	100.0	4.718e-06	1082	8	0.5111	0.1789	O	C
0.0	2.0	100.0	4.127e-06	1081	8	0.2356	0.5174	O	C
0.0	2.0	100.0	4.403e-06	1082	8	0.2102	0.586	O	C
0.0	2.0	100.0	4.029e-06	1083	8	0.2361	0.462	O	C
0.0	2.0	100.0	2.948e-06	1082	8	0.2442	0.58	O	C
0.0	2.0	100.0	4.612e-06	1081	8	0.2295	0.2669	O	C
0.0	2.0	100.0	3.4160000000000004e-06	1082	8	0.2868	0.6266	O	C
0.0	2.0	100.0	3.588e-06	1082	8	0.23600000000000002	0.5161	O	C
0.0	2.0	100.0	2.959e-06	1081	8	0.1656	0.3673	O	C
0.0	2.0	100.0	3.813e-06	1081	8	0.2392	0.3018	O	C
0.0	2.0	100.0	4.65e-06	1083	8	0.3508	0.5009	O	C
0.0	2.0	100.0	3.84e-06	1083	8	0.1625	0.5277	O	C
0.0	2.0	100.0	3.252e-06	1082	8	0.265	0.3351	O	C
0.0	2.0	100.0	4.196e-06	1082	8	0.266	0.047060000000000005	O	C
0.0	2.0	100.0	3.728e-06	1082	8	0.2139	0.4316	O	C
0.0	2.0	100.0	4.508e-06	1083	8	0.2566	0.2219	O	C
0.0	2.0	100.0	4.388e-06	1081	8	0.1886	0.6229	O	C
0.0	2.0	100.0	3.925e-06	1082	8	0.2335	0.058289999999999995	O	C
0.0	2.0	100.0	4.2389999999999996e-06	1081	8	0.4546	0.5134	O	C
0.0	2.0	100.0	3.325e-06	1081	8	0.4261	0.4577	O	C
0.0	2.0	100.0	3.02e-06	1081	8	0.04977	0.16699999999999998	O	C
0.0	2.0	100.0	3.278e-06	1081	8	0.1671	0.3481	O	C
0.0	2.0	100.0	4.704e-06	1082	8	0.07973999999999999	0.6039	O	C
0.0	2.0	100.0	2.964e-06	1083	8	0.5275	0.2247	O	C
0.0	2.0	100.0	4.059e-06	1083	8	0.1122	0.2789	O	C
0.0	2.0	100.0	3.5610000000000003e-06	1082	8	0.2466	0.3087	O	C
0.0	2.0	100.0	4.054e-06	1082	8	0.1549	0.3089	O	C
0.0	2.0	100.0	4.408e-06	1083	8	0.2329	0.2331	O	C
0.0	2.0	100.0	4.352e-06	1082	8	0.3251	0.3427	O	C
0.0	2.0	100.0	3.234e-06	1082	8	0.4121	0.3126	O	C
0.0	2.0	100.0	3.527e-06	1081	8	0.2533	0.2523	O	C
0.0	2.0	100.0	4.69e-06	1082	8	0.1288	0.4099	O	C
0.0	2.0	100.0	4.104e-06	1082	8	0.1888	0.3385	O	C
0.0	2.0	100.0	4.311e-06	1082	8	0.2589	0.308	O	C
0.0	2.0	100.0	3.463e-06	1083	8	0.3085	0.5102	O	C
0.0	2.0	100.0	3.705e-06	1082	8	0.4782	0.2886	O	C
0.0	2.0	100.0	3.929e-06	1083	8	0.3345	0.2499	O	C
0.0	2.0	100.0	3.1660000000000003e-06	1083	8	0.2547	0.4815	O	C
0.0	2.0	100.0	3.2319999999999997e-06	1082	8	0.385	0.7601	O	C
0.0	2.0	100.0	4.676000000000001e-06	1082	8	0.3383	0.4027	O	C
0.0	2.0	100.0	4.118e-06	1082	8	0.1956	0.1683	O	C
0.0	2.0	100.0	4.654e-06	1082	8	0.2823	0.3052	O	C
0.0	2.0	100.0	4.059e-06	1082	8	0.5309	0.4496	O	C
0.0	2.0	100.0	4.086e-06	1082	8	0.3868	0.5324	O	C
0.0	2.0	100.0	3.9980000000000005e-06	1083	8	0.3127	0.2102	O	C
0.0	2.0	100.0	3.401e-06	1082	8	0.1343	0.5987	O	C
0.0	2.0	100.0	3.9789999999999995e-06	1083	8	0.3277	0.2644	O	C
0.0	2.0	100.0	4.665e-06	1082	8	0.3063	0.2253	O	C
0.0	2.0	100.0	3.887e-06	1083	8	0.2715	0.3906	O	C
0.0	2.0	100.0	4.099e-06	1083	8	0.2535	0.2367	O	C
0.0	2.0	100.0	4.636e-06	1082	8	0.2481	0.3261	O	C
0.0	2.0	100.0	4.5110000000000005e-06	1082	8	0.2875	0.3043	O	C
0.0	2.0	100.0	3.401e-06	1083	8	0.2907	0.3911	O	C
0.0	2.0	100.0	4.574e-06	1082	8	0.4335	0.1951	O	C
0.0	2.0	100.0	3.83e-06	1082	8	0.3032	0.5458	O	C
0.0	2.0	100.0	4.568e-06	1082	8	0.1906	0.3525	O	C
0.0	2.0	100.0	3.017e-06	1083	8	0.3644	0.4822	O	C
0.0	2.0	100.0	4.25e-06	1081	8	0.4211	0.5879	O	C
0.0	2.0	100.0	4.555e-06	1083	8	0.3016	0.5153	O	C
0.0	2.0	100.0	4.6839999999999995e-06	1081	8	0.3046	0.2332	O	C
0.0	2.0	100.0	4.396e-06	1081	8	0.1053	0.5485	O	C
0.0	2.0	100.0	4.552e-06	1083	8	0.4319	0.4591	O	C
0.0	2.0	100.0	3.634e-06	1081	8	0.1565	0.3	O	C
0.0	2.0	100.0	3.216e-06	1082	8	0.2167	0.7846	O	C
0.0	2.0	100.0	4.687e-06	1082	8	0.3767	0.3805	O	C
0.0	2.0	100.0	3.414e-06	1081	8	0.1092	0.4077	O	C
0.0	2.0	100.0	4.704e-06	1083	8	0.3505	0.3406	O	C
0.0	2.0	100.0	3.5160000000000003e-06	1082	8	0.1414	0.5898	O	C
0.0	2.0	100.0	4.68e-06	1083	8	0.4228	0.2082	O	C
0.0	2.0	100.0	4.338e-06	1082	8	0.2508	0.4172	O	C
0.0	2.0	100.0	3.8280000000000004e-06	1081	8	0.162	0.3208	O	C
0.0	2.0	100.0	4.002e-06	1082	8	0.5165	0.4981	O	C
0.0	2.0	100.0	3.822e-06	1082	8	0.2529	0.4227	O	C
0.0	2.0	100.0	4.52e-06	1082	8	0.5272	0.2732	O	C
0.0	2.0	100.0	4.158e-06	1082	8	0.1879	0.2741	O	C
0.0	2.0	100.0	4.03e-06	1082	8	0.303	0.5917	O	C
0.0	2.0	100.0	4.413e-06	1082	8	0.1943	0.2523	O	C
0.0	2.0	100.0	3.338e-06	1081	8	0.2403	0.6026	O	C
0.0	2.0	100.0	4.103e-06	1082	8	0.35200000000000004	0.2832	O	C
0.0	2.0	100.0	4.645e-06	1082	8	0.2824	0.6424	O	C
0.0	2.0	100.0	3.046e-06	1081	8	0.1613	0.6813	O	C
0.0	2.0	100.0	3.396e-06	1081	8	0.4446	0.1128	O	C
0.0	2.0	100.0	4.709e-06	1082	8	0.2983	0.2384	O	C
0.0	2.0	100.0	3.822e-06	1081	8	0.1078	0.3173	O	C
0.0	2.0	100.0	4.44e-06	1083	8	0.1042	0.6002	O	C
0.0	2.0	100.0	4.4289999999999994e-06	1081	8	0.22	0.34299999999999997	O	C
0.0	2.0	100.0	4.409e-06	1082	8	0.2816	0.1194	O	C
0.0	2.0	100.0	3.719e-06	1081	8	0.2039	0.1955	O	C
0.0	2.0	100.0	2.969e-06	1083	8	0.1977	0.6099	O	C
0.0	2.0	100.0	4.302e-06	1082	8	0.2043	0.2151	O	C
0.0	2.0	100.0	4.608999999999999e-06	1082	8	0.7039	0.1412	O	C
0.0	2.0	100.0	3.108e-06	1081	8	0.2743	0.647	O	C
0.0	2.0	100.0	4.352e-06	1082	8	0.1079	0.3717	O	C
0.0	2.0	100.0	4.288e-06	1083	8	0.1636	0.4772	O	C
0.0	2.0	100.0	4.706e-06	1083	8	0.1485	0.3471	O	C
0.0	2.0	100.0	3.229e-06	1082	8	0.6597	0.5975	O	C
0.0	2.0	100.0	3.058e-06	1083	8	0.5519	0.2964	O	C
0.0	2.0	100.0	3.695e-06	1081	8	0.1402	0.3411	O	C
0.0	2.0	100.0	3.438e-06	1082	8	0.3937	0.6567	O	C
0.0	2.0	100.0	3.6589999999999996e-06	1083	8	0.1501	0.5551	O	C
0.0	2.0	100.0	4.583e-06	1083	8	0.2991	0.3319	O	C
0.0	2.0	100.0	3.306e-06	1083	8	0.1492	0.5347	O	C
0.0	2.0	100.0	2.8860000000000004e-06	1082	8	0.4574	0.5469	O	C
0.0	2.0	100.0	3.27e-06	1081	8	0.1169	0.7566	O	C
0.0	2.0	100.0	3.764e-06	1083	8	0.4233	0.5815	O	C
0.0	2.0	100.0	4.388e-06	1082	8	0.1138	0.2586	O	C
0.0	2.0	100.0	4.051e-06	1082	8	0.2814	0.5262	O	C
0.0	2.0	100.0	4.388e-06	1083	8	0.1115	0.2744	O	C
0.0	2.0	100.0	4.495e-06	1083	8	0.1498	0.2783	O	C
0.0	2.0	100.0	4.102e-06	1083	8	0.3452	0.1277	O	C
0.0	2.0	100.0	4.1830000000000004e-06	1081	8	0.4436	0.1825	O	C
0.0	2.0	100.0	4.148e-06	1081	8	0.1791	0.3638	O	C
0.0	2.0	100.0	3.0789999999999997e-06	1081	8	0.1834	0.3215	O	C
0.0	2.0	100.0	3.747e-06	1082	8	0.2291	0.2559	O	C
0.0	2.0	100.0	3.562e-06	1081	8	0.2614	0.3837	O	C
0.0	2.0	100.0	3.6860000000000004e-06	1081	8	0.18100000000000002	0.4496	O	C
0.0	2.0	100.0	4.4869999999999996e-06	1082	8	0.2392	0.3505	O	C
0.0	2.0	100.0	4.179e-06	1083	8	0.2613	0.145	O	C
0.0	2.0	100.0	3.961e-06	1082	8	0.424	0.6246	O	C
0.0	2.0	100.0	4.155e-06	1083	8	0.6699	0.3388	O	C
0.0	2.0	100.0	3.7489999999999996e-06	1081	8	0.4044	0.3673	O	C
0.0	2.0	100.0	3.737e-06	1083	8	0.2495	0.225	O	C
0.0	2.0	100.0	3.5189999999999997e-06	1082	8	0.115	0.2711	O	C
0.0	2.0	100.0	4.719e-06	1083	8	0.2593	0.1143	O	C
0.0	2.0	100.0	3.924e-06	1082	8	0.2882	0.2583	O	C
0.0	2.0	100.0	3.873e-06	1081	8	0.07517	0.3905	O	C
0.0	2.0	100.0	4.302e-06	1083	8	0.5483	0.2121	O	C
0.0	2.0	100.0	4.523999999999999e-06	1082	8	0.2771	0.3237	O	C
0.0	2.0	100.0	4.403e-06	1082	8	0.1221	0.3506	O	C
0.0	2.0	100.0	4.726e-06	1081	8	0.3782	0.3007	O	C
0.0	2.0	100.0	4.104e-06	1082	8	0.2243	0.6944	O	C
0.0	2.0	100.0	2.892e-06	1082	8	0.3213	0.6201	O	C
0.0	2.0	100.0	3.503e-06	1082	8	0.1401	0.1622	O	C
0.0	2.0	100.0	3.4339999999999996e-06	1083	8	0.303	0.8804	O	C
0.0	2.0	100.0	3.494e-06	1082	8	0.1294	0.3708	O	C
0.0	2.0	100.0	4.18e-06	1082	8	0.0817	0.6337	O	C
0.0	2.0	100.0	3.28e-06	1082	8	0.2329	0.4148	O	C
0.0	2.0	100.0	4.2489999999999995e-06	1083	8	0.06064	0.4385	O	C
0.0	2.0	100.0	4.063e-06	1083	8	0.2728	0.3359	O	C
0.0	2.0	100.0	3.473e-06	1083	8	0.17300000000000001	0.4142	O	C
0.0	2.0	100.0	4.5189999999999994e-06	1081	8	0.1718	0.1925	O	C
0.0	2.0	100.0	2.9580000000000003e-06	1083	8	0.2108	0.2369	O	C
0.0	2.0	100.0	4.617e-06	1082	8	0.1813	0.4552	O	C
0.0	2.0	100.0	4.352e-06	1082	8	0.3539	0.331	O	C
0.0	2.0	100.0	4.7130000000000004e-06	1083	8	0.4135	0.3333	O	C
0.0	2.0	100.0	3.478e-06	1081	8	0.2644	0.8223	O	C
0.0	2.0	100.0	3.133e-06	1081	8	0.5206	0.4762	O	C
0.0	2.0	100.0	4.319e-06	1081	8	0.2901	0.4695	O	C
0.0	2.0	100.0	3.725e-06	1082	8	0.3399	0.2308	O	C
0.0	2.0	100.0	4.465e-06	1083	8	0.3508	0.5435	O	C
0.0	2.0	100.0	3.158e-06	1081	8	0.3409	0.8148	O	C
0.0	2.0	100.0	3.396e-06	1082	8	0.3374	0.3923	O	C
0.0	2.0	100.0	3.996e-06	1082	8	0.2817	0.2991	O	C
0.0	2.0	100.0	4.0710000000000005e-06	1083	8	0.239	0.1147	O	C
0.0	2.0	100.0	3.4469999999999998e-06	1081	8	0.2606	0.7043	O	C
0.0	2.0	100.0	3.837e-06	1082	8	0.4932	0.2417	O	C
0.0	2.0	100.0	3.263e-06	1081	8	0.1934	0.3356	O	C
0.0	2.0	100.0	3.8910000000000005e-06	1083	8	0.1927	0.3442	O	C
0.0	2.0	100.0	4.724e-06	1082	8	0.2685	0.4435	O	C
0.0	2.0	100.0	4.3410000000000005e-06	1082	8	0.2008	0.3398	O	C
0.0	2.0	100.0	4.611e-06	1082	8	0.5037	0.6933	O	C
0.0	2.0	100.0	3.351e-06	1083	8	0.4391	0.2039	O	C
0.0	2.0	100.0	3.7460000000000002e-06	1083	8	0.3384	0.1366	O	C
0.0	2.0	100.0	3.88e-06	1081	8	0.1245	0.2466	O	C
0.0	2.0	100.0	3.055e-06	1083	8	0.2524	0.2459	O	C
0.0	2.0	100.0	3.964e-06	1082	8	0.4027	0.2006	O	C
0.0	2.0	100.0	3.0210000000000004e-06	1082	8	0.3391	0.3575	O	C
0.0	2.0	100.0	4.297e-06	1081	8	0.1593	0.408	O	C
0.0	2.0	100.0	4.655e-06	1081	8	0.1365	0.4614	O	C
0.0	2.0	100.0	3.49e-06	1082	8	0.16399999999999998	0.4996	O	C
0.0	2.0	100.0	3.7310000000000004e-06	1081	8	0.2514	0.7677	O	C
0.0	2.0	100.0	4.115e-06	1082	8	0.4199	0.4023	O	C
0.0	2.0	100.0	3.495e-06	1081	8	0.3773	0.4936	O	C
0.0	2.0	100.0	3.035e-06	1082	8	0.2575	0.5744	O	C
0.0	2.0	100.0	3.6110000000000002e-06	1081	8	0.5121	0.5744	O	C
0.0	2.0	100.0	3.37e-06	1082	8	0.2876	0.2371	O	C
0.0	2.0	100.0	3.253e-06	1083	8	0.4595	0.3904	O	C
0.0	2.0	100.0	4.3169999999999995e-06	1082	8	0.2301	0.2112	O	C
0.0	2.0	100.0	3.3260000000000004e-06	1082	8	0.1474	0.2201	O	C
0.0	2.0	100.0	3.2460000000000003e-06	1082	8	0.3814	0.3096	O	C
0.0	2.0	100.0	4.06e-06	1082	8	0.2917	0.1987	O	C
0.0	2.0	100.0	4.447e-06	1081	8	0.6771	0.2862	O	C
0.0	2.0	100.0	3.231e-06	1082	8	0.4385	0.5746	O	C
0.0	2.0	100.0	4.168999999999999e-06	1082	8	0.4582	0.1247	O	C
0.0	2.0	100.0	4.367e-06	1081	8	0.1784	0.2426	O	C
0.0	2.0	100.0	3.266e-06	1083	8	0.08825	0.8842	O	C
0.0	2.0	100.0	3.1610000000000003e-06	1081	8	0.2884	0.21600000000000003	O	C
0.0	2.0	100.0	4.359e-06	1082	8	0.3809	0.1346	O	C
0.0	2.0	100.0	4.379e-06	1083	8	0.612	0.3545	O	C
0.0	2.0	100.0	3.863e-06	1081	8	0.2206	0.5493	O	C
0.0	2.0	100.0	4.235e-06	1082	8	0.2033	0.1311	O	C
0.0	2.0	100.0	3.929e-06	1082	8	0.3924	0.5965	O	C
0.0	2.0	100.0	4.188e-06	1082	8	0.1574	0.6932	O	C
0.0	2.0	100.0	4.5160000000000005e-06	1082	8	0.1821	0.4091	O	C
0.0	2.0	100.0	4.104e-06	1081	8	0.09806000000000001	0.4354	O	C
0.0	2.0	100.0	4.728e-06	1081	8	0.3415	0.3686	O	C
0.0	2.0	100.0	3.615e-06	1082	8	0.2334	0.406	O	C
0.0	2.0	100.0	3.075e-06	1082	8	0.2671	0.3259	O	C
0.0	2.0	100.0	3.125e-06	1081	8	0.3631	0.498	O	C
0.0	2.0	100.0	4.719e-06	1082	8	0.371	0.3386	O	C
0.0	2.0	100.0	3.655e-06	1081	8	0.3369	0.3414	O	C
0.0	2.0	100.0	4.718e-06	1081	8	0.1514	0.6858	O	C
0.0	2.0	100.0	3.594e-06	1083	8	0.4652	0.574	O	C
0.0	2.0	100.0	3.063e-06	1081	8	0.172	0.5469	O	C
0.0	2.0	100.0	4.608999999999999e-06	1083	8	0.2181	0.1792	O	C
0.0	2.0	100.0	3.8839999999999996e-06	1081	8	0.3277	0.5097	O	C
0.0	2.0	100.0	3.3360000000000003e-06	1082	8	0.3258	0.1856	O	C
0.0	2.0	100.0	4.255e-06	1082	8	0.3631	0.3517	O	C
0.0	2.0	100.0	3.374e-06	1082	8	0.2179	0.4116	O	C
0.0	2.0	100.0	4.543e-06	1082	8	0.2563	0.4758	O	C
0.0	2.0	100.0	2.9619999999999998e-06	1082	8	0.08741	0.5497	O	C
0.0	2.0	100.0	3.796e-06	1082	8	0.32799999999999996	0.2015	O	C
0.0	2.0	100.0	4.683e-06	1082	8	0.4465	0.5189	O	C
0.0	2.0	100.0	4.717e-06	1081	8	0.3027	0.1895	O	C
0.0	2.0	100.0	4.5089999999999995e-06	1081	8	0.2431	0.3127	O	C
0.0	2.0	100.0	4.12e-06	1082	8	0.4956	0.4488	O	C
0.0	2.0	100.0	4.231e-06	1081	8	0.2539	0.1115	O	C
0.0	2.0	100.0	4.073e-06	1081	8	0.2966	0.2262	O	C
0.0	2.0	100.0	3.572e-06	1082	8	0.2058	0.5036	O	C
0.0	2.0	100.0	4.59e-06	1081	8	0.5917	0.3402	O	C
0.0	2.0	100.0	4.085e-06	1081	8	0.2249	0.5828	O	C
0.0	2.0	100.0	3.709e-06	1082	8	0.3318	0.2917	O	C
0.0	2.0	100.0	4.108e-06	1081	8	0.5276	0.4102	O	C
0.0	2.0	100.0	3.54e-06	1082	8	0.1723	0.4282	O	C
0.0	2.0	100.0	4.124e-06	1082	8	0.3478	0.6206	O	C
0.0	2.0	100.0	4.5060000000000006e-06	1082	8	0.3538	0.4067	O	C
0.0	2.0	100.0	3.888e-06	1081	8	0.3654	0.1609	O	C
0.0	2.0	100.0	3.8910000000000005e-06	1082	8	0.1792	0.2466	O	C
0.0	2.0	100.0	4.125e-06	1082	8	0.1846	0.1618	O	C
0.0	2.0	100.0	3.6539999999999997e-06	1083	8	0.1813	0.36200000000000004	O	C
0.0	2.0	100.0	4.579e-06	1082	8	0.3344	0.3736	O	C
0.0	2.0	100.0	4.162e-06	1083	8	0.5019	0.282	O	C
0.0	2.0	100.0	3.0839999999999996e-06	1081	8	0.4356	0.2366	O	C
0.0	2.0	100.0	3.428e-06	1081	8	0.4133	0.4749	O	C
0.0	2.0	100.0	4.483e-06	1081	8	0.3873	0.376	O	C
0.0	2.0	100.0	3.938e-06	1082	8	0.3458	0.3267	O	C
0.0	2.0	100.0	4.65e-06	1082	8	0.5403	0.242	O	C
0.0	2.0	100.0	4.676000000000001e-06	1083	8	0.1187	0.152	O	C
0.0	2.0	100.0	4.49e-06	1081	8	0.3818	0.1399	O	C
0.0	2.0	100.0	4.33e-06	1083	8	0.2357	0.1906	O	C
0.0	2.0	100.0	4.579e-06	1081	8	0.3864	0.5182	O	C
0.0	2.0	100.0	4.6889999999999995e-06	1081	8	0.1245	0.09269	O	C
0.0	2.0	100.0	4.374e-06	1082	8	0.159	0.3512	O	C
0.0	2.0	100.0	4.556e-06	1083	8	0.2171	0.1715	O	C
0.0	2.0	100.0	4.405e-06	1081	8	0.2832	0.2015	O	C
0.0	2.0	100.0	4.174e-06	1082	8	0.5186	0.2702	O	C
0.0	2.0	100.0	4.395e-06	1082	8	0.2712	0.5357	O	C
0.0	2.0	100.0	2.98e-06	1081	8	0.3809	0.4349	O	C
0.0	2.0	100.0	4.298e-06	1083	8	0.33299999999999996	0.445	O	C
0.0	2.0	100.0	4.004e-06	1082	8	0.4504	0.231	O	C
0.0	2.0	100.0	3.6280000000000002e-06	1083	8	0.203	0.3126	O	C
0.0	2.0	100.0	3.581e-06	1083	8	0.2739	0.3559	O	C
0.0	2.0	100.0	3.916e-06	1081	8	0.2554	0.5399	O	C
0.0	2.0	100.0	4.6910000000000005e-06	1082	8	0.17600000000000002	0.1171	O	C
0.0	2.0	100.0	4.463e-06	1083	8	0.2626	0.07468	O	C
0.0	2.0	100.0	4.555e-06	1082	8	0.4434	0.318	O	C
0.0	2.0	100.0	4.2680000000000005e-06	1081	8	0.06944	0.4244	O	C
0.0	2.0	100.0	4.257e-06	1082	8	0.2498	0.2333	O	C
0.0	2.0	100.0	4.278e-06	1083	8	0.1441	0.08174	O	C
0.0	2.0	100.0	3.7439999999999996e-06	1081	8	0.08624	0.2351	O	C
0.0	2.0	100.0	4.649e-06	1083	8	0.3783	0.3757	O	C
0.0	2.0	100.0	3.361e-06	1083	8	0.3244	0.1658	O	C
0.0	2.0	100.0	4.5160000000000005e-06	1081	8	0.08313	0.6145	O	C
0.0	2.0	100.0	3.765e-06	1081	8	0.1744	0.7057	O	C
0.0	2.0	100.0	4.467e-06	1083	8	0.251	0.7509999999999999	O	C
0.0	2.0	100.0	4.214e-06	1082	8	0.215	0.1624	O	C
0.0	2.0	100.0	4.078e-06	1082	8	0.1525	0.5905	O	C
0.0	2.0	100.0	4.678e-06	1082	8	0.4514	0.3076	O	C
0.0	2.0	100.0	4.733e-06	1082	8	0.3187	0.6682	O	C
0.0	2.0	100.0	4.361e-06	1082	8	0.3162	0.222	O	C
0.0	2.0	100.0	3.261e-06	1083	8	0.2519	0.4075	O	C
0.0	2.0	100.0	4.53e-06	1082	8	0.2647	0.40299999999999997	O	C
0.0	2.0	100.0	3.6680000000000003e-06	1081	8	0.3131	0.4046	O	C
0.0	2.0	100.0	4.174e-06	1082	8	0.3431	0.126	O	C
0.0	2.0	100.0	4.683e-06	1081	8	0.4156	0.1557	O	C
0.0	2.0	100.0	4.367e-06	1081	8	0.5009	0.5137	O	C
0.0	2.0	100.0	4.717e-06	1082	8	0.18899999999999997	0.161	O	C
0.0	2.0	100.0	3.432e-06	1083	8	0.3071	0.20199999999999999	O	C
0.0	2.0	100.0	3.685e-06	1082	8	0.3165	0.4598	O	C
0.0	2.0	100.0	3.324e-06	1081	8	0.3283	0.2169	O	C
0.0	2.0	100.0	4.038e-06	1082	8	0.121	0.09114	O	C
0.0	2.0	100.0	3.764e-06	1082	8	0.3921	0.5092	O	C
0.0	2.0	100.0	3.547e-06	1083	8	0.3622	0.3287	O	C
0.0	2.0	100.0	3.006e-06	1082	8	0.3664	0.1064	O	C
0.0	2.0	100.0	3.3489999999999996e-06	1082	8	0.1856	0.7388	O	C
0.0	2.0	100.0	3.165e-06	1083	8	0.08666	0.2133	O	C
0.0	2.0	100.0	3.353e-06	1082	8	0.1959	0.5346	O	C
0.0	2.0	100.0	4.127e-06	1083	8	0.2465	0.2603	O	C
0.0	2.0	100.0	4.295e-06	1082	8	0.2111	0.3777	O	C
0.0	2.0	100.0	4.1589999999999995e-06	1082	8	0.4061	0.4813	O	C
0.0	2.0	100.0	4.5139999999999995e-06	1083	8	0.3445	0.4436	O	C
0.0	2.0	100.0	3.3789999999999998e-06	1083	8	0.2607	0.3127	O	C
0.0	2.0	100.0	4.437e-06	1082	8	0.4244	0.2611	O	C
0.0	2.0	100.0	3.964e-06	1082	8	0.4044	0.5133	O	C
0.0	2.0	100.0	3.635e-06	1082	8	0.2361	0.8415	O	C
0.0	2.0	100.0	3.662e-06	1082	8	0.2436	0.3294	O	C
0.0	2.0	100.0	4.295e-06	1082	8	0.345	0.2578	O	C
0.0	2.0	100.0	2.881e-06	1082	8	0.1786	0.1755	O	C
0.0	2.0	100.0	4.602e-06	1081	8	0.3307	0.2894	O	C
0.0	2.0	100.0	3.775e-06	1082	8	0.4566	0.3182	O	C
0.0	2.0	100.0	3.624e-06	1081	8	0.1547	0.2348	O	C
0.0	2.0	100.0	4.354e-06	1081	8	0.1696	0.1974	O	C
0.0	2.0	100.0	3.748e-06	1083	8	0.3103	0.6353	O	C
0.0	2.0	100.0	3.969e-06	1081	8	0.1479	0.2548	O	C
0.0	2.0	100.0	4.055e-06	1082	8	0.2806	0.6956	O	C
0.0	2.0	100.0	4.43e-06	1082	8	0.5939	0.18899999999999997	O	C
0.0	2.0	100.0	3.2269999999999998e-06	1082	8	0.1309	0.5595	O	C
0.0	2.0	100.0	3.8960000000000005e-06	1081	8	0.5083	0.2615	O	C
0.0	2.0	100.0	3.777e-06	1082	8	0.3515	0.3322	O	C
0.0	2.0	100.0	4.51e-06	1082	8	0.3727	0.201	O	C
0.0	2.0	100.0	3.7760000000000004e-06	1082	8	0.1769	0.3651	O	C
0.0	2.0	100.0	4.354e-06	1083	8	0.1993	0.8882	O	C
0.0	2.0	100.0	4.1419999999999995e-06	1082	8	0.5046	0.1608	O	C
0.0	2.0	100.0	3.8669999999999996e-06	1081	8	0.4263	0.3659	O	C
0.0	2.0	100.0	2.8889999999999998e-06	1083	8	0.059329999999999994	0.4269	O	C
0.0	2.0	100.0	4.292e-06	1082	8	0.6086	0.4614	O	C
0.0	2.0	100.0	4.453e-06	1081	8	0.1425	0.1606	O	C
0.0	2.0	100.0	4.706e-06	1081	8	0.1175	0.1382	O	C
0.0	2.0	100.0	4.617e-06	1081	8	0.2703	0.2338	O	C
0.0	2.0	100.0	2.997e-06	1081	8	0.4033	0.7752	O	C
0.0	2.0	100.0	3.4289999999999997e-06	1083	8	0.2527	0.3768	O	C
0.0	2.0	100.0	4.115e-06	1081	8	0.5205	0.1188	O	C
0.0	2.0	100.0	4.735e-06	1082	8	0.3226	0.1601	O	C
0.0	2.0	100.0	4.55e-06	1082	8	0.2308	0.1794	O	C
0.0	2.0	100.0	4.545e-06	1082	8	0.1687	0.2252	O	C
0.0	2.0	100.0	3.2439999999999998e-06	1082	8	0.2158	0.05844	O	C
0.0	2.0	100.0	4.4210000000000005e-06	1082	8	0.1257	0.4981	O	C
0.0	2.0	100.0	3.2510000000000003e-06	1082	8	0.5178	0.7701	O	C
0.0	2.0	100.0	4.595e-06	1083	8	0.05861	0.1535	O	C
0.0	2.0	100.0	4.541e-06	1082	8	0.11699999999999999	0.3115	O	C
0.0	2.0	100.0	4.196e-06	1082	8	0.465	0.6872	O	C
0.0	2.0	100.0	3.181e-06	1082	8	0.4755	0.502	O	C
0.0	2.0	100.0	4.373e-06	1082	8	0.4889	0.6836	O	C
0.0	2.0	100.0	3.793e-06	1082	8	0.2853	0.1672	O	C
0.0	2.0	100.0	3.221e-06	1081	8	0.2326	0.5047	O	C
0.0	2.0	100.0	2.964e-06	1081	8	0.6425	0.6871	O	C
0.0	2.0	100.0	4.152e-06	1081	8	0.3155	0.7435	O	C
0.0	2.0	100.0	4.046e-06	1083	8	0.3213	0.2509	O	C
0.0	2.0	100.0	3.0519999999999997e-06	1081	8	0.1808	0.3285	O	C
0.0	2.0	100.0	4.619e-06	1082	8	0.1815	0.3923	O	C
0.0	2.0	100.0	4.184e-06	1082	8	0.2818	0.3524	O	C
0.0	2.0	100.0	4.62e-06	1082	8	0.3851	0.2976	O	C
0.0	2.0	100.0	4.337e-06	1083	8	0.2166	0.6674	O	C
0.0	2.0	100.0	4.617e-06	1081	8	0.2333	0.4881	O	C
0.0	2.0	100.0	4.559e-06	1081	8	0.1395	0.1157	O	C
0.0	2.0	100.0	4.5089999999999995e-06	1082	8	0.5301	0.3311	O	C
0.0	2.0	100.0	3.818999999999999e-06	1081	8	0.2549	0.1564	O	C
0.0	2.0	100.0	3.941e-06	1081	8	0.2099	0.1682	O	C
0.0	2.0	100.0	2.961e-06	1083	8	0.3795	0.3578	O	C
0.0	2.0	100.0	4.325e-06	1082	8	0.2322	0.5344	O	C
0.0	2.0	100.0	3.4930000000000003e-06	1083	8	0.3452	0.4109	O	C
0.0	2.0	100.0	4.542e-06	1082	8	0.1392	0.6251	O	C
0.0	2.0	100.0	4.515e-06	1083	8	0.281	0.2787	O	C
0.0	2.0	100.0	4.281e-06	1082	8	0.4602	0.6096	O	C
0.0	2.0	100.0	2.997e-06	1082	8	0.1947	0.5773	O	C
0.0	2.0	100.0	3.41e-06	1082	8	0.2259	0.3192	O	C
0.0	2.0	100.0	3.847e-06	1081	8	0.2356	0.1242	O	C
0.0	2.0	100.0	4.204e-06	1082	8	0.228	0.6043	O	C
0.0	2.0	100.0	4.139e-06	1082	8	0.2658	0.4403	O	C
0.0	2.0	100.0	4.539e-06	1081	8	0.1139	0.4592	O	C
0.0	2.0	100.0	4.427e-06	1082	8	0.3368	0.1945	O	C
0.0	2.0	100.0	4.701e-06	1083	8	0.7458	0.1137	O	C
0.0	2.0	100.0	4.357e-06	1082	8	0.2383	0.3048	O	C
0.0	2.0	100.0	3.589e-06	1082	8	0.3747	0.3799	O	C
0.0	2.0	100.0	4.416000000000001e-06	1083	8	0.3171	0.1514	O	C
0.0	2.0	100.0	3.778e-06	1081	8	0.1157	0.3833	O	C
0.0	2.0	100.0	3.6230000000000003e-06	1082	8	0.4203	0.2583	O	C
0.0	2.0	100.0	4.279e-06	1083	8	0.109	0.3228	O	C
0.0	2.0	100.0	2.9310000000000004e-06	1082	8	0.1967	0.08107	O	C
0.0	2.0	100.0	4.56e-06	1082	8	0.2949	0.3436	O	C
0.0	2.0	100.0	4.347e-06	1081	8	0.1081	0.2947	O	C
0.0	2.0	100.0	3.2639999999999996e-06	1082	8	0.29	0.5891	O	C
0.0	2.0	100.0	3.404e-06	1083	8	0.2825	0.293	O	C
0.0	2.0	100.0	3.165e-06	1081	8	0.2907	0.5275	O	C
0.0	2.0	100.0	4.646e-06	1082	8	0.1417	0.1647	O	C
0.0	2.0	100.0	3.51e-06	1082	8	0.2776	0.1871	O	C
0.0	2.0	100.0	3.671e-06	1083	8	0.3027	0.3912	O	C
0.0	2.0	100.0	3.905e-06	1082	8	0.4407	0.2756	O	C
0.0	2.0	100.0	4.624e-06	1082	8	0.1978	0.4239	O	C
0.0	2.0	100.0	4.728e-06	1083	8	0.4437	0.1353	O	C
0.0	2.0	100.0	3.716e-06	1082	8	0.5052	0.2507	O	C
0.0	2.0	100.0	4.229e-06	1082	8	0.1343	0.316	O	C
0.0	2.0	100.0	4.032e-06	1081	8	0.258	0.2699	O	C
0.0	2.0	100.0	3.68e-06	1082	8	0.2197	0.54	O	C
0.0	2.0	100.0	4.203e-06	1083	8	0.1714	0.3518	O	C
0.0	2.0	100.0	4.485e-06	1081	8	0.1527	0.2883	O	C
0.0	2.0	100.0	3.0069999999999998e-06	1083	8	0.5761	0.4949	O	C
0.0	2.0	100.0	3.7980000000000003e-06	1082	8	0.1282	0.4774	O	C
0.0	2.0	100.0	4.068e-06	1083	8	0.1811	0.4218	O	C
0.0	2.0	100.0	3.091e-06	1082	8	0.2052	0.1514	O	C
0.0	2.0	100.0	3.411e-06	1083	8	0.1444	0.24	O	C
0.0	2.0	100.0	4.264e-06	1082	8	0.2566	0.2745	O	C
0.0	2.0	100.0	3.1539999999999998e-06	1082	8	0.1596	0.2953	O	C
0.0	2.0	100.0	2.974e-06	1082	8	0.6521	0.175	O	C
0.0	2.0	100.0	4.473e-06	1082	8	0.3574	0.7259	O	C
0.0	2.0	100.0	3.3089999999999996e-06	1081	8	0.1118	0.39299999999999996	O	C
0.0	2.0	100.0	3.629e-06	1083	8	0.195	0.2501	O	C
0.0	2.0	100.0	4.544e-06	1082	8	0.2766	0.2047	O	C
0.0	2.0	100.0	4.6939999999999994e-06	1082	8	0.4613	0.6826	O	C
0.0	2.0	100.0	4.4969999999999995e-06	1082	8	0.2718	0.2322	O	C
0.0	2.0	100.0	4.486e-06	1083	8	0.2851	0.6131	O	C
0.0	2.0	100.0	3.6139999999999996e-06	1081	8	0.4733	0.115	O	C
0.0	2.0	100.0	3.633e-06	1082	8	0.3465	0.3118	O	C
0.0	2.0	100.0	4.507e-06	1083	8	0.4133	0.4678	O	C
0.0	2.0	100.0	4.564e-06	1082	8	0.1475	0.5733	O	C
0.0	2.0	100.0	3.327e-06	1081	8	0.3195	0.7657	O	C
0.0	2.0	100.0	3.8069999999999997e-06	1082	8	0.203	0.425	O	C
0.0	2.0	100.0	4.679e-06	1082	8	0.2485	0.6019	O	C
0.0	2.0	100.0	4.6889999999999995e-06	1082	8	0.3718	0.3245	O	C
0.0	2.0	100.0	3.4969999999999997e-06	1083	8	0.2359	0.5437	O	C
0.0	2.0	100.0	3.658e-06	1081	8	0.6233	0.1646	O	C
0.0	2.0	100.0	2.938e-06	1081	8	0.6528	0.6943	O	C
0.0	2.0	100.0	3.7000000000000006e-06	1082	8	0.1405	0.1832	O	C
0.0	2.0	100.0	3.821e-06	1081	8	0.3145	0.3967	O	C
0.0	2.0	100.0	4.356e-06	1082	8	0.2204	0.6261	O	C
0.0	2.0	100.0	3.6010000000000003e-06	1082	8	0.3366	0.47700000000000004	O	C
0.0	2.0	100.0	3.7860000000000003e-06	1083	8	0.0559	0.2686	O	C
0.0	2.0	100.0	3.091e-06	1081	8	0.08922999999999999	0.4353	O	C
0.0	2.0	100.0	4.645e-06	1083	8	0.3517	0.4589	O	C
0.0	2.0	100.0	3.292e-06	1083	8	0.4444	0.7313	O	C
0.0	2.0	100.0	4.335e-06	1081	8	0.2066	0.3477	O	C
0.0	2.0	100.0	4.455e-06	1081	8	0.4264	0.3503	O	C
0.0	2.0	100.0	4.726e-06	1083	8	0.1564	0.4259	O	C
0.0	2.0	100.0	3.0519999999999997e-06	1081	8	0.3854	0.4118	O	C
0.0	2.0	100.0	4.634e-06	1083	8	0.2152	0.2139	O	C
0.0	2.0	100.0	3.682e-06	1082	8	0.2088	0.145	O	C
0.0	2.0	100.0	4.243e-06	1082	8	0.0511	0.4505	O	C
0.0	2.0	100.0	3.0610000000000004e-06	1083	8	0.4626	0.4988	O	C
0.0	2.0	100.0	4.541e-06	1082	8	0.2676	0.1832	O	C
0.0	2.0	100.0	3.74e-06	1082	8	0.4958	0.1736	O	C
0.0	2.0	100.0	2.977e-06	1082	8	0.4603	0.5316	O	C
0.0	2.0	100.0	3.843e-06	1082	8	0.1065	0.5707	O	C
0.0	2.0	100.0	4.553e-06	1083	8	0.3085	0.4198	O	C
0.0	2.0	100.0	4.127e-06	1083	8	0.2723	0.1597	O	C
0.0	2.0	100.0	3.266e-06	1081	8	0.06254	0.5882	O	C
0.0	2.0	100.0	4.41e-06	1081	8	0.2706	0.2599	O	C
0.0	2.0	100.0	4.179e-06	1083	8	0.3029	0.4854	O	C
0.0	2.0	100.0	4.737e-06	1083	8	0.23399999999999999	0.4038	O	C
0.0	2.0	100.0	4.215e-06	1083	8	0.4004	0.4085	O	C
0.0	2.0	100.0	3.337e-06	1082	8	0.2302	0.3851	O	C
0.0	2.0	100.0	4.02e-06	1082	8	0.17	0.19699999999999998	O	C
0.0	2.0	100.0	3.1160000000000003e-06	1081	8	0.1898	0.3153	O	C
0.0	2.0	100.0	3.761e-06	1083	8	0.5304	0.126	O	C
0.0	2.0	100.0	4.186e-06	1083	8	0.07961	0.3238	O	C
0.0	2.0	100.0	3.266e-06	1083	8	0.1766	0.6094	O	C
0.0	2.0	100.0	4.291e-06	1081	8	0.3633	0.2563	O	C
0.0	2.0	100.0	3.7310000000000004e-06	1083	8	0.3601	0.2639	O	C
0.0	2.0	100.0	4.144e-06	1081	8	0.0713	0.2548	O	C
0.0	2.0	100.0	3.552e-06	1082	8	0.2879	0.3112	O	C
0.0	2.0	100.0	4.451e-06	1081	8	0.059210000000000006	0.3117	O	C
0.0	2.0	100.0	4.122e-06	1082	8	0.2677	0.4443	O	C
0.0	2.0	100.0	4.726e-06	1082	8	0.3633	0.3691	O	C
0.0	2.0	100.0	3.832e-06	1082	8	0.3774	0.6097	O	C
0.0	2.0	100.0	4.103e-06	1081	8	0.385	0.3399	O	C
0.0	2.0	100.0	3.505e-06	1083	8	0.2009	0.1679	O	C
0.0	2.0	100.0	4.467e-06	1083	8	0.1609	0.3182	O	C
0.0	2.0	100.0	3.338e-06	1082	8	0.3336	0.534	O	C
0.0	2.0	100.0	3.5689999999999996e-06	1083	8	0.4193	0.3512	O	C
0.0	2.0	100.0	3.205e-06	1082	8	0.2124	0.2585	O	C
0.0	2.0	100.0	3.6989999999999997e-06	1082	8	0.1608	0.2841	O	C
0.0	2.0	100.0	3.562e-06	1082	8	0.1826	0.3634	O	C
0.0	2.0	100.0	4.1660000000000004e-06	1082	8	0.2069	0.1008	O	C
0.0	2.0	100.0	3.387e-06	1083	8	0.3404	0.1801	O	C
0.0	2.0	100.0	3.65e-06	1081	8	0.1555	0.3868	O	C
0.0	2.0	100.0	3.988999999999999e-06	1081	8	0.2874	0.2294	O	C
0.0	2.0	100.0	4.648e-06	1081	8	0.3222	0.2639	O	C
0.0	2.0	100.0	4.728e-06	1082	8	0.2661	0.3352	O	C
0.0	2.0	100.0	3.14e-06	1081	8	0.1643	0.4769	O	C
0.0	2.0	100.0	4.6669999999999995e-06	1082	8	0.4167	0.2195	O	C
0.0	2.0	100.0	4.401e-06	1082	8	0.304	0.2944	O	C
0.0	2.0	100.0	4.542e-06	1082	8	0.1503	0.3882	O	C
0.0	2.0	100.0	3.9789999999999995e-06	1082	8	0.537	0.5715	O	C
0.0	2.0	100.0	2.9680000000000002e-06	1081	8	0.1995	0.4544	O	C
0.0	2.0	100.0	3.737e-06	1082	8	0.419	0.6509999999999999	O	C
0.0	2.0	100.0	3.203e-06	1082	8	0.5712	0.255	O	C
0.0	2.0	100.0	4.107e-06	1083	8	0.3024	0.4604	O	C
0.0	2.0	100.0	3.81e-06	1082	8	0.2729	0.2131	O	C
0.0	2.0	100.0	3.851e-06	1083	8	0.2653	0.429	O	C
0.0	2.0	100.0	4.087e-06	1082	8	0.2552	0.5225	O	C
0.0	2.0	100.0	4.184e-06	1082	8	0.2136	0.4794	O	C
0.0	2.0	100.0	4.482e-06	1081	8	0.2257	0.4776	O	C
0.0	2.0	100.0	3.683e-06	1081	8	0.3971	0.3421	O	C
0.0	2.0	100.0	4.376e-06	1081	8	0.2257	0.2903	O	C
0.0	2.0	100.0	3.2680000000000003e-06	1082	8	0.5404	0.4185	O	C
0.0	2.0	100.0	4.703e-06	1083	8	0.2523	0.2608	O	C
0.0	2.0	100.0	3.6639999999999996e-06	1082	8	0.1566	0.2443	O	C
0.0	2.0	100.0	4.677e-06	1082	8	0.4459	0.1331	O	C
0.0	2.0	100.0	3.8069999999999997e-06	1082	8	0.4099	0.3546	O	C
0.0	2.0	100.0	3.3489999999999996e-06	1083	8	0.29600000000000004	0.1515	O	C
0.0	2.0	100.0	3.051e-06	1082	8	0.4936	0.2496	O	C
0.0	2.0	100.0	3.893e-06	1082	8	0.3663	0.3137	O	C
0.0	2.0	100.0	3.948e-06	1082	8	0.1377	0.4408	O	C
0.0	2.0	100.0	4.126e-06	1081	8	0.2165	0.5141	O	C
0.0	2.0	100.0	4.15e-06	1082	8	0.1371	0.507	O	C
0.0	2.0	100.0	3.487e-06	1083	8	0.3494	0.4834	O	C
0.0	2.0	100.0	3.6360000000000004e-06	1083	8	0.1899	0.7339	O	C
0.0	2.0	100.0	3.75e-06	1082	8	0.3296	0.7775	O	C
0.0	2.0	100.0	3.822e-06	1082	8	0.4191	0.5603	O	C
0.0	2.0	100.0	3.2719999999999998e-06	1082	8	0.4102	0.2922	O	C
0.0	2.0	100.0	4.379e-06	1083	8	0.26899999999999996	0.3998	O	C
0.0	2.0	100.0	4.141e-06	1082	8	0.2547	0.5118	O	C
0.0	2.0	100.0	3.07e-06	1082	8	0.3493	0.4311	O	C
0.0	2.0	100.0	4.692e-06	1082	8	0.3285	0.2665	O	C
0.0	2.0	100.0	4.228e-06	1082	8	0.3708	0.5356	O	C
0.0	2.0	100.0	3.15e-06	1082	8	0.3919	0.3215	O	C
0.0	2.0	100.0	4.633e-06	1082	8	0.4002	0.2513	O	C
0.0	2.0	100.0	4.404e-06	1081	8	0.2531	0.3289	O	C
0.0	2.0	100.0	3.882e-06	1081	8	0.131	0.616	O	C
0.0	2.0	100.0	3.316e-06	1082	8	0.1997	0.3209	O	C
0.0	2.0	100.0	2.965e-06	1083	8	0.3584	0.4591	O	C
0.0	2.0	100.0	4.521e-06	1083	8	0.341	0.3173	O	C
0.0	2.0	100.0	4.466e-06	1082	8	0.1166	0.2715	O	C
0.0	2.0	100.0	3.977e-06	1082	8	0.2884	0.4319	O	C
0.0	2.0	100.0	3.104e-06	1082	8	0.5179	0.7136	O	C
0.0	2.0	100.0	4.485e-06	1082	8	0.2963	0.4694	O	C
0.0	2.0	100.0	4.283e-06	1083	8	0.1458	0.4592	O	C
0.0	2.0	100.0	3.038e-06	1081	8	0.2821	0.6101	O	C
0.0	2.0	100.0	3.8889999999999995e-06	1083	8	0.3565	0.2913	O	C
0.0	2.0	100.0	4.499e-06	1081	8	0.2558	0.3736	O	C
0.0	2.0	100.0	4.491e-06	1082	8	0.2407	0.3533	O	C
0.0	2.0	100.0	2.964e-06	1082	8	0.4219	0.4034	O	C
0.0	2.0	100.0	3.8989999999999994e-06	1081	8	0.2817	0.1706	O	C
0.0	2.0	100.0	3.328e-06	1083	8	0.195	0.3758	O	C
0.0	2.0	100.0	2.8989999999999997e-06	1083	8	0.09432	0.1507	O	C
0.0	2.0	100.0	4.724e-06	1083	8	0.4285	0.3583	O	C
0.0	2.0	100.0	3.8719999999999995e-06	1081	8	0.1745	0.2585	O	C
0.0	2.0	100.0	4.553e-06	1081	8	0.382	0.1901	O	C
0.0	2.0	100.0	4.483e-06	1082	8	0.5571	0.3548	O	C
0.0	2.0	500.0	4.085e-06	1081	8	0.2173	3.2889999999999997	O	C
0.0	2.0	500.0	4.5110000000000005e-06	1082	8	0.1975	3.736	O	C
0.0	2.0	500.0	4.643e-06	1082	8	0.1632	2.6319999999999997	O	C
0.0	2.0	500.0	2.972e-06	1083	8	0.3149	3.3989999999999996	O	C
0.0	2.0	500.0	4.652e-06	1082	8	0.4625	4.355	O	C
0.0	2.0	500.0	4.464e-06	1083	8	0.3876	4.7	O	C
0.0	2.0	500.0	4.6e-06	1082	8	0.2327	3.845	O	C
0.0	2.0	500.0	4.189e-06	1083	8	0.1335	3.9760000000000004	O	C
0.0	2.0	500.0	3.248e-06	1082	8	0.3303	4.144	O	C
0.0	2.0	500.0	4.405e-06	1082	8	0.2538	3.2880000000000003	O	C
0.0	2.0	500.0	3.186e-06	1083	8	0.2901	3.0039999999999996	O	C
0.0	2.0	500.0	3.2719999999999998e-06	1081	8	0.3484	5.159	O	C
0.0	2.0	500.0	4.295e-06	1082	8	0.413	4.208	O	C
0.0	2.0	500.0	4.377e-06	1081	8	0.2176	3.989	O	C
0.0	2.0	500.0	4.046e-06	1083	8	0.2181	5.886	O	C
0.0	2.0	500.0	3.6889999999999997e-06	1082	8	0.3489	4.287	O	C
0.0	2.0	500.0	4.7080000000000005e-06	1083	8	0.2935	4.051	O	C
0.0	2.0	500.0	3.77e-06	1082	8	0.3072	3.4819999999999998	O	C
0.0	2.0	500.0	4.44e-06	1082	8	0.3671	3.93	O	C
0.0	2.0	500.0	3.824e-06	1082	8	0.1836	4.5680000000000005	O	C
0.0	2.0	500.0	4.494e-06	1081	8	0.1908	3.123	O	C
0.0	2.0	500.0	3.597e-06	1081	8	0.2342	4.2	O	C
0.0	2.0	500.0	4.025e-06	1081	8	0.2029	4.481	O	C
0.0	2.0	500.0	4.311e-06	1082	8	0.1989	3.6830000000000003	O	C
0.0	2.0	500.0	4.184e-06	1082	8	0.1471	3.4210000000000003	O	C
0.0	2.0	500.0	3.463e-06	1081	8	0.6359	3.736	O	C
0.0	2.0	500.0	4.541e-06	1082	8	0.3435	2.7739999999999996	O	C
0.0	2.0	500.0	4.607e-06	1081	8	0.34700000000000003	4.48	O	C
0.0	2.0	500.0	4.158e-06	1082	8	0.3823	3.3680000000000003	O	C
0.0	2.0	500.0	4.546e-06	1083	8	0.2881	3.5010000000000003	O	C
0.0	2.0	500.0	4.575e-06	1082	8	0.2718	2.9189999999999996	O	C
0.0	2.0	500.0	3.4289999999999997e-06	1081	8	0.1592	3.326	O	C
0.0	2.0	500.0	3.033e-06	1081	8	0.2215	4.853	O	C
0.0	2.0	500.0	4.655e-06	1082	8	0.4407	3.798	O	C
0.0	2.0	500.0	4.0519999999999995e-06	1082	8	0.1319	3.93	O	C
0.0	2.0	500.0	3.1110000000000004e-06	1082	8	0.12300000000000001	3.3169999999999997	O	C
0.0	2.0	500.0	3.133e-06	1083	8	0.1949	3.63	O	C
0.0	2.0	500.0	3.224e-06	1081	8	0.2399	3.8480000000000003	O	C
0.0	2.0	500.0	3.234e-06	1082	8	0.2109	3.8819999999999997	O	C
0.0	2.0	500.0	3.146e-06	1082	8	0.2774	4.495	O	C
0.0	2.0	500.0	4.387e-06	1081	8	0.2203	2.315	O	C
0.0	2.0	500.0	3.827e-06	1082	8	0.2066	4.235	O	C
0.0	2.0	500.0	4.077e-06	1081	8	0.3759	3.4219999999999997	O	C
0.0	2.0	500.0	4.476e-06	1082	8	0.4805	3.384	O	C
0.0	2.0	500.0	3.494e-06	1082	8	0.3853	2.728	O	C
0.0	2.0	500.0	3.335e-06	1082	8	0.2162	4.352	O	C
0.0	2.0	500.0	4.5039999999999996e-06	1082	8	0.3659	4.4030000000000005	O	C
0.0	2.0	500.0	3.8989999999999994e-06	1081	8	0.5067	4.209	O	C
0.0	2.0	500.0	4.4210000000000005e-06	1082	8	0.3477	4.612	O	C
0.0	2.0	500.0	4.0739999999999994e-06	1081	8	0.18600000000000003	3.0810000000000004	O	C
0.0	2.0	500.0	3.1919999999999997e-06	1082	8	0.4548	3.8089999999999997	O	C
0.0	2.0	500.0	4.311e-06	1083	8	0.1438	2.682	O	C
0.0	2.0	500.0	3.086e-06	1083	8	0.2872	4.552	O	C
0.0	2.0	500.0	3.953e-06	1082	8	0.4289	4.172	O	C
0.0	2.0	500.0	4.439e-06	1083	8	0.1795	3.077	O	C
0.0	2.0	500.0	3.4e-06	1082	8	0.1675	3.6439999999999997	O	C
0.0	2.0	500.0	4.12e-06	1083	8	0.3296	3.623	O	C
0.0	2.0	500.0	4.112e-06	1083	8	0.1367	3.173	O	C
0.0	2.0	500.0	3.7530000000000003e-06	1081	8	0.7261	3.2910000000000004	O	C
0.0	2.0	500.0	4.122e-06	1083	8	0.1786	3.443	O	C
0.0	2.0	500.0	3.5660000000000002e-06	1082	8	0.04557	3.824	O	C
0.0	2.0	500.0	3.6139999999999996e-06	1082	8	0.3731	4.212	O	C
0.0	2.0	500.0	3.5819999999999998e-06	1081	8	0.348	3.574	O	C
0.0	2.0	500.0	3.5539999999999998e-06	1082	8	0.3406	3.5639999999999996	O	C
0.0	2.0	500.0	3.9860000000000005e-06	1083	8	0.3166	3.33	O	C
0.0	2.0	500.0	3.963e-06	1082	8	0.1533	4.2589999999999995	O	C
0.0	2.0	500.0	3.041e-06	1082	8	0.4503	5.702000000000001	O	C
0.0	2.0	500.0	3.621e-06	1082	8	0.33399999999999996	4.368	O	C
0.0	2.0	500.0	4.039e-06	1082	8	0.2467	4.109	O	C
0.0	2.0	500.0	3.1689999999999996e-06	1082	8	0.2022	4.532	O	C
0.0	2.0	500.0	3.822e-06	1083	8	0.2298	3.91	O	C
0.0	2.0	500.0	4.569e-06	1083	8	0.2664	3.554	O	C
0.0	2.0	500.0	3.48e-06	1082	8	0.3212	3.93	O	C
0.0	2.0	500.0	3.369e-06	1083	8	0.1928	5.075	O	C
0.0	2.0	500.0	3.3619999999999997e-06	1083	8	0.273	4.984	O	C
0.0	2.0	500.0	3.751e-06	1082	8	0.1376	4.281000000000001	O	C
0.0	2.0	500.0	4.188e-06	1083	8	0.3206	3.9339999999999997	O	C
0.0	2.0	500.0	4.712e-06	1082	8	0.3212	3.3930000000000002	O	C
0.0	2.0	500.0	3.57e-06	1082	8	0.3829	3.6830000000000003	O	C
0.0	2.0	500.0	4.41e-06	1082	8	0.4576	4.9719999999999995	O	C
0.0	2.0	500.0	4.0030000000000005e-06	1081	8	0.42700000000000005	2.875	O	C
0.0	2.0	500.0	2.9580000000000003e-06	1083	8	0.2877	4.085	O	C
0.0	2.0	500.0	3.988e-06	1081	8	0.3191	5.106	O	C
0.0	2.0	500.0	4.3310000000000005e-06	1082	8	0.2007	3.99	O	C
0.0	2.0	500.0	4.039e-06	1082	8	0.2344	5.019	O	C
0.0	2.0	500.0	3.991e-06	1083	8	0.4573	2.9589999999999996	O	C
0.0	2.0	500.0	3.4239999999999997e-06	1082	8	0.4095	4.4910000000000005	O	C
0.0	2.0	500.0	4.656e-06	1081	8	0.4036	3.787	O	C
0.0	2.0	500.0	4.063e-06	1083	8	0.3985	2.705	O	C
0.0	2.0	500.0	4.5089999999999995e-06	1081	8	0.4815	1.798	O	C
0.0	2.0	500.0	4.354e-06	1081	8	0.1305	1.9180000000000001	O	C
0.0	2.0	500.0	3.3389999999999997e-06	1081	8	0.1449	4.751	O	C
0.0	2.0	500.0	3.3460000000000002e-06	1083	8	0.2312	4.2589999999999995	O	C
0.0	2.0	500.0	3.523e-06	1082	8	0.3565	4.518	O	C
0.0	2.0	500.0	4.019e-06	1083	8	0.07147	4.092	O	C
0.0	2.0	500.0	4.502e-06	1082	8	0.2003	3.907	O	C
0.0	2.0	500.0	4.007e-06	1083	8	0.2749	3.1639999999999997	O	C
0.0	2.0	500.0	3.144e-06	1083	8	0.08559	3.865	O	C
0.0	2.0	500.0	4.6010000000000005e-06	1082	8	0.3203	3.884	O	C
0.0	2.0	500.0	4.292e-06	1082	8	0.1747	3.825	O	C
0.0	2.0	500.0	4.705e-06	1083	8	0.1862	3.614	O	C
0.0	2.0	500.0	4.3169999999999995e-06	1083	8	0.2925	3.9019999999999997	O	C
0.0	2.0	500.0	3.0889999999999996e-06	1083	8	0.2825	4.037	O	C
0.0	2.0	500.0	2.959e-06	1083	8	0.2377	4.059	O	C
0.0	2.0	500.0	4.231e-06	1081	8	0.5335	3.062	O	C
0.0	2.0	500.0	4.363e-06	1081	8	0.3532	3.799	O	C
0.0	2.0	500.0	4.049e-06	1082	8	0.6233	3.307	O	C
0.0	2.0	500.0	3.455e-06	1082	8	0.1663	4.01	O	C
0.0	2.0	500.0	4.007e-06	1082	8	0.16	4.3	O	C
0.0	2.0	500.0	3.049e-06	1083	8	0.2185	3.6239999999999997	O	C
0.0	2.0	500.0	4.077e-06	1083	8	0.08526	3.7119999999999997	O	C
0.0	2.0	500.0	3.0119999999999997e-06	1082	8	0.3782	3.237	O	C
0.0	2.0	500.0	4.073e-06	1082	8	0.4099	3.113	O	C
0.0	2.0	500.0	4.417e-06	1082	8	0.22699999999999998	4.592	O	C
0.0	2.0	500.0	3.104e-06	1082	8	0.1646	3.718	O	C
0.0	2.0	500.0	3.743e-06	1081	8	0.1314	3.57	O	C
0.0	2.0	500.0	4.338e-06	1082	8	0.1176	3.353	O	C
0.0	2.0	500.0	4.706e-06	1082	8	0.2518	3.133	O	C
0.0	2.0	500.0	3.93e-06	1081	8	0.1886	3.667	O	C
0.0	2.0	500.0	4.675e-06	1083	8	0.1787	3.883	O	C
0.0	2.0	500.0	4.469e-06	1081	8	0.4733	4.05	O	C
0.0	2.0	500.0	3.502e-06	1083	8	0.5134	4.2139999999999995	O	C
0.0	2.0	500.0	4.583e-06	1083	8	0.2864	3.787	O	C
0.0	2.0	500.0	4.298e-06	1082	8	0.4004	4.61	O	C
0.0	2.0	500.0	3.6439999999999998e-06	1082	8	0.3783	3.786	O	C
0.0	2.0	500.0	4.346e-06	1083	8	0.2159	3.4810000000000003	O	C
0.0	2.0	500.0	3.4310000000000003e-06	1082	8	0.1988	4.521	O	C
0.0	2.0	500.0	4.6860000000000005e-06	1082	8	0.1279	3.333	O	C
0.0	2.0	500.0	4.23e-06	1081	8	0.5974	4.215	O	C
0.0	2.0	500.0	4.38e-06	1081	8	0.3281	4.453	O	C
0.0	2.0	500.0	4.214e-06	1083	8	0.3947	3.8960000000000004	O	C
0.0	2.0	500.0	4.188e-06	1082	8	0.1549	3.738	O	C
0.0	2.0	500.0	4.676000000000001e-06	1082	8	0.2099	4.025	O	C
0.0	2.0	500.0	3.456e-06	1082	8	0.3039	4.526	O	C
0.0	2.0	500.0	4.352e-06	1082	8	0.385	4.243	O	C
0.0	2.0	500.0	4.575e-06	1082	8	0.4635	3.565	O	C
0.0	2.0	500.0	3.898e-06	1082	8	0.4747	3.924	O	C
0.0	2.0	500.0	3.2989999999999997e-06	1083	8	0.1935	4.027	O	C
0.0	2.0	500.0	4.262e-06	1082	8	0.3183	2.516	O	C
0.0	2.0	500.0	4.194e-06	1082	8	0.3803	3.728	O	C
0.0	2.0	500.0	4.461e-06	1083	8	0.4223	5.281000000000001	O	C
0.0	2.0	500.0	2.9180000000000003e-06	1082	8	0.1111	3.8480000000000003	O	C
0.0	2.0	500.0	3.83e-06	1082	8	0.5565	3.3789999999999996	O	C
0.0	2.0	500.0	4.361e-06	1082	8	0.4266	3.464	O	C
0.0	2.0	500.0	4.607e-06	1083	8	0.4078	4.399	O	C
0.0	2.0	500.0	4.503e-06	1082	8	0.1103	3.823	O	C
0.0	2.0	500.0	3.996e-06	1082	8	0.5408	4.061	O	C
0.0	2.0	500.0	4.692e-06	1081	8	0.4395	3.049	O	C
0.0	2.0	500.0	4.566e-06	1082	8	0.1989	4.687	O	C
0.0	2.0	500.0	4.1e-06	1081	8	0.3657	4.1819999999999995	O	C
0.0	2.0	500.0	4.6910000000000005e-06	1082	8	0.1392	2.6519999999999997	O	C
0.0	2.0	500.0	2.961e-06	1083	8	0.1949	4.077	O	C
0.0	2.0	500.0	3.617e-06	1083	8	0.36	3.94	O	C
0.0	2.0	500.0	3.97e-06	1081	8	0.3458	4.144	O	C
0.0	2.0	500.0	3.545e-06	1082	8	0.2972	4.011	O	C
0.0	2.0	500.0	4.33e-06	1081	8	0.478	4.381	O	C
0.0	2.0	500.0	4.703e-06	1082	8	0.2746	4.0569999999999995	O	C
0.0	2.0	500.0	3.782e-06	1083	8	0.2371	4.115	O	C
0.0	2.0	500.0	4.21e-06	1082	8	0.2958	3.904	O	C
0.0	2.0	500.0	3.0710000000000003e-06	1083	8	0.2354	5.255	O	C
0.0	2.0	500.0	4.149e-06	1082	8	0.3761	3.63	O	C
0.0	2.0	500.0	4.67e-06	1081	8	0.1202	3.66	O	C
0.0	2.0	500.0	3.3630000000000002e-06	1083	8	0.22899999999999998	4.731	O	C
0.0	2.0	500.0	2.924e-06	1083	8	0.2247	4.575	O	C
0.0	2.0	500.0	3.544e-06	1081	8	0.2761	3.7689999999999997	O	C
0.0	2.0	500.0	4.613e-06	1083	8	0.4123	3.312	O	C
0.0	2.0	500.0	4.275e-06	1081	8	0.3942	3.7689999999999997	O	C
0.0	2.0	500.0	4.548e-06	1081	8	0.2219	2.609	O	C
0.0	2.0	500.0	4.597e-06	1082	8	0.4877	4.071000000000001	O	C
0.0	2.0	500.0	3.0969999999999997e-06	1082	8	0.512	4.615	O	C
0.0	2.0	500.0	3.885e-06	1081	8	0.4561	2.6180000000000003	O	C
0.0	2.0	500.0	3.262e-06	1083	8	0.2758	2.97	O	C
0.0	2.0	500.0	2.887e-06	1082	8	0.1422	3.983	O	C
0.0	2.0	500.0	4.361e-06	1082	8	0.3448	3.636	O	C
0.0	2.0	500.0	4.145e-06	1082	8	0.4539	4.022	O	C
0.0	2.0	500.0	4.218e-06	1082	8	0.161	3.7489999999999997	O	C
0.0	2.0	500.0	3.44e-06	1082	8	0.41600000000000004	3.214	O	C
0.0	2.0	500.0	4.417e-06	1083	8	0.2449	4.238	O	C
0.0	2.0	500.0	3.1660000000000003e-06	1083	8	0.6412	4.647	O	C
0.0	2.0	500.0	2.998e-06	1083	8	0.511	4.159	O	C
0.0	2.0	500.0	3.1880000000000002e-06	1082	8	0.2196	3.4619999999999997	O	C
0.0	2.0	500.0	3.0930000000000003e-06	1081	8	0.4728	2.823	O	C
0.0	2.0	500.0	3.267e-06	1081	8	0.3211	3.384	O	C
0.0	2.0	500.0	3.068e-06	1083	8	0.1291	5.024	O	C
0.0	2.0	500.0	3.103e-06	1082	8	0.2408	3.4419999999999997	O	C
0.0	2.0	500.0	4.412e-06	1082	8	0.3541	3.773	O	C
0.0	2.0	500.0	3.71e-06	1082	8	0.2232	3.8560000000000003	O	C
0.0	2.0	500.0	3.329e-06	1083	8	0.3555	3.9	O	C
0.0	2.0	500.0	4.092e-06	1081	8	0.3533	3.687	O	C
0.0	2.0	500.0	3.179e-06	1083	8	0.3941	4.138	O	C
0.0	2.0	500.0	3.8069999999999997e-06	1082	8	0.1627	3.136	O	C
0.0	2.0	500.0	4.468e-06	1082	8	0.2083	3.509	O	C
0.0	2.0	500.0	4.348e-06	1082	8	0.2927	3.863	O	C
0.0	2.0	500.0	3.297e-06	1082	8	0.3301	3.935	O	C
0.0	2.0	500.0	4.557e-06	1082	8	0.14300000000000002	4.176	O	C
0.0	2.0	500.0	3.927e-06	1083	8	0.1262	6.007999999999999	O	C
0.0	2.0	500.0	4.062e-06	1081	8	0.3895	3.846	O	C
0.0	2.0	500.0	3.626e-06	1081	8	0.3534	3.635	O	C
0.0	2.0	500.0	2.893e-06	1082	8	0.1795	4.14	O	C
0.0	2.0	500.0	4.017e-06	1081	8	0.1823	4.449	O	C
0.0	2.0	500.0	4.631e-06	1083	8	0.2332	4.356	O	C
0.0	2.0	500.0	4.5089999999999995e-06	1083	8	0.3664	3.705	O	C
0.0	2.0	500.0	4.2999999999999995e-06	1082	8	0.3134	3.1430000000000002	O	C
0.0	2.0	500.0	4.522e-06	1083	8	0.406	3.867	O	C
0.0	2.0	500.0	4.211e-06	1081	8	0.5746	3.575	O	C
0.0	2.0	500.0	4.496e-06	1082	8	0.4534	3.535	O	C
0.0	2.0	500.0	4.118e-06	1081	8	0.3318	4.9430000000000005	O	C
0.0	2.0	500.0	3.68e-06	1083	8	0.2024	3.707	O	C
0.0	2.0	500.0	3.764e-06	1082	8	0.41600000000000004	4.513999999999999	O	C
0.0	2.0	500.0	4.1539999999999995e-06	1082	8	0.2838	3.287	O	C
0.0	2.0	500.0	3.7810000000000003e-06	1083	8	0.1853	3.7439999999999998	O	C
0.0	2.0	500.0	4.6230000000000005e-06	1082	8	0.5673	3.2680000000000002	O	C
0.0	2.0	500.0	4.4069999999999995e-06	1083	8	0.2825	3.7739999999999996	O	C
0.0	2.0	500.0	4.01e-06	1081	8	0.3255	3.6039999999999996	O	C
0.0	2.0	500.0	3.248e-06	1081	8	0.2381	3.167	O	C
0.0	2.0	500.0	4.199e-06	1082	8	0.6081	3.8689999999999998	O	C
0.0	2.0	500.0	3.4519999999999997e-06	1083	8	0.09452	4.121	O	C
0.0	2.0	500.0	2.8889999999999998e-06	1082	8	0.3175	4.171	O	C
0.0	2.0	500.0	4.313e-06	1082	8	0.1138	3.6430000000000002	O	C
0.0	2.0	500.0	3.465e-06	1081	8	0.2323	4.2860000000000005	O	C
0.0	2.0	500.0	4.357e-06	1081	8	0.1297	3.68	O	C
0.0	2.0	500.0	3.7180000000000002e-06	1081	8	0.3267	3.908	O	C
0.0	2.0	500.0	4.102e-06	1082	8	0.3751	4.19	O	C
0.0	2.0	500.0	4.078999999999999e-06	1083	8	0.1597	3.722	O	C
0.0	2.0	500.0	3.411e-06	1082	8	0.3126	4.414	O	C
0.0	2.0	500.0	2.92e-06	1083	8	0.2849	4.629	O	C
0.0	2.0	500.0	4.139e-06	1082	8	0.4575	2.553	O	C
0.0	2.0	500.0	3.3e-06	1082	8	0.1637	2.455	O	C
0.0	2.0	500.0	4.342e-06	1082	8	0.2878	3.05	O	C
0.0	2.0	500.0	4.4210000000000005e-06	1081	8	0.2961	3.918	O	C
0.0	2.0	500.0	4.277e-06	1083	8	0.2326	3.389	O	C
0.0	2.0	500.0	3.864e-06	1082	8	0.2141	3.92	O	C
0.0	2.0	500.0	4.679e-06	1081	8	0.3402	3.391	O	C
0.0	2.0	500.0	4.33e-06	1081	8	0.2629	2.7460000000000004	O	C
0.0	2.0	500.0	4.011e-06	1082	8	0.1639	2.52	O	C
0.0	2.0	500.0	3.303e-06	1081	8	0.1312	4.811	O	C
0.0	2.0	500.0	3.85e-06	1082	8	0.3462	4.091	O	C
0.0	2.0	500.0	4.5380000000000004e-06	1081	8	0.2581	3.747	O	C
0.0	2.0	500.0	3.252e-06	1083	8	0.3303	3.513	O	C
0.0	2.0	500.0	4.452e-06	1082	8	0.3123	3.895	O	C
0.0	2.0	500.0	3.9130000000000005e-06	1081	8	0.1132	2.998	O	C
0.0	2.0	500.0	4.354e-06	1083	8	0.1547	4.073	O	C
0.0	2.0	500.0	3.374e-06	1081	8	0.4061	2.228	O	C
0.0	2.0	500.0	3.526e-06	1082	8	0.4078	2.972	O	C
0.0	2.0	500.0	4.496e-06	1081	8	0.4627	3.287	O	C
0.0	2.0	500.0	4.384e-06	1081	8	0.1104	3.0639999999999996	O	C
0.0	2.0	500.0	4.581e-06	1083	8	0.4951	3.6689999999999996	O	C
0.0	2.0	500.0	3.33e-06	1081	8	0.3548	4.078	O	C
0.0	2.0	500.0	3.869e-06	1081	8	0.2768	4.523	O	C
0.0	2.0	500.0	3.616e-06	1081	8	0.4403	5.78	O	C
0.0	2.0	500.0	4.281e-06	1082	8	0.376	3.642	O	C
0.0	2.0	500.0	4.63e-06	1081	8	0.2121	3.38	O	C
0.0	2.0	500.0	4.351e-06	1082	8	0.2637	3.983	O	C
0.0	2.0	500.0	3.882e-06	1082	8	0.26	3.338	O	C
0.0	2.0	500.0	4.549e-06	1083	8	0.2313	2.7260000000000004	O	C
0.0	2.0	500.0	4.379e-06	1082	8	0.4532	2.678	O	C
0.0	2.0	500.0	3.956e-06	1081	8	0.2343	3.957	O	C
0.0	2.0	500.0	2.921e-06	1083	8	0.3602	4.287	O	C
0.0	2.0	500.0	3.047e-06	1083	8	0.2413	3.602	O	C
0.0	2.0	500.0	4.013e-06	1082	8	0.1543	2.8360000000000003	O	C
0.0	2.0	500.0	3.54e-06	1082	8	0.6305	4.025	O	C
0.0	2.0	500.0	3.9839999999999995e-06	1081	8	0.2816	2.608	O	C
0.0	2.0	500.0	3.2510000000000003e-06	1082	8	0.4015	3.785	O	C
0.0	2.0	500.0	4.379e-06	1083	8	0.3282	2.714	O	C
0.0	2.0	500.0	3.446e-06	1082	8	0.3177	3.13	O	C
0.0	2.0	500.0	3.0969999999999997e-06	1082	8	0.4453	3.673	O	C
0.0	2.0	500.0	3.84e-06	1082	8	0.1637	6.065	O	C
0.0	2.0	500.0	3.919e-06	1082	8	0.1813	4.383	O	C
0.0	2.0	500.0	4.553e-06	1081	8	0.1854	4.308	O	C
0.0	2.0	500.0	3.306e-06	1082	8	0.3031	3.7760000000000002	O	C
0.0	2.0	500.0	4.425e-06	1082	8	0.2664	3.667	O	C
0.0	2.0	500.0	3.53e-06	1082	8	0.1333	3.11	O	C
0.0	2.0	500.0	4.455e-06	1083	8	0.2972	3.965	O	C
0.0	2.0	500.0	4.113e-06	1081	8	0.3943	3.4960000000000004	O	C
0.0	2.0	500.0	4.351e-06	1083	8	0.4724	3.845	O	C
0.0	2.0	500.0	4.269e-06	1083	8	0.3708	4.106	O	C
0.0	2.0	500.0	3.764e-06	1082	8	0.4904	3.9810000000000003	O	C
0.0	2.0	500.0	4.046e-06	1083	8	0.4546	3.95	O	C
0.0	2.0	500.0	3.833e-06	1081	8	0.4884	3.8560000000000003	O	C
0.0	2.0	500.0	3.0289999999999997e-06	1083	8	0.3204	3.451	O	C
0.0	2.0	500.0	4.598e-06	1082	8	0.575	3.61	O	C
0.0	2.0	500.0	3.125e-06	1081	8	0.4265	3.4819999999999998	O	C
0.0	2.0	500.0	3.4069999999999997e-06	1081	8	0.2591	3.781	O	C
0.0	2.0	500.0	3.2910000000000003e-06	1082	8	0.2527	3.0180000000000002	O	C
0.0	2.0	500.0	3.5589999999999997e-06	1083	8	0.3099	2.391	O	C
0.0	2.0	500.0	4.167e-06	1082	8	0.42200000000000004	3.464	O	C
0.0	2.0	500.0	4.405e-06	1082	8	0.3299	4.251	O	C
0.0	2.0	500.0	4.3339999999999995e-06	1082	8	0.3227	2.591	O	C
0.0	2.0	500.0	2.9339999999999998e-06	1083	8	0.2339	2.986	O	C
0.0	2.0	500.0	4.484e-06	1082	8	0.1627	3.77	O	C
0.0	2.0	500.0	3.534e-06	1081	8	0.2733	3.7310000000000003	O	C
0.0	2.0	500.0	4.38e-06	1083	8	0.2984	3.806	O	C
0.0	2.0	500.0	4.158e-06	1081	8	0.4825	4.004	O	C
0.0	2.0	500.0	4.723e-06	1082	8	0.1532	3.383	O	C
0.0	2.0	500.0	4.537e-06	1082	8	0.1613	3.574	O	C
0.0	2.0	500.0	3.709e-06	1081	8	0.2726	4.412	O	C
0.0	2.0	500.0	3.674e-06	1082	8	0.1055	3.177	O	C
0.0	2.0	500.0	3.1780000000000003e-06	1083	8	0.5306	2.8369999999999997	O	C
0.0	2.0	500.0	2.9389999999999997e-06	1082	8	0.4272	4.048	O	C
0.0	2.0	500.0	3.92e-06	1082	8	0.2075	4.655	O	C
0.0	2.0	500.0	3.5560000000000003e-06	1082	8	0.2966	4.297	O	C
0.0	2.0	500.0	4.2680000000000005e-06	1081	8	0.2738	4.588	O	C
0.0	2.0	500.0	3.316e-06	1082	8	0.4152	2.458	O	C
0.0	2.0	500.0	4.715e-06	1081	8	0.5734	3.875	O	C
0.0	2.0	500.0	4.019e-06	1082	8	0.4343	3.8110000000000004	O	C
0.0	2.0	500.0	3.719e-06	1081	8	0.3987	4.2780000000000005	O	C
0.0	2.0	500.0	3.355e-06	1083	8	0.2811	3.8710000000000004	O	C
0.0	2.0	500.0	4.55e-06	1083	8	0.5799	3.7889999999999997	O	C
0.0	2.0	500.0	4.1660000000000004e-06	1081	8	0.504	4.067	O	C
0.0	2.0	500.0	4.135e-06	1083	8	0.5082	4.412	O	C
0.0	2.0	500.0	4.655e-06	1082	8	0.1649	1.8330000000000002	O	C
0.0	2.0	500.0	3.843e-06	1083	8	0.2768	2.613	O	C
0.0	2.0	500.0	3.323e-06	1082	8	0.284	3.875	O	C
0.0	2.0	500.0	3.292e-06	1082	8	0.4565	3.925	O	C
0.0	2.0	500.0	3.732e-06	1082	8	0.337	3.2239999999999998	O	C
0.0	2.0	500.0	4.503e-06	1082	8	0.5534	3.94	O	C
0.0	2.0	500.0	3.422e-06	1082	8	0.5677	6.41	O	C
0.0	2.0	500.0	3.3010000000000002e-06	1082	8	0.139	3.261	O	C
0.0	2.0	500.0	4.48e-06	1082	8	0.6381	3.1630000000000003	O	C
0.0	2.0	500.0	4.723e-06	1081	8	0.1255	3.01	O	C
0.0	2.0	500.0	4.6960000000000004e-06	1083	8	0.1199	2.965	O	C
0.0	2.0	500.0	3.898e-06	1083	8	0.08175	4.498	O	C
0.0	2.0	500.0	4.036e-06	1081	8	0.509	5.143	O	C
0.0	2.0	500.0	4.674e-06	1083	8	0.1357	3.708	O	C
0.0	2.0	500.0	4.683e-06	1082	8	0.4012	2.7510000000000003	O	C
0.0	2.0	500.0	3.1739999999999996e-06	1081	8	0.3183	5.966	O	C
0.0	2.0	500.0	4.083e-06	1082	8	0.4755	4.696000000000001	O	C
0.0	2.0	500.0	3.2280000000000003e-06	1081	8	0.09537999999999999	5.16	O	C
0.0	2.0	500.0	4.4260000000000005e-06	1082	8	0.363	4.559	O	C
0.0	2.0	500.0	4.322e-06	1081	8	0.395	4.42	O	C
0.0	2.0	500.0	2.879e-06	1082	8	0.1596	3.978	O	C
0.0	2.0	500.0	4.5139999999999995e-06	1083	8	0.5683	3.435	O	C
0.0	2.0	500.0	4.584e-06	1083	8	0.1451	4.375	O	C
0.0	2.0	500.0	4.099e-06	1082	8	0.3913	3.9730000000000003	O	C
0.0	2.0	500.0	3.017e-06	1083	8	0.08703	4.373	O	C
0.0	2.0	500.0	3.108e-06	1082	8	0.39	3.179	O	C
0.0	2.0	500.0	4.167e-06	1082	8	0.5111	4.876	O	C
0.0	2.0	500.0	3.868e-06	1082	8	0.6015	3.59	O	C
0.0	2.0	500.0	3.888e-06	1082	8	0.2633	3.838	O	C
0.0	2.0	500.0	4.496e-06	1082	8	0.2273	2.6839999999999997	O	C
0.0	2.0	500.0	4.66e-06	1081	8	0.5282	3.466	O	C
0.0	2.0	500.0	4.641e-06	1082	8	0.3134	3.612	O	C
0.0	2.0	500.0	4.277e-06	1083	8	0.2402	2.239	O	C
0.0	2.0	500.0	4.235e-06	1082	8	0.2736	4.175	O	C
0.0	2.0	500.0	3.76e-06	1083	8	0.3257	2.863	O	C
0.0	2.0	500.0	4.347e-06	1083	8	0.2782	3.739	O	C
0.0	2.0	500.0	3.772e-06	1083	8	0.4046	4.274	O	C
0.0	2.0	500.0	3.919e-06	1083	8	0.6943	6.925	O	C
0.0	2.0	500.0	2.9989999999999996e-06	1082	8	0.04766	4.02	O	C
0.0	2.0	500.0	4.352e-06	1082	8	0.6995	2.7689999999999997	O	C
0.0	2.0	500.0	4.333e-06	1082	8	0.5373	2.593	O	C
0.0	2.0	500.0	4.207e-06	1082	8	0.2012	3.9210000000000003	O	C
0.0	2.0	500.0	3.013e-06	1081	8	0.1427	3.915	O	C
0.0	2.0	500.0	4.106e-06	1082	8	0.1469	4.038	O	C
0.0	2.0	500.0	4.305e-06	1081	8	0.3137	4.705	O	C
0.0	2.0	500.0	4.188e-06	1081	8	0.327	2.436	O	C
0.0	2.0	500.0	3.203e-06	1082	8	0.3619	4.252	O	C
0.0	2.0	500.0	4.369e-06	1082	8	0.49200000000000005	4.157	O	C
0.0	2.0	500.0	3.595e-06	1081	8	0.5143	4.062	O	C
0.0	2.0	500.0	3.7460000000000002e-06	1081	8	0.0563	3.773	O	C
0.0	2.0	500.0	2.933e-06	1082	8	0.1476	4.081	O	C
0.0	2.0	500.0	4.729e-06	1082	8	0.2591	2.705	O	C
0.0	2.0	500.0	3.633e-06	1082	8	0.547	4.208	O	C
0.0	2.0	500.0	4.491e-06	1082	8	0.1734	4.816	O	C
0.0	2.0	500.0	3.645e-06	1082	8	0.2067	3.3560000000000003	O	C
0.0	2.0	500.0	4.49e-06	1081	8	0.2623	2.7689999999999997	O	C
0.0	2.0	500.0	4.7e-06	1081	8	0.1887	3.464	O	C
0.0	2.0	500.0	3.303e-06	1082	8	0.3486	4.117	O	C
0.0	2.0	500.0	3.6719999999999997e-06	1081	8	0.4097	4.631	O	C
0.0	2.0	500.0	3.862e-06	1083	8	0.4522	4.12	O	C
0.0	2.0	500.0	3.07e-06	1082	8	0.1931	4.94	O	C
0.0	2.0	500.0	3.661e-06	1081	8	0.575	3.755	O	C
0.0	2.0	500.0	4.476e-06	1082	8	0.4516	3.708	O	C
0.0	2.0	500.0	4.248e-06	1081	8	0.1373	3.943	O	C
0.0	2.0	500.0	2.9489999999999996e-06	1082	8	0.1671	3.134	O	C
0.0	2.0	500.0	2.879e-06	1082	8	0.07647000000000001	3.622	O	C
0.0	2.0	500.0	4.42e-06	1083	8	0.1917	5.989	O	C
0.0	2.0	500.0	4.2999999999999995e-06	1083	8	0.3892	3.295	O	C
0.0	2.0	500.0	3.955e-06	1082	8	0.2684	2.843	O	C
0.0	2.0	500.0	4.415e-06	1082	8	0.3208	2.392	O	C
0.0	2.0	500.0	4.104e-06	1081	8	0.4819	3.884	O	C
0.0	2.0	500.0	3.3810000000000003e-06	1082	8	0.3282	4.0760000000000005	O	C
0.0	2.0	500.0	3.243e-06	1082	8	0.1587	4.899	O	C
0.0	2.0	500.0	4.735e-06	1082	8	0.6359	3.27	O	C
0.0	2.0	500.0	3.652e-06	1082	8	0.2626	4.388999999999999	O	C
0.0	2.0	500.0	3.155e-06	1081	8	0.1561	5.005	O	C
0.0	2.0	500.0	3.53e-06	1082	8	0.379	3.8289999999999997	O	C
0.0	2.0	500.0	4.394e-06	1081	8	0.2299	3.575	O	C
0.0	2.0	500.0	4.1560000000000005e-06	1083	8	0.218	4.137	O	C
0.0	2.0	500.0	4.03e-06	1082	8	0.305	3.037	O	C
0.0	2.0	500.0	4.586000000000001e-06	1082	8	0.2514	3.872	O	C
0.0	2.0	500.0	4.297e-06	1083	8	0.2194	6.058	O	C
0.0	2.0	500.0	4.4969999999999995e-06	1082	8	0.3875	3.645	O	C
0.0	2.0	500.0	4.21e-06	1082	8	0.1216	4.228	O	C
0.0	2.0	500.0	3.6769999999999997e-06	1083	8	0.5257	3.978	O	C
0.0	2.0	500.0	4.409e-06	1081	8	0.2746	5.278	O	C
0.0	2.0	500.0	4.136e-06	1083	8	0.2764	2.448	O	C
0.0	2.0	500.0	3.435e-06	1081	8	0.3348	3.861	O	C
0.0	2.0	500.0	3.5160000000000003e-06	1082	8	0.278	4.393	O	C
0.0	2.0	500.0	4.055e-06	1083	8	0.2953	3.78	O	C
0.0	2.0	500.0	2.9360000000000003e-06	1082	8	0.37799999999999995	3.3789999999999996	O	C
0.0	2.0	500.0	4.656e-06	1081	8	0.4411	4.42	O	C
0.0	2.0	500.0	3.637e-06	1083	8	0.225	4.128	O	C
0.0	2.0	500.0	4.298e-06	1083	8	0.4731	3.7680000000000002	O	C
0.0	2.0	500.0	4.637e-06	1082	8	0.3572	4.268	O	C
0.0	2.0	500.0	4.433999999999999e-06	1082	8	0.6627	3.408	O	C
0.0	2.0	500.0	3.1419999999999997e-06	1081	8	0.3714	3.1430000000000002	O	C
0.0	2.0	500.0	4.465e-06	1082	8	0.2763	3.9539999999999997	O	C
0.0	2.0	500.0	3.5639999999999997e-06	1082	8	0.4293	3.891	O	C
0.0	2.0	500.0	3.562e-06	1081	8	0.3043	4.761	O	C
0.0	2.0	500.0	3.282e-06	1081	8	0.2503	2.4419999999999997	O	C
0.0	2.0	500.0	4.385e-06	1081	8	0.4381	3.798	O	C
0.0	2.0	500.0	4.687e-06	1081	8	0.3064	3.4330000000000003	O	C
0.0	2.0	500.0	3.3260000000000004e-06	1082	8	0.3941	4.72	O	C
0.0	2.0	500.0	4.705e-06	1082	8	0.4454	3.529	O	C
0.0	2.0	500.0	3.742e-06	1082	8	0.3378	2.064	O	C
0.0	2.0	500.0	3.818e-06	1082	8	0.1865	3.861	O	C
0.0	2.0	500.0	4.41e-06	1081	8	0.4313	3.699	O	C
0.0	2.0	500.0	3.1639999999999997e-06	1081	8	0.3219	5.768	O	C
0.0	2.0	500.0	3.342e-06	1081	8	0.3632	3.483	O	C
0.0	2.0	500.0	3.107e-06	1081	8	0.08757999999999999	4.196000000000001	O	C
0.0	2.0	500.0	4.152e-06	1082	8	0.3294	4.261	O	C
0.0	2.0	500.0	4.679e-06	1082	8	0.3648	3.72	O	C
0.0	2.0	500.0	3.485e-06	1081	8	0.6395	4.042	O	C
0.0	2.0	500.0	3.897e-06	1081	8	0.5243	3.891	O	C
0.0	2.0	500.0	3.6910000000000003e-06	1082	8	0.1945	3.0189999999999997	O	C
0.0	2.0	500.0	3.0439999999999996e-06	1082	8	0.3605	3.5039999999999996	O	C
0.0	2.0	500.0	4.676000000000001e-06	1082	8	0.2548	3.3739999999999997	O	C
0.0	2.0	500.0	4.18e-06	1081	8	0.2063	3.049	O	C
0.0	2.0	500.0	4.261e-06	1082	8	0.4247	5.256	O	C
0.0	2.0	500.0	3.5819999999999998e-06	1082	8	0.1812	4.446000000000001	O	C
0.0	2.0	500.0	3.716e-06	1083	8	0.4303	3.677	O	C
0.0	2.0	500.0	3.0789999999999997e-06	1082	8	0.2782	2.6489999999999996	O	C
0.0	2.0	500.0	4.181e-06	1083	8	0.2819	4.56	O	C
0.0	2.0	500.0	3.76e-06	1081	8	0.39	3.7430000000000003	O	C
0.0	2.0	500.0	4.5e-06	1082	8	0.2219	3.446	O	C
0.0	2.0	500.0	3.1830000000000003e-06	1081	8	0.3911	3.553	O	C
0.0	2.0	500.0	4.282e-06	1083	8	0.5626	3.241	O	C
0.0	2.0	500.0	3.0810000000000002e-06	1082	8	0.4024	3.237	O	C
0.0	2.0	500.0	4.383e-06	1082	8	0.1113	3.786	O	C
0.0	2.0	500.0	3.425e-06	1082	8	0.3109	4.781000000000001	O	C
0.0	2.0	500.0	4.469e-06	1083	8	0.1811	3.7110000000000003	O	C
0.0	2.0	500.0	3.222e-06	1081	8	0.3127	4.544	O	C
0.0	2.0	500.0	3.398e-06	1082	8	0.2623	4.7	O	C
0.0	2.0	500.0	3.9739999999999996e-06	1082	8	0.1992	4.426	O	C
0.0	2.0	500.0	3.2269999999999998e-06	1083	8	0.3152	3.6260000000000003	O	C
0.0	2.0	500.0	4.447e-06	1083	8	0.2353	2.7769999999999997	O	C
0.0	2.0	500.0	4.1639999999999994e-06	1082	8	0.5685	4.812	O	C
0.0	2.0	500.0	4.4189999999999995e-06	1081	8	0.3135	3.2089999999999996	O	C
0.0	2.0	500.0	4.68e-06	1083	8	0.2873	4.044	O	C
0.0	2.0	500.0	4.158e-06	1082	8	0.2509	3.569	O	C
0.0	2.0	500.0	3.735e-06	1081	8	0.3221	3.313	O	C
0.0	2.0	500.0	3.7889999999999996e-06	1082	8	0.3097	3.463	O	C
0.0	2.0	500.0	4.371e-06	1082	8	0.4882	2.6519999999999997	O	C
0.0	2.0	500.0	3.8839999999999996e-06	1082	8	0.4452	4.698	O	C
0.0	2.0	500.0	4.149e-06	1083	8	0.2052	3.514	O	C
0.0	2.0	500.0	3.988e-06	1082	8	0.3206	4.0889999999999995	O	C
0.0	2.0	500.0	3.4519999999999997e-06	1082	8	0.1051	3.93	O	C
0.0	2.0	500.0	4.059e-06	1082	8	0.209	3.29	O	C
0.0	2.0	500.0	4.647e-06	1081	8	0.2904	3.991	O	C
0.0	2.0	500.0	4.111e-06	1082	8	0.1403	4.109	O	C
0.0	2.0	500.0	4.3580000000000005e-06	1081	8	0.5214	3.985	O	C
0.0	2.0	500.0	3.4069999999999997e-06	1081	8	0.2461	3.612	O	C
0.0	2.0	500.0	4.491e-06	1083	8	0.1567	3.457	O	C
0.0	2.0	500.0	2.9889999999999997e-06	1083	8	0.4282	3.6660000000000004	O	C
0.0	2.0	500.0	3.0919999999999998e-06	1081	8	0.4222	3.157	O	C
0.0	2.0	500.0	3.8019999999999998e-06	1083	8	0.1535	4.478	O	C
0.0	2.0	500.0	3.964e-06	1082	8	0.3327	4.2330000000000005	O	C
0.0	2.0	500.0	3.6560000000000002e-06	1081	8	0.2616	3.6	O	C
0.0	2.0	500.0	4.738e-06	1082	8	0.3121	3.09	O	C
0.0	2.0	500.0	2.932e-06	1082	8	0.5086	4.087	O	C
0.0	2.0	500.0	4.675e-06	1082	8	0.0872	3.238	O	C
0.0	2.0	500.0	3.5239999999999996e-06	1082	8	0.5111	3.907	O	C
0.0	2.0	500.0	3.534e-06	1081	8	0.2356	4.525	O	C
0.0	2.0	500.0	4.646e-06	1082	8	0.2102	4.26	O	C
0.0	2.0	500.0	3.284e-06	1083	8	0.2361	4.149	O	C
0.0	2.0	500.0	4.011e-06	1082	8	0.2442	4.111000000000001	O	C
0.0	2.0	500.0	3.6439999999999998e-06	1081	8	0.2295	3.6180000000000003	O	C
0.0	2.0	500.0	4.527e-06	1082	8	0.2868	4.13	O	C
0.0	2.0	500.0	3.298e-06	1082	8	0.23600000000000002	4.867	O	C
0.0	2.0	500.0	4.373e-06	1081	8	0.1656	3.495	O	C
0.0	2.0	500.0	4.27e-06	1081	8	0.2392	3.841	O	C
0.0	2.0	500.0	3.056e-06	1083	8	0.3508	4.448	O	C
0.0	2.0	500.0	3.2730000000000003e-06	1083	8	0.1625	5.013999999999999	O	C
0.0	2.0	500.0	4.4069999999999995e-06	1082	8	0.265	3.7760000000000002	O	C
0.0	2.0	500.0	3.456e-06	1082	8	0.266	2.005	O	C
0.0	2.0	500.0	3.728e-06	1082	8	0.2139	4.584	O	C
0.0	2.0	500.0	3.337e-06	1083	8	0.2566	3.5789999999999997	O	C
0.0	2.0	500.0	4.5189999999999994e-06	1081	8	0.1886	4.336	O	C
0.0	2.0	500.0	3.3630000000000002e-06	1082	8	0.2335	2.016	O	C
0.0	2.0	500.0	4.09e-06	1081	8	0.4546	4.446000000000001	O	C
0.0	2.0	500.0	4.337e-06	1081	8	0.4261	4.413	O	C
0.0	2.0	500.0	4.3339999999999995e-06	1081	8	0.04977	2.64	O	C
0.0	2.0	500.0	3.8960000000000005e-06	1081	8	0.1671	3.7439999999999998	O	C
0.0	2.0	500.0	3.374e-06	1082	8	0.07973999999999999	4.785	O	C
0.0	2.0	500.0	4.139e-06	1083	8	0.5275	3.003	O	C
0.0	2.0	500.0	4.687e-06	1083	8	0.1122	3.2760000000000002	O	C
0.0	2.0	500.0	3.2230000000000003e-06	1082	8	0.2466	3.611	O	C
0.0	2.0	500.0	4.5060000000000006e-06	1082	8	0.1549	3.5469999999999997	O	C
0.0	2.0	500.0	3.365e-06	1083	8	0.2329	3.503	O	C
0.0	2.0	500.0	4.572e-06	1082	8	0.3251	3.9739999999999998	O	C
0.0	2.0	500.0	3.954e-06	1082	8	0.4121	3.449	O	C
0.0	2.0	500.0	4.664e-06	1081	8	0.2533	3.062	O	C
0.0	2.0	500.0	3.92e-06	1082	8	0.1288	4.079	O	C
0.0	2.0	500.0	3.512e-06	1082	8	0.1888	3.7939999999999996	O	C
0.0	2.0	500.0	3.282e-06	1082	8	0.2589	3.793	O	C
0.0	2.0	500.0	3.1160000000000003e-06	1083	8	0.3085	4.198	O	C
0.0	2.0	500.0	4.676000000000001e-06	1082	8	0.4782	3.225	O	C
0.0	2.0	500.0	4.281e-06	1083	8	0.3345	3.2539999999999996	O	C
0.0	2.0	500.0	3.676e-06	1083	8	0.2547	3.988	O	C
0.0	2.0	500.0	3.3939999999999996e-06	1082	8	0.385	4.574	O	C
0.0	2.0	500.0	3.7010000000000002e-06	1082	8	0.3383	4.113	O	C
0.0	2.0	500.0	3.9e-06	1082	8	0.1956	3.3280000000000003	O	C
0.0	2.0	500.0	4.279e-06	1082	8	0.2823	3.799	O	C
0.0	2.0	500.0	4.702e-06	1082	8	0.5309	3.827	O	C
0.0	2.0	500.0	4.726e-06	1082	8	0.3868	4.071000000000001	O	C
0.0	2.0	500.0	3.832e-06	1083	8	0.3127	3.177	O	C
0.0	2.0	500.0	4.3410000000000005e-06	1082	8	0.1343	6.355	O	C
0.0	2.0	500.0	3.032e-06	1083	8	0.3277	3.707	O	C
0.0	2.0	500.0	3.929e-06	1082	8	0.3063	3.938	O	C
0.0	2.0	500.0	4.237e-06	1083	8	0.2715	3.7439999999999998	O	C
0.0	2.0	500.0	3.39e-06	1083	8	0.2535	3.424	O	C
0.0	2.0	500.0	3.7530000000000003e-06	1082	8	0.2481	3.8539999999999996	O	C
0.0	2.0	500.0	4.39e-06	1082	8	0.2875	3.576	O	C
0.0	2.0	500.0	4.045e-06	1083	8	0.2907	3.908	O	C
0.0	2.0	500.0	3.593e-06	1082	8	0.4335	3.971	O	C
0.0	2.0	500.0	3.9569999999999996e-06	1082	8	0.3032	4.188	O	C
0.0	2.0	500.0	3.5869999999999997e-06	1082	8	0.1906	3.932	O	C
0.0	2.0	500.0	3.2439999999999998e-06	1083	8	0.3644	4.226	O	C
0.0	2.0	500.0	4.503e-06	1081	8	0.4211	4.439	O	C
0.0	2.0	500.0	3.714e-06	1083	8	0.3016	4.343999999999999	O	C
0.0	2.0	500.0	4.728e-06	1081	8	0.3046	3.234	O	C
0.0	2.0	500.0	4.301e-06	1081	8	0.1053	4.266	O	C
0.0	2.0	500.0	3.12e-06	1083	8	0.4319	5.0360000000000005	O	C
0.0	2.0	500.0	3.4260000000000003e-06	1081	8	0.1565	3.571	O	C
0.0	2.0	500.0	4.233e-06	1082	8	0.2167	6.983	O	C
0.0	2.0	500.0	3.755e-06	1082	8	0.3767	4.968999999999999	O	C
0.0	2.0	500.0	4.491e-06	1081	8	0.1092	4.246	O	C
0.0	2.0	500.0	4.507e-06	1083	8	0.3505	3.7239999999999998	O	C
0.0	2.0	500.0	3.6089999999999997e-06	1082	8	0.1414	4.918	O	C
0.0	2.0	500.0	4.668e-06	1083	8	0.4228	3.1260000000000003	O	C
0.0	2.0	500.0	4.517e-06	1082	8	0.2508	4.312	O	C
0.0	2.0	500.0	3.5510000000000004e-06	1081	8	0.162	3.761	O	C
0.0	2.0	500.0	4.399e-06	1082	8	0.5165	4.013	O	C
0.0	2.0	500.0	3.857e-06	1082	8	0.2529	3.9130000000000003	O	C
0.0	2.0	500.0	3.812e-06	1082	8	0.5272	3.69	O	C
0.0	2.0	500.0	4.233e-06	1082	8	0.1879	4.493	O	C
0.0	2.0	500.0	4.242e-06	1082	8	0.303	4.277	O	C
0.0	2.0	500.0	3.827e-06	1082	8	0.1943	3.483	O	C
0.0	2.0	500.0	3.695e-06	1081	8	0.2403	4.273	O	C
0.0	2.0	500.0	3.78e-06	1082	8	0.35200000000000004	3.6319999999999997	O	C
0.0	2.0	500.0	4.428e-06	1082	8	0.2824	4.647	O	C
0.0	2.0	500.0	4.518e-06	1081	8	0.1613	4.199	O	C
0.0	2.0	500.0	4.363e-06	1081	8	0.4446	2.416	O	C
0.0	2.0	500.0	3.584e-06	1082	8	0.2983	3.54	O	C
0.0	2.0	500.0	3.47e-06	1081	8	0.1078	3.658	O	C
0.0	2.0	500.0	3.595e-06	1083	8	0.1042	4.618	O	C
0.0	2.0	500.0	3.793e-06	1081	8	0.22	3.823	O	C
0.0	2.0	500.0	4.729e-06	1082	8	0.2816	2.4659999999999997	O	C
0.0	2.0	500.0	3.0519999999999997e-06	1081	8	0.2039	3.175	O	C
0.0	2.0	500.0	4.465e-06	1083	8	0.1977	4.192	O	C
0.0	2.0	500.0	4.523999999999999e-06	1082	8	0.2043	3.1010000000000004	O	C
0.0	2.0	500.0	4.024e-06	1082	8	0.7039	2.884	O	C
0.0	2.0	500.0	3.4289999999999997e-06	1081	8	0.2743	4.88	O	C
0.0	2.0	500.0	3.022e-06	1082	8	0.1079	4.042	O	C
0.0	2.0	500.0	4.72e-06	1083	8	0.1636	4.273	O	C
0.0	2.0	500.0	3.501e-06	1083	8	0.1485	3.99	O	C
0.0	2.0	500.0	3.93e-06	1082	8	0.6597	4.414	O	C
0.0	2.0	500.0	4.729e-06	1083	8	0.5519	3.4360000000000004	O	C
0.0	2.0	500.0	4.321000000000001e-06	1081	8	0.1402	3.551	O	C
0.0	2.0	500.0	3.617e-06	1082	8	0.3937	4.401	O	C
0.0	2.0	500.0	4.322e-06	1083	8	0.1501	4.2589999999999995	O	C
0.0	2.0	500.0	3.415e-06	1083	8	0.2991	4.138999999999999	O	C
0.0	2.0	500.0	3.033e-06	1083	8	0.1492	5.31	O	C
0.0	2.0	500.0	3.512e-06	1082	8	0.4574	4.145	O	C
0.0	2.0	500.0	3.905e-06	1081	8	0.1169	4.515	O	C
0.0	2.0	500.0	4.281e-06	1083	8	0.4233	4.17	O	C
0.0	2.0	500.0	3.809e-06	1082	8	0.1138	3.512	O	C
0.0	2.0	500.0	4.295e-06	1082	8	0.2814	4.414	O	C
0.0	2.0	500.0	3.702e-06	1083	8	0.1115	3.613	O	C
0.0	2.0	500.0	4.267e-06	1083	8	0.1498	3.516	O	C
0.0	2.0	500.0	3.841e-06	1083	8	0.3452	2.793	O	C
0.0	2.0	500.0	3.437e-06	1081	8	0.4436	3.1660000000000004	O	C
0.0	2.0	500.0	3.531e-06	1081	8	0.1791	3.8760000000000003	O	C
0.0	2.0	500.0	4.3360000000000005e-06	1081	8	0.1834	4.199	O	C
0.0	2.0	500.0	4.277e-06	1082	8	0.2291	3.216	O	C
0.0	2.0	500.0	3.897e-06	1081	8	0.2614	3.7430000000000003	O	C
0.0	2.0	500.0	3.8669999999999996e-06	1081	8	0.18100000000000002	3.97	O	C
0.0	2.0	500.0	4.644e-06	1082	8	0.2392	3.7539999999999996	O	C
0.0	2.0	500.0	4.5819999999999995e-06	1083	8	0.2613	2.635	O	C
0.0	2.0	500.0	4.306e-06	1082	8	0.424	5.276	O	C
0.0	2.0	500.0	3.8910000000000005e-06	1083	8	0.6699	4.537	O	C
0.0	2.0	500.0	4.346e-06	1081	8	0.4044	3.6189999999999998	O	C
0.0	2.0	500.0	4.496e-06	1083	8	0.2495	3.3689999999999998	O	C
0.0	2.0	500.0	3.752e-06	1082	8	0.115	3.464	O	C
0.0	2.0	500.0	3.284e-06	1083	8	0.2593	2.826	O	C
0.0	2.0	500.0	4.423e-06	1082	8	0.2882	3.9739999999999998	O	C
0.0	2.0	500.0	4.555e-06	1081	8	0.07517	3.6630000000000003	O	C
0.0	2.0	500.0	3.4310000000000003e-06	1083	8	0.5483	3.3310000000000004	O	C
0.0	2.0	500.0	4.4239999999999995e-06	1082	8	0.2771	3.655	O	C
0.0	2.0	500.0	2.93e-06	1082	8	0.1221	4.207	O	C
0.0	2.0	500.0	3.942e-06	1081	8	0.3782	3.7260000000000004	O	C
0.0	2.0	500.0	4.126e-06	1082	8	0.2243	4.488	O	C
0.0	2.0	500.0	3.579e-06	1082	8	0.3213	4.33	O	C
0.0	2.0	500.0	3.19e-06	1082	8	0.1401	2.908	O	C
0.0	2.0	500.0	4.733e-06	1083	8	0.303	4.512	O	C
0.0	2.0	500.0	4.413e-06	1082	8	0.1294	3.562	O	C
0.0	2.0	500.0	4.007e-06	1082	8	0.0817	5.12	O	C
0.0	2.0	500.0	4.44e-06	1082	8	0.2329	3.6519999999999997	O	C
0.0	2.0	500.0	4.644e-06	1083	8	0.06064	4.912	O	C
0.0	2.0	500.0	4.439e-06	1083	8	0.2728	3.562	O	C
0.0	2.0	500.0	4.562e-06	1083	8	0.17300000000000001	4.132	O	C
0.0	2.0	500.0	4.58e-06	1081	8	0.1718	3.287	O	C
0.0	2.0	500.0	3.502e-06	1083	8	0.2108	3.8160000000000003	O	C
0.0	2.0	500.0	3.499e-06	1082	8	0.1813	4.458	O	C
0.0	2.0	500.0	3.3089999999999996e-06	1082	8	0.3539	4.25	O	C
0.0	2.0	500.0	3.812e-06	1083	8	0.4135	3.986	O	C
0.0	2.0	500.0	3.813e-06	1081	8	0.2644	7.351	O	C
0.0	2.0	500.0	4.089e-06	1081	8	0.5206	3.9989999999999997	O	C
0.0	2.0	500.0	4.705e-06	1081	8	0.2901	4.167	O	C
0.0	2.0	500.0	3.997e-06	1082	8	0.3399	3.281	O	C
0.0	2.0	500.0	3.4930000000000003e-06	1083	8	0.3508	4.423	O	C
0.0	2.0	500.0	4.592e-06	1081	8	0.3409	4.6160000000000005	O	C
0.0	2.0	500.0	3.8230000000000005e-06	1082	8	0.3374	3.755	O	C
0.0	2.0	500.0	4.291e-06	1082	8	0.2817	3.448	O	C
0.0	2.0	500.0	4.124e-06	1083	8	0.239	2.5	O	C
0.0	2.0	500.0	3.671e-06	1081	8	0.2606	4.486000000000001	O	C
0.0	2.0	500.0	4.611e-06	1082	8	0.4932	3.082	O	C
0.0	2.0	500.0	3.861e-06	1081	8	0.1934	3.668	O	C
0.0	2.0	500.0	4.303e-06	1083	8	0.1927	3.676	O	C
0.0	2.0	500.0	3.879e-06	1082	8	0.2685	4.171	O	C
0.0	2.0	500.0	4.021e-06	1082	8	0.2008	3.77	O	C
0.0	2.0	500.0	3.595e-06	1082	8	0.5037	6.431	O	C
0.0	2.0	500.0	3.988e-06	1083	8	0.4391	2.969	O	C
0.0	2.0	500.0	4.562e-06	1083	8	0.3384	2.4930000000000003	O	C
0.0	2.0	500.0	3.5380000000000003e-06	1081	8	0.1245	3.503	O	C
0.0	2.0	500.0	4.315e-06	1083	8	0.2524	3.076	O	C
0.0	2.0	500.0	3.756e-06	1082	8	0.4027	3.1660000000000004	O	C
0.0	2.0	500.0	4.199e-06	1082	8	0.3391	3.517	O	C
0.0	2.0	500.0	3.919e-06	1081	8	0.1593	4.066	O	C
0.0	2.0	500.0	3.661e-06	1081	8	0.1365	4.335	O	C
0.0	2.0	500.0	3.2089999999999997e-06	1082	8	0.16399999999999998	4.374	O	C
0.0	2.0	500.0	3.292e-06	1081	8	0.2514	4.694	O	C
0.0	2.0	500.0	3.0610000000000004e-06	1082	8	0.4199	4.044	O	C
0.0	2.0	500.0	2.9669999999999997e-06	1081	8	0.3773	4.227	O	C
0.0	2.0	500.0	4.685e-06	1082	8	0.2575	4.038	O	C
0.0	2.0	500.0	4.157e-06	1081	8	0.5121	4.163	O	C
0.0	2.0	500.0	4.592e-06	1082	8	0.2876	3.07	O	C
0.0	2.0	500.0	3.435e-06	1083	8	0.4595	4.106	O	C
0.0	2.0	500.0	4.6180000000000005e-06	1082	8	0.2301	3.054	O	C
0.0	2.0	500.0	3.1510000000000004e-06	1082	8	0.1474	3.347	O	C
0.0	2.0	500.0	3.947e-06	1082	8	0.3814	3.437	O	C
0.0	2.0	500.0	4.111e-06	1082	8	0.2917	3.0589999999999997	O	C
0.0	2.0	500.0	4.0660000000000005e-06	1081	8	0.6771	3.57	O	C
0.0	2.0	500.0	3.418e-06	1082	8	0.4385	4.248	O	C
0.0	2.0	500.0	4.451e-06	1082	8	0.4582	2.522	O	C
0.0	2.0	500.0	4.068e-06	1081	8	0.1784	3.466	O	C
0.0	2.0	500.0	3.938e-06	1083	8	0.08825	4.688	O	C
0.0	2.0	500.0	3.773e-06	1081	8	0.2884	3.074	O	C
0.0	2.0	500.0	3.0030000000000003e-06	1082	8	0.3809	2.924	O	C
0.0	2.0	500.0	3.495e-06	1083	8	0.612	3.9560000000000004	O	C
0.0	2.0	500.0	3.799e-06	1081	8	0.2206	4.255	O	C
0.0	2.0	500.0	4.157e-06	1082	8	0.2033	3.128	O	C
0.0	2.0	500.0	3.4810000000000002e-06	1082	8	0.3924	5.004	O	C
0.0	2.0	500.0	4.5280000000000005e-06	1082	8	0.1574	4.6080000000000005	O	C
0.0	2.0	500.0	4.71e-06	1082	8	0.1821	3.83	O	C
0.0	2.0	500.0	3.2769999999999997e-06	1081	8	0.09806000000000001	4.121	O	C
0.0	2.0	500.0	4.414e-06	1081	8	0.3415	4.414	O	C
0.0	2.0	500.0	3.7810000000000003e-06	1082	8	0.2334	4.056	O	C
0.0	2.0	500.0	3.125e-06	1082	8	0.2671	3.635	O	C
0.0	2.0	500.0	3.716e-06	1081	8	0.3631	4.556	O	C
0.0	2.0	500.0	3.215e-06	1082	8	0.371	4.005	O	C
0.0	2.0	500.0	3.568e-06	1081	8	0.3369	3.694	O	C
0.0	2.0	500.0	4.099e-06	1081	8	0.1514	6.167000000000001	O	C
0.0	2.0	500.0	3.393e-06	1083	8	0.4652	4.308	O	C
0.0	2.0	500.0	3.4880000000000003e-06	1081	8	0.172	4.713	O	C
0.0	2.0	500.0	4.123e-06	1083	8	0.2181	3.0839999999999996	O	C
0.0	2.0	500.0	4.019e-06	1081	8	0.3277	4.11	O	C
0.0	2.0	500.0	3.5460000000000004e-06	1082	8	0.3258	3.31	O	C
0.0	2.0	500.0	3.988e-06	1082	8	0.3631	3.7739999999999996	O	C
0.0	2.0	500.0	4.71e-06	1082	8	0.2179	3.6060000000000003	O	C
0.0	2.0	500.0	3.532e-06	1082	8	0.2563	4.66	O	C
0.0	2.0	500.0	4.585e-06	1082	8	0.08741	3.937	O	C
0.0	2.0	500.0	3.743e-06	1082	8	0.32799999999999996	3.1889999999999996	O	C
0.0	2.0	500.0	4.608999999999999e-06	1082	8	0.4465	4.1930000000000005	O	C
0.0	2.0	500.0	4.033e-06	1081	8	0.3027	3.221	O	C
0.0	2.0	500.0	3.676e-06	1081	8	0.2431	3.7760000000000002	O	C
0.0	2.0	500.0	3.022e-06	1082	8	0.4956	4.1819999999999995	O	C
0.0	2.0	500.0	3.809e-06	1081	8	0.2539	2.654	O	C
0.0	2.0	500.0	4.729e-06	1081	8	0.2966	3.0189999999999997	O	C
0.0	2.0	500.0	4.59e-06	1082	8	0.2058	3.911	O	C
0.0	2.0	500.0	3.2460000000000003e-06	1081	8	0.5917	3.946	O	C
0.0	2.0	500.0	4.2999999999999995e-06	1081	8	0.2249	4.242	O	C
0.0	2.0	500.0	3.505e-06	1082	8	0.3318	4.1160000000000005	O	C
0.0	2.0	500.0	4.234e-06	1081	8	0.5276	4.534	O	C
0.0	2.0	500.0	4.5939999999999996e-06	1082	8	0.1723	3.7	O	C
0.0	2.0	500.0	3.91e-06	1082	8	0.3478	4.656000000000001	O	C
0.0	2.0	500.0	3.866e-06	1082	8	0.3538	4.046	O	C
0.0	2.0	500.0	3.451e-06	1081	8	0.3654	2.943	O	C
0.0	2.0	500.0	3.49e-06	1082	8	0.1792	6.0329999999999995	O	C
0.0	2.0	500.0	4.6889999999999995e-06	1082	8	0.1846	2.71	O	C
0.0	2.0	500.0	3.7180000000000002e-06	1083	8	0.1813	3.847	O	C
0.0	2.0	500.0	3.755e-06	1082	8	0.3344	5.001	O	C
0.0	2.0	500.0	3.316e-06	1083	8	0.5019	3.799	O	C
0.0	2.0	500.0	4.529e-06	1081	8	0.4356	3.4210000000000003	O	C
0.0	2.0	500.0	4.31e-06	1081	8	0.4133	3.855	O	C
0.0	2.0	500.0	4.498e-06	1081	8	0.3873	4.645	O	C
0.0	2.0	500.0	3.565e-06	1082	8	0.3458	3.699	O	C
0.0	2.0	500.0	4.664e-06	1082	8	0.5403	3.2889999999999997	O	C
0.0	2.0	500.0	4.242e-06	1083	8	0.1187	2.908	O	C
0.0	2.0	500.0	4.172e-06	1081	8	0.3818	2.793	O	C
0.0	2.0	500.0	3.342e-06	1083	8	0.2357	3.429	O	C
0.0	2.0	500.0	3.369e-06	1081	8	0.3864	4.628	O	C
0.0	2.0	500.0	4.453e-06	1081	8	0.1245	2.479	O	C
0.0	2.0	500.0	4.367e-06	1082	8	0.159	3.739	O	C
0.0	2.0	500.0	2.912e-06	1083	8	0.2171	3.262	O	C
0.0	2.0	500.0	3.023e-06	1081	8	0.2832	3.407	O	C
0.0	2.0	500.0	4.55e-06	1082	8	0.5186	3.6430000000000002	O	C
0.0	2.0	500.0	3.7760000000000004e-06	1082	8	0.2712	4.496	O	C
0.0	2.0	500.0	4.061000000000001e-06	1081	8	0.3809	3.7880000000000003	O	C
0.0	2.0	500.0	3.347e-06	1083	8	0.33299999999999996	4.484	O	C
0.0	2.0	500.0	4.377e-06	1082	8	0.4504	3.517	O	C
0.0	2.0	500.0	4.085e-06	1083	8	0.203	3.48	O	C
0.0	2.0	500.0	4.021e-06	1083	8	0.2739	3.63	O	C
0.0	2.0	500.0	3.831e-06	1081	8	0.2554	4.393	O	C
0.0	2.0	500.0	4.727e-06	1082	8	0.17600000000000002	2.535	O	C
0.0	2.0	500.0	3.698e-06	1083	8	0.2626	2.302	O	C
0.0	2.0	500.0	4.188e-06	1082	8	0.4434	3.6860000000000004	O	C
0.0	2.0	500.0	3.15e-06	1081	8	0.06944	4.14	O	C
0.0	2.0	500.0	3.618e-06	1082	8	0.2498	3.432	O	C
0.0	2.0	500.0	4.6010000000000005e-06	1083	8	0.1441	2.1319999999999997	O	C
0.0	2.0	500.0	4.379e-06	1081	8	0.08624	3.1069999999999998	O	C
0.0	2.0	500.0	4.572e-06	1083	8	0.3783	3.805	O	C
0.0	2.0	500.0	4.295e-06	1083	8	0.3244	2.678	O	C
0.0	2.0	500.0	3.687e-06	1081	8	0.08313	4.7330000000000005	O	C
0.0	2.0	500.0	4.343999999999999e-06	1081	8	0.1744	5.176	O	C
0.0	2.0	500.0	4.621e-06	1083	8	0.251	4.768	O	C
0.0	2.0	500.0	4.5960000000000006e-06	1082	8	0.215	3.3110000000000004	O	C
0.0	2.0	500.0	3.1139999999999997e-06	1082	8	0.1525	5.775	O	C
0.0	2.0	500.0	4.453e-06	1082	8	0.4514	3.74	O	C
0.0	2.0	500.0	3.1060000000000004e-06	1082	8	0.3187	5.845	O	C
0.0	2.0	500.0	3.82e-06	1082	8	0.3162	3.4219999999999997	O	C
0.0	2.0	500.0	4.182e-06	1083	8	0.2519	4.428	O	C
0.0	2.0	500.0	4.47e-06	1082	8	0.2647	5.194	O	C
0.0	2.0	500.0	4.414e-06	1081	8	0.3131	3.699	O	C
0.0	2.0	500.0	4.633e-06	1082	8	0.3431	2.477	O	C
0.0	2.0	500.0	4.664e-06	1081	8	0.4156	2.821	O	C
0.0	2.0	500.0	3.567e-06	1081	8	0.5009	4.543	O	C
0.0	2.0	500.0	4.452e-06	1082	8	0.18899999999999997	2.929	O	C
0.0	2.0	500.0	4.739e-06	1083	8	0.3071	2.803	O	C
0.0	2.0	500.0	3.193e-06	1082	8	0.3165	5.111000000000001	O	C
0.0	2.0	500.0	4.206e-06	1081	8	0.3283	2.997	O	C
0.0	2.0	500.0	4.7e-06	1082	8	0.121	2.153	O	C
0.0	2.0	500.0	3.888e-06	1082	8	0.3921	4.3389999999999995	O	C
0.0	2.0	500.0	4.704e-06	1083	8	0.3622	3.437	O	C
0.0	2.0	500.0	3.88e-06	1082	8	0.3664	2.414	O	C
0.0	2.0	500.0	4.541e-06	1082	8	0.1856	4.316	O	C
0.0	2.0	500.0	4.379e-06	1083	8	0.08666	2.98	O	C
0.0	2.0	500.0	3.025e-06	1082	8	0.1959	4.229	O	C
0.0	2.0	500.0	3.955e-06	1083	8	0.2465	3.407	O	C
0.0	2.0	500.0	4.494e-06	1082	8	0.2111	3.739	O	C
0.0	2.0	500.0	4.718e-06	1082	8	0.4061	4.059	O	C
0.0	2.0	500.0	3.24e-06	1083	8	0.3445	5.0089999999999995	O	C
0.0	2.0	500.0	4.42e-06	1083	8	0.2607	3.35	O	C
0.0	2.0	500.0	3.863e-06	1082	8	0.4244	4.368	O	C
0.0	2.0	500.0	3.512e-06	1082	8	0.4044	4.417	O	C
0.0	2.0	500.0	4.242e-06	1082	8	0.2361	4.777	O	C
0.0	2.0	500.0	4.153e-06	1082	8	0.2436	3.5269999999999997	O	C
0.0	2.0	500.0	4.019e-06	1082	8	0.345	3.428	O	C
0.0	2.0	500.0	4.098e-06	1082	8	0.1786	2.74	O	C
0.0	2.0	500.0	4.146000000000001e-06	1081	8	0.3307	3.605	O	C
0.0	2.0	500.0	3.633e-06	1082	8	0.4566	3.803	O	C
0.0	2.0	500.0	3.4610000000000004e-06	1081	8	0.1547	3.935	O	C
0.0	2.0	500.0	3.393e-06	1081	8	0.1696	3.283	O	C
0.0	2.0	500.0	3.5289999999999996e-06	1083	8	0.3103	4.709	O	C
0.0	2.0	500.0	4.204e-06	1081	8	0.1479	3.537	O	C
0.0	2.0	500.0	3.755e-06	1082	8	0.2806	4.756	O	C
0.0	2.0	500.0	4.679e-06	1082	8	0.5939	3.199	O	C
0.0	2.0	500.0	3.655e-06	1082	8	0.1309	4.405	O	C
0.0	2.0	500.0	4.351e-06	1081	8	0.5083	3.405	O	C
0.0	2.0	500.0	4.363e-06	1082	8	0.3515	3.589	O	C
0.0	2.0	500.0	4.082e-06	1082	8	0.3727	3.322	O	C
0.0	2.0	500.0	4.3360000000000005e-06	1082	8	0.1769	3.971	O	C
0.0	2.0	500.0	4.579e-06	1083	8	0.1993	4.918	O	C
0.0	2.0	500.0	3.791e-06	1082	8	0.5046	2.929	O	C
0.0	2.0	500.0	4.322e-06	1081	8	0.4263	3.762	O	C
0.0	2.0	500.0	4.308e-06	1083	8	0.059329999999999994	4.717	O	C
0.0	2.0	500.0	4.4189999999999995e-06	1082	8	0.6086	3.99	O	C
0.0	2.0	500.0	3.7260000000000004e-06	1081	8	0.1425	4.088	O	C
0.0	2.0	500.0	3.203e-06	1081	8	0.1175	3.097	O	C
0.0	2.0	500.0	4.184e-06	1081	8	0.2703	3.372	O	C
0.0	2.0	500.0	4.571e-06	1081	8	0.4033	4.355	O	C
0.0	2.0	500.0	3.271e-06	1083	8	0.2527	3.835	O	C
0.0	2.0	500.0	3.999e-06	1081	8	0.5205	2.582	O	C
0.0	2.0	500.0	4.5939999999999996e-06	1082	8	0.3226	2.887	O	C
0.0	2.0	500.0	4.702e-06	1082	8	0.2308	2.9210000000000003	O	C
0.0	2.0	500.0	4.346e-06	1082	8	0.1687	3.53	O	C
0.0	2.0	500.0	3.7980000000000003e-06	1082	8	0.2158	1.828	O	C
0.0	2.0	500.0	2.8860000000000004e-06	1082	8	0.1257	5.301	O	C
0.0	2.0	500.0	4.14e-06	1082	8	0.5178	5.335	O	C
0.0	2.0	500.0	3.934e-06	1083	8	0.05861	2.9760000000000004	O	C
0.0	2.0	500.0	3.821e-06	1082	8	0.11699999999999999	4.394	O	C
0.0	2.0	500.0	3.1469999999999997e-06	1082	8	0.465	4.651	O	C
0.0	2.0	500.0	4.558e-06	1082	8	0.4755	3.9589999999999996	O	C
0.0	2.0	500.0	4.477e-06	1082	8	0.4889	4.655	O	C
0.0	2.0	500.0	3.041e-06	1082	8	0.2853	3.014	O	C
0.0	2.0	500.0	4.308e-06	1081	8	0.2326	4.082	O	C
0.0	2.0	500.0	4.308e-06	1081	8	0.6425	4.268	O	C
0.0	2.0	500.0	4.652e-06	1081	8	0.3155	4.481	O	C
0.0	2.0	500.0	2.959e-06	1083	8	0.3213	3.5580000000000003	O	C
0.0	2.0	500.0	3.213e-06	1081	8	0.1808	3.995	O	C
0.0	2.0	500.0	2.9130000000000003e-06	1082	8	0.1815	4.18	O	C
0.0	2.0	500.0	4.191e-06	1082	8	0.2818	3.815	O	C
0.0	2.0	500.0	4.314e-06	1082	8	0.3851	3.673	O	C
0.0	2.0	500.0	3.982e-06	1083	8	0.2166	6.386	O	C
0.0	2.0	500.0	4.493e-06	1081	8	0.2333	4.122	O	C
0.0	2.0	500.0	3.647e-06	1081	8	0.1395	2.7489999999999997	O	C
0.0	2.0	500.0	4.56e-06	1082	8	0.5301	3.6260000000000003	O	C
0.0	2.0	500.0	3.2319999999999997e-06	1081	8	0.2549	4.291	O	C
0.0	2.0	500.0	4.669e-06	1081	8	0.2099	2.832	O	C
0.0	2.0	500.0	3.5960000000000004e-06	1083	8	0.3795	3.6460000000000004	O	C
0.0	2.0	500.0	4.345e-06	1082	8	0.2322	4.335	O	C
0.0	2.0	500.0	3.7839999999999997e-06	1083	8	0.3452	4.015	O	C
0.0	2.0	500.0	4.513e-06	1082	8	0.1392	6.295	O	C
0.0	2.0	500.0	3.131e-06	1083	8	0.281	3.87	O	C
0.0	2.0	500.0	4.51e-06	1082	8	0.4602	4.488	O	C
0.0	2.0	500.0	4.578e-06	1082	8	0.1947	3.985	O	C
0.0	2.0	500.0	4.219e-06	1082	8	0.2259	3.71	O	C
0.0	2.0	500.0	3.844e-06	1081	8	0.2356	2.887	O	C
0.0	2.0	500.0	3.13e-06	1082	8	0.228	4.575	O	C
0.0	2.0	500.0	4.199e-06	1082	8	0.2658	3.9539999999999997	O	C
0.0	2.0	500.0	4.716e-06	1081	8	0.1139	5.9670000000000005	O	C
0.0	2.0	500.0	4.146000000000001e-06	1082	8	0.3368	3.1189999999999998	O	C
0.0	2.0	500.0	3.44e-06	1083	8	0.7458	2.8160000000000003	O	C
0.0	2.0	500.0	4.69e-06	1082	8	0.2383	3.465	O	C
0.0	2.0	500.0	4.662e-06	1082	8	0.3747	4.1530000000000005	O	C
0.0	2.0	500.0	3.674e-06	1083	8	0.3171	3.054	O	C
0.0	2.0	500.0	3.782e-06	1081	8	0.1157	3.8139999999999996	O	C
0.0	2.0	500.0	4.023e-06	1082	8	0.4203	3.9619999999999997	O	C
0.0	2.0	500.0	3.588e-06	1083	8	0.109	3.7760000000000002	O	C
0.0	2.0	500.0	4.392e-06	1082	8	0.1967	1.942	O	C
0.0	2.0	500.0	3.676e-06	1082	8	0.2949	3.892	O	C
0.0	2.0	500.0	4.433999999999999e-06	1081	8	0.1081	3.484	O	C
0.0	2.0	500.0	3.325e-06	1082	8	0.29	4.32	O	C
0.0	2.0	500.0	4.316e-06	1083	8	0.2825	3.408	O	C
0.0	2.0	500.0	4.393e-06	1081	8	0.2907	4.121	O	C
0.0	2.0	500.0	4.377e-06	1082	8	0.1417	2.946	O	C
0.0	2.0	500.0	4.309e-06	1082	8	0.2776	3.7880000000000003	O	C
0.0	2.0	500.0	3.831e-06	1083	8	0.3027	4.4	O	C
0.0	2.0	500.0	4.5960000000000006e-06	1082	8	0.4407	3.258	O	C
0.0	2.0	500.0	3.703e-06	1082	8	0.1978	4.135	O	C
0.0	2.0	500.0	4.408e-06	1083	8	0.4437	2.937	O	C
0.0	2.0	500.0	3.1430000000000002e-06	1082	8	0.5052	3.425	O	C
0.0	2.0	500.0	3.064e-06	1082	8	0.1343	3.8080000000000003	O	C
0.0	2.0	500.0	3.761e-06	1081	8	0.258	3.847	O	C
0.0	2.0	500.0	4.364e-06	1082	8	0.2197	4.065	O	C
0.0	2.0	500.0	3.9619999999999995e-06	1083	8	0.1714	4.125	O	C
0.0	2.0	500.0	3.879e-06	1081	8	0.1527	3.641	O	C
0.0	2.0	500.0	4.036e-06	1083	8	0.5761	3.923	O	C
0.0	2.0	500.0	4.634e-06	1082	8	0.1282	3.9619999999999997	O	C
0.0	2.0	500.0	4.056000000000001e-06	1083	8	0.1811	3.9210000000000003	O	C
0.0	2.0	500.0	4.196e-06	1082	8	0.2052	2.572	O	C
0.0	2.0	500.0	4.502e-06	1083	8	0.1444	3.779	O	C
0.0	2.0	500.0	3.6910000000000003e-06	1082	8	0.2566	3.846	O	C
0.0	2.0	500.0	4.236000000000001e-06	1082	8	0.1596	3.505	O	C
0.0	2.0	500.0	3.212e-06	1082	8	0.6521	2.929	O	C
0.0	2.0	500.0	3.705e-06	1082	8	0.3574	4.993	O	C
0.0	2.0	500.0	3.327e-06	1081	8	0.1118	3.8339999999999996	O	C
0.0	2.0	500.0	4.09e-06	1083	8	0.195	3.332	O	C
0.0	2.0	500.0	4.248e-06	1082	8	0.2766	3.1839999999999997	O	C
0.0	2.0	500.0	4.3360000000000005e-06	1082	8	0.4613	4.578	O	C
0.0	2.0	500.0	3.065e-06	1082	8	0.2718	3.5589999999999997	O	C
0.0	2.0	500.0	4.262e-06	1083	8	0.2851	4.428999999999999	O	C
0.0	2.0	500.0	3.1610000000000003e-06	1081	8	0.4733	3.408	O	C
0.0	2.0	500.0	3.195e-06	1082	8	0.3465	3.64	O	C
0.0	2.0	500.0	3.378e-06	1083	8	0.4133	4.292	O	C
0.0	2.0	500.0	3.451e-06	1082	8	0.1475	4.493	O	C
0.0	2.0	500.0	4.118e-06	1081	8	0.3195	4.675	O	C
0.0	2.0	500.0	4.291e-06	1082	8	0.203	3.8139999999999996	O	C
0.0	2.0	500.0	4.07e-06	1082	8	0.2485	4.471	O	C
0.0	2.0	500.0	3.7760000000000004e-06	1082	8	0.3718	3.947	O	C
0.0	2.0	500.0	4.337e-06	1083	8	0.2359	4.992	O	C
0.0	2.0	500.0	3.925e-06	1081	8	0.6233	2.819	O	C
0.0	2.0	500.0	3.7130000000000003e-06	1081	8	0.6528	4.39	O	C
0.0	2.0	500.0	4.488e-06	1082	8	0.1405	2.7960000000000003	O	C
0.0	2.0	500.0	3.348e-06	1081	8	0.3145	3.9410000000000003	O	C
0.0	2.0	500.0	3.352e-06	1082	8	0.2204	4.81	O	C
0.0	2.0	500.0	4.42e-06	1082	8	0.3366	4.177	O	C
0.0	2.0	500.0	3.662e-06	1083	8	0.0559	4.251	O	C
0.0	2.0	500.0	4.059e-06	1081	8	0.08922999999999999	3.79	O	C
0.0	2.0	500.0	2.975e-06	1083	8	0.3517	4.605	O	C
0.0	2.0	500.0	3.688e-06	1083	8	0.4444	4.487	O	C
0.0	2.0	500.0	3.4019999999999998e-06	1081	8	0.2066	3.886	O	C
0.0	2.0	500.0	4.432e-06	1081	8	0.4264	3.71	O	C
0.0	2.0	500.0	3.9739999999999996e-06	1083	8	0.1564	4.123	O	C
0.0	2.0	500.0	3.927e-06	1081	8	0.3854	3.888	O	C
0.0	2.0	500.0	3.0310000000000003e-06	1083	8	0.2152	3.5180000000000002	O	C
0.0	2.0	500.0	3.0919999999999998e-06	1082	8	0.2088	3.786	O	C
0.0	2.0	500.0	3.3180000000000003e-06	1082	8	0.0511	4.346	O	C
0.0	2.0	500.0	4.4869999999999996e-06	1083	8	0.4626	4.468999999999999	O	C
0.0	2.0	500.0	3.983e-06	1082	8	0.2676	3.125	O	C
0.0	2.0	500.0	4.585e-06	1082	8	0.4958	2.7030000000000003	O	C
0.0	2.0	500.0	4.113e-06	1082	8	0.4603	5.2589999999999995	O	C
0.0	2.0	500.0	4.201e-06	1082	8	0.1065	4.41	O	C
0.0	2.0	500.0	4.348999999999999e-06	1083	8	0.3085	3.967	O	C
0.0	2.0	500.0	3.482e-06	1083	8	0.2723	3.0869999999999997	O	C
0.0	2.0	500.0	4.485e-06	1081	8	0.06254	4.059	O	C
0.0	2.0	500.0	4.006e-06	1081	8	0.2706	3.49	O	C
0.0	2.0	500.0	4.583e-06	1083	8	0.3029	3.9739999999999998	O	C
0.0	2.0	500.0	3.55e-06	1083	8	0.23399999999999999	4.303999999999999	O	C
0.0	2.0	500.0	4.252e-06	1083	8	0.4004	4.617	O	C
0.0	2.0	500.0	3.861e-06	1082	8	0.2302	3.7289999999999996	O	C
0.0	2.0	500.0	4.0760000000000004e-06	1082	8	0.17	3.139	O	C
0.0	2.0	500.0	4.307e-06	1081	8	0.1898	3.488	O	C
0.0	2.0	500.0	4.29e-06	1083	8	0.5304	2.9560000000000004	O	C
0.0	2.0	500.0	4.056000000000001e-06	1083	8	0.07961	3.645	O	C
0.0	2.0	500.0	3.508e-06	1083	8	0.1766	4.792	O	C
0.0	2.0	500.0	3.777e-06	1081	8	0.3633	3.48	O	C
0.0	2.0	500.0	3.1689999999999996e-06	1083	8	0.3601	3.5810000000000004	O	C
0.0	2.0	500.0	4.398e-06	1081	8	0.0713	3.28	O	C
0.0	2.0	500.0	3.278e-06	1082	8	0.2879	3.614	O	C
0.0	2.0	500.0	4.257e-06	1081	8	0.059210000000000006	4.367	O	C
0.0	2.0	500.0	4.452e-06	1082	8	0.2677	3.998	O	C
0.0	2.0	500.0	3.1419999999999997e-06	1082	8	0.3633	4.319	O	C
0.0	2.0	500.0	4.253e-06	1082	8	0.3774	5.8870000000000005	O	C
0.0	2.0	500.0	4.262e-06	1081	8	0.385	3.639	O	C
0.0	2.0	500.0	3.0739999999999997e-06	1083	8	0.2009	2.955	O	C
0.0	2.0	500.0	3.92e-06	1083	8	0.1609	3.733	O	C
0.0	2.0	500.0	3.6089999999999997e-06	1082	8	0.3336	4.75	O	C
0.0	2.0	500.0	3.279e-06	1083	8	0.4193	3.753	O	C
0.0	2.0	500.0	3.2539999999999997e-06	1082	8	0.2124	3.398	O	C
0.0	2.0	500.0	4.085e-06	1082	8	0.1608	3.3810000000000002	O	C
0.0	2.0	500.0	4.718e-06	1082	8	0.1826	3.4610000000000003	O	C
0.0	2.0	500.0	3.8080000000000002e-06	1082	8	0.2069	3.02	O	C
0.0	2.0	500.0	4.446e-06	1083	8	0.3404	2.716	O	C
0.0	2.0	500.0	3.005e-06	1081	8	0.1555	3.918	O	C
0.0	2.0	500.0	3.7169999999999997e-06	1081	8	0.2874	3.295	O	C
0.0	2.0	500.0	4.311e-06	1081	8	0.3222	3.471	O	C
0.0	2.0	500.0	3.6989999999999997e-06	1082	8	0.2661	3.903	O	C
0.0	2.0	500.0	4.697e-06	1081	8	0.1643	3.8539999999999996	O	C
0.0	2.0	500.0	4.3339999999999995e-06	1082	8	0.4167	3.275	O	C
0.0	2.0	500.0	3.586e-06	1082	8	0.304	3.6919999999999997	O	C
0.0	2.0	500.0	3.8669999999999996e-06	1082	8	0.1503	3.998	O	C
0.0	2.0	500.0	2.92e-06	1082	8	0.537	4.632	O	C
0.0	2.0	500.0	4.213e-06	1081	8	0.1995	3.781	O	C
0.0	2.0	500.0	3.23e-06	1082	8	0.419	4.74	O	C
0.0	2.0	500.0	4.2680000000000005e-06	1082	8	0.5712	3.153	O	C
0.0	2.0	500.0	4.508e-06	1083	8	0.3024	3.94	O	C
0.0	2.0	500.0	3.793e-06	1082	8	0.2729	3.1510000000000002	O	C
0.0	2.0	500.0	4.532e-06	1083	8	0.2653	3.79	O	C
0.0	2.0	500.0	3.52e-06	1082	8	0.2552	4.275	O	C
0.0	2.0	500.0	4.297e-06	1082	8	0.2136	4.212	O	C
0.0	2.0	500.0	3.846e-06	1081	8	0.2257	4.206	O	C
0.0	2.0	500.0	4.265e-06	1081	8	0.3971	3.64	O	C
0.0	2.0	500.0	4.7130000000000004e-06	1081	8	0.2257	3.4010000000000002	O	C
0.0	2.0	500.0	3.4610000000000004e-06	1082	8	0.5404	4.105	O	C
0.0	2.0	500.0	3.782e-06	1083	8	0.2523	3.9019999999999997	O	C
0.0	2.0	500.0	4.687e-06	1082	8	0.1566	3.032	O	C
0.0	2.0	500.0	4.547e-06	1082	8	0.4459	2.7039999999999997	O	C
0.0	2.0	500.0	2.893e-06	1082	8	0.4099	3.8489999999999998	O	C
0.0	2.0	500.0	4.39e-06	1083	8	0.29600000000000004	2.613	O	C
0.0	2.0	500.0	3.577e-06	1082	8	0.4936	3.2560000000000002	O	C
0.0	2.0	500.0	3.907e-06	1082	8	0.3663	3.7310000000000003	O	C
0.0	2.0	500.0	4.106e-06	1082	8	0.1377	4.26	O	C
0.0	2.0	500.0	4.001e-06	1081	8	0.2165	4.441	O	C
0.0	2.0	500.0	3.534e-06	1082	8	0.1371	4.527	O	C
0.0	2.0	500.0	4.307e-06	1083	8	0.3494	3.906	O	C
0.0	2.0	500.0	3.945e-06	1083	8	0.1899	4.525	O	C
0.0	2.0	500.0	3.6889999999999997e-06	1082	8	0.3296	4.865	O	C
0.0	2.0	500.0	4.698e-06	1082	8	0.4191	4.027	O	C
0.0	2.0	500.0	4.048e-06	1082	8	0.4102	3.9360000000000004	O	C
0.0	2.0	500.0	3.945e-06	1083	8	0.26899999999999996	3.9819999999999998	O	C
0.0	2.0	500.0	4.124e-06	1082	8	0.2547	4.146	O	C
0.0	2.0	500.0	3.4069999999999997e-06	1082	8	0.3493	3.924	O	C
0.0	2.0	500.0	4.217e-06	1082	8	0.3285	5.069	O	C
0.0	2.0	500.0	4.563e-06	1082	8	0.3708	4.115	O	C
0.0	2.0	500.0	4.4289999999999994e-06	1082	8	0.3919	3.447	O	C
0.0	2.0	500.0	4.714e-06	1082	8	0.4002	3.306	O	C
0.0	2.0	500.0	4.282e-06	1081	8	0.2531	3.662	O	C
0.0	2.0	500.0	4.704e-06	1081	8	0.131	4.166	O	C
0.0	2.0	500.0	4.459e-06	1082	8	0.1997	4.279	O	C
0.0	2.0	500.0	3.588e-06	1083	8	0.3584	4.132	O	C
0.0	2.0	500.0	4.401e-06	1083	8	0.341	3.625	O	C
0.0	2.0	500.0	4.22e-06	1082	8	0.1166	3.485	O	C
0.0	2.0	500.0	3.944e-06	1082	8	0.2884	4.633	O	C
0.0	2.0	500.0	4.683e-06	1082	8	0.5179	4.208	O	C
0.0	2.0	500.0	4.1319999999999996e-06	1082	8	0.2963	4.138	O	C
0.0	2.0	500.0	3.58e-06	1083	8	0.1458	4.176	O	C
0.0	2.0	500.0	4.5139999999999995e-06	1081	8	0.2821	4.06	O	C
0.0	2.0	500.0	4.5110000000000005e-06	1083	8	0.3565	3.463	O	C
0.0	2.0	500.0	4.687e-06	1081	8	0.2558	4.165	O	C
0.0	2.0	500.0	4.68e-06	1082	8	0.2407	3.813	O	C
0.0	2.0	500.0	4.215e-06	1082	8	0.4219	3.8489999999999998	O	C
0.0	2.0	500.0	4.485e-06	1081	8	0.2817	2.8539999999999996	O	C
0.0	2.0	500.0	4.121e-06	1083	8	0.195	3.6189999999999998	O	C
0.0	2.0	500.0	3.916e-06	1083	8	0.09432	2.728	O	C
0.0	2.0	500.0	4.039e-06	1083	8	0.4285	3.909	O	C
0.0	2.0	500.0	4.681000000000001e-06	1081	8	0.1745	3.176	O	C
0.0	2.0	500.0	3.625e-06	1081	8	0.382	3.247	O	C
[truncated: 910,001 more rows]
