# Supplementary material for: Factors affecting aerosol SARS-CoV-2 transmission via HVAC systems; a modeling study
Source: PLoS Comput Biol. 2021 Oct 18;17(10):e1009474. doi: 10.1371/journal.pcbi.1009474 (PMC8553169; doi:10.1371/journal.pcbi.1009474)
Supplement: S1 Data — (ZIP) [file pcbi.1009474.s002.zip › ZippedData/ACH_FOA_Filtration/CombinedCSVLabelDescriptions.csv]

Label	Description
UV Efficiency	Fractional ultra violet light filtration efficiency.
ACH	Air Changes Per Hour
Release Rate [pfu/min]	Release rate of the infected emitter in plaque forming units per minute.
MMAD [meters]	Mass median aerodynamic dyameter of the aerosol particles
Population	Total number of people modeled in the realization
Filter Rating [MERV]	The minimum efficiency reporting value for the mechanical filter in the HVAC system.
FOA	Fraction of outside air introduced by the HVAC system.
Infections	Number of infections predicted by the model for given realization.
Building Type	Building type identifier. "O" = "OfficeBuilding". "W" = "Wedding". "N" = "Nightclub". "B" = "Bar"
Subplot Type	Subplot type identifier. "O" = "Fraction of Outside Air". "C" = "Air Changes Per Hour". "F" = "Filter Efficiency"
