# Supplementary material for: Factors affecting aerosol SARS-CoV-2 transmission via HVAC systems; a modeling study
Source: PLoS Comput Biol. 2021 Oct 18;17(10):e1009474. doi: 10.1371/journal.pcbi.1009474 (PMC8553169; doi:10.1371/journal.pcbi.1009474)
Supplement: S1 Data — (ZIP) [file pcbi.1009474.s002.zip › ZippedData/ACH_FOA_Filtration/Plots.ipynb]

# %% [code]
import numpy as np
import pandas as pd
import matplotlib.pyplot as plt

from math import log10, floor
def round_sig(x, sig=3):
    if x == 0 or x==np.inf:
        return x
    return round(x, sig-int(floor(log10(abs(x))))-1)

subplotType = "Subplot Type"
subplotTypes = ["C", "F", "O"]
subplotTitles = {
    "C":"Air Changes Per Hour",
    "F":"Filter Efficiency",
    "O":"Fraction of Outside Air"
}
subplotColumnNames = {
    "C":"ACH",
    "F":"Filter Rating [MERV]",
    "O":"FOA"
}

def ACHLabel(ach):
    return "ACH " +str(int(ach))
def FilterLabel(merv):
    if merv == 12.0 or merv == 16.0:
        return "Merv 12\nMERV 16\nUVC Filtration*"
    else:
        return "MERV " + str(int(merv))
def FOALabel(foa):
    return "FOA " + str(int(foa))
subplotLabels = {
    "C":ACHLabel,
    "F":FilterLabel,
    "O":FOALabel
}

buildingType = "Building Type"
office = "O"
officeTitle = "Office"

partyTypes = ["B", "W", "N"]
partyTitles = {
    "B":"Bar", 
    "W":"Wedding", 
    "N":"Nightclub"
}

def filterText(data):
    return "MERV " + str(int(data["Filter Rating [MERV]"].mean()))
def achText(data):
    return "ACH ~ " + str(np.round(data['ACH'].mean(),1))
def foaText(data):
    return "FOA ~ " + str(np.round(data['FOA'].mean(),2))

def FilterText(data):
    return achText(data) + "\n" + foaText(data)
def ACHText(data):
    return filterText(data) + "\n" + foaText(data)
def FOAText(data):
    return filterText(data) + "\n" + achText(data)

subplotText = {
    "C":ACHText,
    "F":FilterText,
    "O":FOAText
}

# %% [code]
data = pd.read_csv("Combined.csv")
data=data[data["Filter Rating [MERV]"] != 12]
x = data["Release Rate [pfu/min]"].unique()

# %% [code]
partyData = data[data[buildingType] != office]
partyData = data[data["UV Efficiency"] == 0.]
x = partyData["Release Rate [pfu/min]"].unique()

plotData = {}

for pt in partyTypes:
    plotData[pt] = {}
    for st in subplotTypes:
        plotData[pt][st] = {}
        subplotData = partyData[partyData[subplotType] == st]
        subplotData = subplotData[subplotData[buildingType] == pt]
        plotData[pt][st]["textBox"] = subplotText[st](subplotData)
        cn = subplotColumnNames[st]
        curvePoints = subplotData[cn].unique()
        plotData[pt][st]["curves"] = {}
        for cp in curvePoints:
            plotData[pt][st]["curves"][cp] = {}
            curveData = subplotData[subplotData[cn] == cp]
            y25 = []
            y50 = []
            y75 = []
            for xPoint in x:
                yData = curveData[curveData["Release Rate [pfu/min]"]==xPoint]
                stats = (yData["Infections"]/yData["Population"]).describe()
                y25.append(stats["25%"])
                y50.append(stats["50%"])
                y75.append(stats["75%"])
            plotData[pt][st]["curves"][cp]["y25"] = y25
            plotData[pt][st]["curves"][cp]["y50"] = y50
            plotData[pt][st]["curves"][cp]["y75"] = y75
            plotData[pt][st]["curves"][cp]["label"] = subplotLabels[st](cp)

# %% [code]
markers = "o", "^", "s", "x", "+"

def PlotData(ax, x, y25, y, y75, label, markerNumber, colorNumber):
    p = ax.plot(x,y,marker=markers[markerNumber], markersize=3, label=label, color='C' + str(colorNumber))
    ax.fill_between(x,y25,y75,alpha=0.25,color=p[-1].get_color())
    colorNumber = colorNumber+1
    markerNumber = markerNumber+1
    return markerNumber, colorNumber

def SetCommonAxesParams(axesRow, x):
    yLimMin = np.min(([ax.get_ylim()[0] for ax in axesRow]))
    yLimMax = np.max(([ax.get_ylim()[1] for ax in axesRow]))

    for ax in axesRow:
        ax.set_xticks(x)
        ax.tick_params(axis='x', rotation=45)
        #ax.legend(loc='upper left')
        ax.set_ylim(yLimMin, yLimMax)
        ticks = ax.get_yticks()
        tickdist = ticks[-1]-ticks[-2]
        ax.set_yticks(np.arange(tickdist/2, yLimMax, tickdist),minor=True)
        ax.grid(axis='y',which="both")
    return yLimMin, yLimMax

def addText(ax, text, x=0.05, y = 0.96):
    ax.text(x, y, text, horizontalalignment='left', verticalalignment='top', transform = ax.transAxes, bbox=dict(alpha=1, fc="w"))


# %% [code]
import matplotlib
matplotlib.rcParams.update({'font.size': 5})


fig, axes = plt.subplots(ncols=3, nrows=3, figsize=(6,5), dpi=300)
fig.suptitle("Social Gathering", y=0.93)

for j in range(len(partyTypes)):
    colorNumber = 0;
    for i in range(len(subplotTypes)):
        ax = axes[j][i]
        st = subplotTypes[i]
        pt = partyTypes[j]
        subplotData = plotData[pt][st]
        
        markerNumber = 0;
        curveData = subplotData["curves"]
        for curve in curveData:
            y25 = curveData[curve]["y25"]
            y50 = curveData[curve]["y50"]
            y75 = curveData[curve]["y75"]
            label = curveData[curve]["label"]

            markerNumber, colorNumber = PlotData(ax, x, y25, y50, y75, label, markerNumber, colorNumber)
        
        addText(ax, subplotData["textBox"], y=0.94)
        if i == 0:
            ax.set_ylabel(partyTitles[pt])
            if j == 1:
                ax.set_ylabel('Fraction of Population Infected per Event\n' + partyTitles[pt])
        if i > 0:
            ax.set_yticklabels('')
        if j == 0:
            ax.set_title(subplotTitles[st])
            
for ax in axes[2]:
    legend = ax.legend(loc='lower center', ncol=2,bbox_to_anchor=(0.5,-0.6), framealpha=1, frameon=True)
    frame = legend.get_frame()
    frame.set_edgecolor('k')

plt.subplots_adjust(wspace=0, hspace=0.04)

for axi in axes:
    SetCommonAxesParams(axi, x)
    for ax in axi:
        ax.tick_params(left=False, which='both')
for axi in axes[:-1]:
    for ax in axi:
        ax.tick_params(bottom=False)
        
plt.savefig("Party_ACH_FOA_Filter.tif", bbox_inches='tight')

# %% [code]
officeData = data[data[buildingType] == office]
officeData = officeData[officeData["UV Efficiency"] == 0.]
x = officeData["Release Rate [pfu/min]"].unique()

officePlotData = {}

for st in subplotTypes:
    officePlotData[st] = {}

    subplotData = officeData[officeData[subplotType] == st]
    officePlotData[st]["textBox"] = subplotText[st](subplotData)
    cn = subplotColumnNames[st]
    curvePoints = subplotData[cn].unique()
    officePlotData[st]["curves"] = {}
    for cp in curvePoints:
        officePlotData[st]["curves"][cp] = {}
        curveData = subplotData[subplotData[cn] == cp]
        y25 = []
        y50 = []
        y75 = []
        for xPoint in x:
            yData = curveData[curveData["Release Rate [pfu/min]"]==xPoint]
            stats = (yData["Infections"]/yData["Population"]).describe()
            y25.append(stats["25%"])
            y50.append(stats["50%"])
            y75.append(stats["75%"])
        officePlotData[st]["curves"][cp]["y25"] = y25
        officePlotData[st]["curves"][cp]["y50"] = y50
        officePlotData[st]["curves"][cp]["y75"] = y75
        officePlotData[st]["curves"][cp]["label"] = subplotLabels[st](cp)

# %% [code]
fig, axes = plt.subplots(ncols=3, figsize=(6.5,3), dpi=300)
fig.suptitle("OfficeBuilding")


colorNumber = 0;
i = 0;
for st, ax in zip(subplotTypes, axes):
    subplotData = officePlotData[st]

    markerNumber = 0;
    curveData = subplotData["curves"]
    for curve in curveData:
        y25 = curveData[curve]["y25"]
        y50 = curveData[curve]["y50"]
        y75 = curveData[curve]["y75"]
        label = curveData[curve]["label"]

        markerNumber, colorNumber = PlotData(ax, x, y25, y50, y75, label, markerNumber, colorNumber)

    addText(ax, subplotData["textBox"], y=0.6)
    
    if i > 0:
        ax.set_yticklabels('')
    i = i+1;
    
    ax.set_title(subplotTitles[st])
    ax.legend(loc='upper left')
    ax.tick_params(left=False, which='both')

axes[0].set_ylabel('Fraction of Population Infected per Work Day')
axes[1].set_xlabel('Release Rate (PFU / min)')
SetCommonAxesParams(axes, x)
plt.subplots_adjust(wspace=0.02, hspace=0)

plt.savefig("Office_ACH_FOA_Filter.tif", bbox_inches='tight')
