# Supplementary material for: Factors affecting aerosol SARS-CoV-2 transmission via HVAC systems; a modeling study
Source: PLoS Comput Biol. 2021 Oct 18;17(10):e1009474. doi: 10.1371/journal.pcbi.1009474 (PMC8553169; doi:10.1371/journal.pcbi.1009474)
Supplement: S1 Data — (ZIP) [file pcbi.1009474.s002.zip › ZippedData/ApartmentExposures/Apartment_Infection_Predictions.csv]

Hours Per Day In Apartment	Release Rate [pfu/min]	Infections
24.0	100	0.4339284513314963
24.0	100	0.22759584514692116
24.0	100	0.20651863670777915
24.0	100	0.2201970679802981
24.0	100	0.4019254171008563
24.0	100	0.24042063170408373
24.0	100	0.4484098425970737
24.0	100	0.24750539511155706
24.0	100	0.19962133840611856
24.0	100	0.39333746016213256
24.0	100	0.23191606446309976
24.0	100	0.20853060087575376
24.0	100	0.23379265059041604
24.0	100	0.3027662538656434
24.0	100	0.31177724562500425
24.0	100	0.2861011508389263
24.0	100	0.23474971401077627
24.0	100	0.27164920424792965
24.0	100	0.36684952228256257
24.0	100	0.2482337867100025
24.0	100	0.22294193472995388
24.0	100	0.29597396028162587
24.0	100	0.4818064557708209
24.0	100	0.21890375342401525
24.0	100	0.217845415309749
24.0	100	0.23404400689652388
24.0	100	0.39202272740360383
24.0	100	0.23802188762213966
24.0	100	0.27535687761275723
24.0	100	0.20015322901587662
24.0	100	0.2998308715606428
24.0	100	0.25411907913299575
24.0	100	0.23233135912249786
24.0	100	0.3486937765368597
24.0	100	0.2806590296714816
24.0	100	0.2620471121899433
24.0	100	0.2673897365886839
24.0	100	0.19896294337723552
24.0	100	0.19254485463504684
24.0	100	0.31932233096976825
24.0	100	0.28840294517680487
24.0	100	0.25891675388149155
24.0	100	0.22368358871684169
24.0	100	0.21965489128587862
24.0	100	0.23754043588495
24.0	100	0.4119878209472073
24.0	100	0.2569317754732558
24.0	100	0.2191457072304222
24.0	100	0.4309838071137481
24.0	100	0.35446082949800195
24.0	100	0.2231108681418033
24.0	100	0.2539690723282987
24.0	100	0.41915781884290093
24.0	100	0.37277068911311295
24.0	100	0.17600499063823255
24.0	100	0.2773073328280859
24.0	100	0.24709860282868806
24.0	100	0.30530903138520116
24.0	100	0.35420077531039035
24.0	100	0.37956217489165284
24.0	100	0.35298464096147547
24.0	100	0.4050590582081342
24.0	100	0.20912951382677852
24.0	100	0.45592565393682355
24.0	100	0.20901407146277334
24.0	100	0.32716257317008113
24.0	100	0.24063509717500586
24.0	100	0.2309877103169321
24.0	100	0.2227938550739645
24.0	100	0.23155811284828026
24.0	100	0.34560754838182434
24.0	100	0.35159838664326376
24.0	100	0.31601032941137125
24.0	100	0.24626747866564747
24.0	100	0.21075410968070252
24.0	100	0.264480333831543
24.0	100	0.3042780124827538
24.0	100	0.2601246359949932
24.0	100	0.22345535934638378
24.0	100	0.168549259476159
24.0	100	0.39034015571990094
24.0	100	0.21137774517420194
24.0	100	0.26221647291643824
24.0	100	0.18265384927817196
24.0	100	0.3635229828015608
24.0	100	0.2369442764291036
24.0	100	0.235173240875103
24.0	100	0.17470354547282996
24.0	100	0.40926602996939215
24.0	100	0.3293839618303025
24.0	100	0.30588041200368526
24.0	100	0.332689739798643
24.0	100	0.3080008503486412
24.0	100	0.29839482959899516
24.0	100	0.2625128766371064
24.0	100	0.23398006279056283
24.0	100	0.30152746917947676
24.0	100	0.2885567446224261
24.0	100	0.1911943937849646
24.0	100	0.40678964275322216
24.0	100	0.337501876397422
24.0	100	0.2640209636533161
24.0	100	0.22592550312587428
24.0	100	0.23487764632696567
24.0	100	0.42828457522581953
24.0	100	0.33169330239074957
24.0	100	0.29307900621153893
24.0	100	0.3339253021864704
24.0	100	0.3050250566172156
24.0	100	0.3149173088226539
24.0	100	0.24562160029753027
24.0	100	0.1786428017541284
24.0	100	0.24846110338381
24.0	100	0.34839531410184305
24.0	100	0.23534532055625867
24.0	100	0.25965701087725956
24.0	100	0.172267225907424
24.0	100	0.2640633299301282
24.0	100	0.2566425971376495
24.0	100	0.21992322309992424
24.0	100	0.27319395593446694
24.0	100	0.2512270294921204
24.0	100	0.23468244207244676
24.0	100	0.4350693757624672
24.0	100	0.22299020001534492
24.0	100	0.37918996037686664
24.0	100	0.2573522474678005
24.0	100	0.4524547385883889
24.0	100	0.2570997345347449
24.0	100	0.3699871478665718
24.0	100	0.2847987797046069
24.0	100	0.3589306092105152
24.0	100	0.18538951360797123
24.0	100	0.24759962022389076
24.0	100	0.40011429249155267
24.0	100	0.20444488548445494
24.0	100	0.2311792966007432
24.0	100	0.255400570962968
24.0	100	0.436553741420425
24.0	100	0.33997493044273613
24.0	100	0.28003280324659957
24.0	100	0.36140779277105184
24.0	100	0.24765504832432322
24.0	100	0.25074975370228464
24.0	100	0.228109294838435
24.0	100	0.22700448398199197
24.0	100	0.4777997840443374
24.0	100	0.3045281410179825
24.0	100	0.2844051253876905
24.0	100	0.2142358413689051
24.0	100	0.2124052401226731
24.0	100	0.20067662104905948
24.0	100	0.2052988669037537
24.0	100	0.21985641060353805
24.0	100	0.36359459560787066
24.0	100	0.2718570677807169
24.0	100	0.2140578337847755
24.0	100	0.2386492441947286
24.0	100	0.3413761714275618
24.0	100	0.3260097534408337
24.0	100	0.2683977082592075
24.0	100	0.30303094575337214
24.0	100	0.23446850816220627
24.0	100	0.29842071032133843
24.0	100	0.26450263506510796
24.0	100	0.2057890640880109
24.0	100	0.2600767567447466
24.0	100	0.3912936300725084
24.0	100	0.2665594837585666
24.0	100	0.3386068253274357
24.0	100	0.2555639941420823
24.0	100	0.3406834535365668
24.0	100	0.34096914931220595
24.0	100	0.3213351056829759
24.0	100	0.2338609991627103
24.0	100	0.21216085858456402
24.0	100	0.24596723058380943
24.0	100	0.24847441032448214
24.0	100	0.25498482882429624
24.0	100	0.19248878603297537
24.0	100	0.3911455360622659
24.0	100	0.32608780804586873
24.0	100	0.3505165602054569
24.0	100	0.2199286996324929
24.0	100	0.3434365634584598
24.0	100	0.1975128179490545
24.0	100	0.24606694014275604
24.0	100	0.4341383801987642
24.0	100	0.34177074333349083
24.0	100	0.42940258498094835
24.0	100	0.2819801639333418
24.0	100	0.23608231704422378
24.0	100	0.25964476453244206
24.0	100	0.3563609299522348
24.0	100	0.22161508143595487
24.0	100	0.22302859365810823
24.0	100	0.2558552884234509
24.0	100	0.354752689744763
24.0	100	0.22465274337211083
24.0	100	0.2586641067825464
24.0	100	0.43149719965128935
24.0	100	0.413245613976716
24.0	100	0.415153502700885
24.0	100	0.2379114543954286
24.0	100	0.354197368537481
24.0	100	0.21406001782571377
24.0	100	0.23813453472626528
24.0	100	0.31051362451231806
24.0	100	0.2888216975523497
24.0	100	0.21123817202875445
24.0	100	0.28529679280756787
24.0	100	0.33699649035177714
24.0	100	0.24199749590310604
24.0	100	0.2524538962791487
24.0	100	0.1904996964515377
24.0	100	0.2933644797768914
24.0	100	0.2916148530241607
24.0	100	0.22028032419915072
24.0	100	0.4810138231775066
24.0	100	0.22645064197048032
24.0	100	0.32650298466368904
24.0	100	0.37365810367529984
24.0	100	0.38444288110780717
24.0	100	0.3971990550574994
24.0	100	0.37885987066626475
24.0	100	0.4141043199565623
24.0	100	0.27461413042980526
24.0	100	0.23334953637531725
24.0	100	0.22811479281304503
24.0	100	0.3969620261410766
24.0	100	0.4522059987659404
24.0	100	0.2253906094848933
24.0	100	0.2390867226793808
24.0	100	0.1783001072146015
24.0	100	0.31054859557286585
24.0	100	0.22572998228151303
24.0	100	0.2735193144983804
24.0	100	0.23131473812409786
24.0	100	0.213033796695778
24.0	100	0.338206757413312
24.0	100	0.26095429249509167
24.0	100	0.26951655177927697
24.0	100	0.46407312406622936
24.0	100	0.2805559582960917
24.0	100	0.21953333235435468
24.0	100	0.3521648961149194
24.0	100	0.45312222720713735
24.0	100	0.30566515026950275
24.0	100	0.2413416379222439
24.0	100	0.24224196583439705
24.0	100	0.2328150470255244
24.0	100	0.34975834269459044
24.0	100	0.19213409221120004
24.0	100	0.5010070848976136
24.0	100	0.2310680864830107
24.0	100	0.29928386139144697
24.0	100	0.35951121305772726
24.0	100	0.21633823946950081
24.0	100	0.23164071204155923
24.0	100	0.2626220851971061
24.0	100	0.335679937949876
24.0	100	0.2092721933685338
24.0	100	0.2997790941158284
24.0	100	0.3473207128265633
24.0	100	0.23717499458685803
24.0	100	0.21178016741364336
24.0	100	0.21451653751043614
24.0	100	0.22577611479814463
24.0	100	0.4108224456746576
24.0	100	0.22970098375176268
24.0	100	0.2677681079612493
24.0	100	0.2768059088741257
24.0	100	0.2293730920276914
24.0	100	0.2550370711756206
24.0	100	0.2175117241350208
24.0	100	0.5281410020670612
24.0	100	0.27608971122691445
24.0	100	0.36380830030428346
24.0	100	0.2815520608829872
24.0	100	0.20587820567250498
24.0	100	0.31304455950899673
24.0	100	0.21933622544329495
24.0	100	0.2884590756815837
24.0	100	0.3312811835884667
24.0	100	0.2032233218131247
24.0	100	0.4014147757005732
24.0	100	0.19957259941911343
24.0	100	0.28612583388941715
24.0	100	0.27824321293412363
24.0	100	0.36785360119920524
24.0	100	0.22777944172629244
24.0	100	0.4492724521059473
24.0	100	0.39959343857827223
24.0	100	0.19752147154219313
24.0	100	0.36166122822340874
24.0	100	0.4398317453912546
24.0	100	0.2854325236380614
24.0	100	0.3375460710641032
24.0	100	0.20170871817793146
24.0	100	0.2664791480691455
24.0	100	0.23576564509224618
24.0	100	0.3010174109514193
24.0	100	0.2179789076200535
24.0	100	0.42399985891515674
24.0	100	0.2507408749398283
24.0	100	0.2765887962314039
24.0	100	0.1974111417299454
24.0	100	0.22000208660725917
24.0	100	0.33440667777405764
24.0	100	0.2640265381306672
24.0	100	0.25049561052138425
24.0	100	0.35020554652629227
24.0	100	0.29838470240045994
24.0	100	0.22815217940755
24.0	100	0.47442579568050314
24.0	100	0.2406052477732022
24.0	100	0.3370089545948321
24.0	100	0.2915339630804997
24.0	100	0.3168302385243402
24.0	100	0.31700643329073597
24.0	100	0.4723862224897433
24.0	100	0.3419623676537886
24.0	100	0.2502248464333943
24.0	100	0.255580670499538
24.0	100	0.22898804640079073
24.0	100	0.16695531326158525
24.0	100	0.24351337016081614
24.0	100	0.21578947110948044
24.0	100	0.2461023933478137
24.0	100	0.2074236838916208
24.0	100	0.2344034496869984
24.0	100	0.3332797463026332
24.0	100	0.3105621328215628
24.0	100	0.1790987984347523
24.0	100	0.44614378093582374
24.0	100	0.2573678216667388
24.0	100	0.20300733183848557
24.0	100	0.3443404995991455
24.0	100	0.38026110123846646
24.0	100	0.3651417814919041
24.0	100	0.35846478831176803
24.0	100	0.30681708005032055
24.0	100	0.4070849263509571
24.0	100	0.3738936209263509
24.0	100	0.37502120912000864
24.0	100	0.25725101719598337
24.0	100	0.3411732244670341
24.0	100	0.4642887516724554
24.0	100	0.46692528585543314
24.0	100	0.32643850035977245
24.0	100	0.22102978439801801
24.0	100	0.2851745269305164
24.0	100	0.4230131531725148
24.0	100	0.2660864247844127
24.0	100	0.3995911591597097
24.0	100	0.390853908647008
24.0	100	0.26191229882010614
24.0	100	0.2574078699874524
24.0	100	0.3937464832192505
24.0	100	0.2006007568579411
24.0	100	0.1947568855454649
24.0	100	0.22747382247155312
24.0	100	0.3212740679349907
24.0	100	0.4523543298820304
24.0	100	0.404541503948599
24.0	100	0.32633781568721165
24.0	100	0.35316858324452743
24.0	100	0.23102294335097057
24.0	100	0.4586502991549017
24.0	100	0.35278821305330127
24.0	100	0.25018157106017497
24.0	100	0.24336284863414454
24.0	100	0.31636831873932175
24.0	100	0.27996895427443236
24.0	100	0.4956703975750684
24.0	100	0.25454691992221234
24.0	100	0.39210019585125166
24.0	100	0.3363143900520063
24.0	100	0.31917996048086633
24.0	100	0.2253664490854277
24.0	100	0.2293389852756626
24.0	100	0.3398876451309341
24.0	100	0.27246620355631
24.0	100	0.20105274196283152
24.0	100	0.22942370301649134
24.0	100	0.2253840202577873
24.0	100	0.2531747247856634
24.0	100	0.42116186025990193
24.0	100	0.2092504095031944
24.0	100	0.2576459463065183
24.0	100	0.2507164584915693
24.0	100	0.31282222141538574
24.0	100	0.30258717290209347
24.0	100	0.2463317428810075
24.0	100	0.35317993783332585
24.0	100	0.25394018304235316
24.0	100	0.20705812822287256
24.0	100	0.2523439557535829
24.0	100	0.4578071262021324
24.0	100	0.3323885281666784
24.0	100	0.4482649332779853
24.0	100	0.2835338454864797
24.0	100	0.20952490538710944
24.0	100	0.4517108004473245
24.0	100	0.2490877101644398
24.0	100	0.34525361616491296
24.0	100	0.26786745170184034
24.0	100	0.26662643170134054
24.0	100	0.3253355839973939
24.0	100	0.23478610783532938
24.0	100	0.2744172841424096
24.0	100	0.39556042624727805
24.0	100	0.26596036190495775
24.0	100	0.3580183035148826
24.0	100	0.29033540385331097
24.0	100	0.26631513561522474
24.0	100	0.28828058338714346
24.0	100	0.4991481491908657
24.0	100	0.3360186828531862
24.0	100	0.3428638610711398
24.0	100	0.2864691687248689
24.0	100	0.33224472140930994
24.0	100	0.2839991763437907
24.0	100	0.2665706416521554
24.0	100	0.4625363313704391
24.0	100	0.3096089724421166
24.0	100	0.22485804634359474
24.0	100	0.3060359473452338
24.0	100	0.3940506931857934
24.0	100	0.2157796340543609
24.0	100	0.3243289933822598
24.0	100	0.23251644853472542
24.0	100	0.22395354602889833
24.0	100	0.30814179417275345
24.0	100	0.20339157423525928
24.0	100	0.1941501498197305
24.0	100	0.2758547403708154
24.0	100	0.4582874731485666
24.0	100	0.29605156046920145
24.0	100	0.2169746552498078
24.0	100	0.21251980499865375
24.0	100	0.23250543088719117
24.0	100	0.24911211196844313
24.0	100	0.24791668457522759
24.0	100	0.27678352551625185
24.0	100	0.24221873463685445
24.0	100	0.2051304275173616
24.0	100	0.3689931096839222
24.0	100	0.40141933494392895
24.0	100	0.2130807286520719
24.0	100	0.22856017467795492
24.0	100	0.2435919547881828
24.0	100	0.47677666580305833
24.0	100	0.5243254580839363
24.0	100	0.43525534795085896
24.0	100	0.26368985752577306
24.0	100	0.35669260806861186
24.0	100	0.2411160537776359
24.0	100	0.2873803847289864
24.0	100	0.18859928737274256
24.0	100	0.309197307481372
24.0	100	0.28070384420525524
24.0	100	0.2882188426116681
24.0	100	0.24543440306085246
24.0	100	0.34557465016488914
24.0	100	0.2476107057513396
24.0	100	0.329127042138566
24.0	100	0.4215804753562524
24.0	100	0.23378383156703741
24.0	100	0.3918347539705441
24.0	100	0.35590659588693246
24.0	100	0.1964422975446331
24.0	100	0.27925772923503883
24.0	100	0.2874926178968865
24.0	100	0.37952574976780135
24.0	100	0.3883331445195714
24.0	100	0.43716757518999677
24.0	100	0.19966466316768638
24.0	100	0.18925328550460513
24.0	100	0.262663318005625
24.0	100	0.47870311783523617
24.0	100	0.20552601427993533
24.0	100	0.20163606018254238
24.0	100	0.31342153988893573
24.0	100	0.2854841250265813
24.0	100	0.20777734367803735
24.0	100	0.3599714035321936
24.0	100	0.2023280656273278
24.0	100	0.3040560625226756
24.0	100	0.2288978454345314
24.0	100	0.3710631735171592
24.0	100	0.31182125227036195
24.0	100	0.2642617901169074
24.0	100	0.251228139532489
24.0	100	0.396264631490113
24.0	100	0.2307355900524003
24.0	100	0.3728628406145027
24.0	100	0.29042076302093084
24.0	100	0.329326238886216
24.0	100	0.23167595528242102
24.0	100	0.321815517698429
24.0	100	0.42319224141520934
24.0	100	0.4178746976484737
24.0	100	0.28202835659520836
24.0	100	0.3845806629063421
24.0	100	0.2456016614886687
24.0	100	0.2200294704923627
24.0	100	0.3459399415070202
24.0	100	0.25138687991480146
24.0	100	0.3339343630588159
24.0	100	0.21961875137417014
24.0	100	0.18676041696546297
24.0	100	0.34930775801270036
24.0	100	0.2847527952276049
24.0	100	0.186418909766988
24.0	100	0.314960212498424
24.0	100	0.20618697510150102
24.0	100	0.22492062929277923
24.0	100	0.23546115052524885
24.0	100	0.17090600261626998
24.0	100	0.3382600229573282
24.0	100	0.33863289284910275
24.0	100	0.3152108670985735
24.0	100	0.42792065658029443
24.0	100	0.38988565163693994
24.0	100	0.35884426019332355
24.0	100	0.2676855098582365
24.0	100	0.24674506590452172
24.0	100	0.4913245666071565
24.0	100	0.18136293843988915
24.0	100	0.22804771846898053
24.0	100	0.17236815683775597
24.0	100	0.35970210421121707
24.0	100	0.3628864467227498
24.0	100	0.2310240443921852
24.0	100	0.22110101943582416
24.0	100	0.4442485558570989
24.0	100	0.20967088443322585
24.0	100	0.4171618732534487
24.0	100	0.3095176137700616
24.0	100	0.29925685025192106
24.0	100	0.24415761412328146
24.0	100	0.18395026192997133
24.0	100	0.22704075241181249
24.0	100	0.4213067211060928
24.0	100	0.4399401389836977
24.0	100	0.31786828712582815
24.0	100	0.2172065284251663
24.0	100	0.33184275844176064
24.0	100	0.244189719871721
24.0	100	0.4129525421288129
24.0	100	0.21665095386604305
24.0	100	0.2616705409451065
24.0	100	0.23968893639537625
24.0	100	0.34634382359985083
24.0	100	0.2860147613824772
24.0	100	0.21626936159786514
24.0	100	0.3825368453800154
24.0	100	0.3133493020485854
24.0	100	0.29232270682755196
24.0	100	0.3459751101977828
24.0	100	0.23180812232433878
24.0	100	0.21230704725868582
24.0	100	0.23831235114925742
24.0	100	0.20773816558950858
24.0	100	0.2773174067965901
24.0	100	0.3105429550631116
24.0	100	0.23909887598267227
24.0	100	0.2016458200282502
24.0	100	0.2292487699534605
24.0	100	0.22528518430447503
24.0	100	0.22179925451159477
24.0	100	0.3485076618043491
24.0	100	0.18096927261882012
24.0	100	0.24990750968390224
24.0	100	0.23314233809847185
24.0	100	0.23535414549563222
24.0	100	0.21399449769206025
24.0	100	0.35240785949362835
24.0	100	0.2464547356890317
24.0	100	0.21500703581128178
24.0	100	0.24731030435576518
24.0	100	0.3933932872566505
24.0	100	0.4008038461142848
24.0	100	0.3195901327474978
24.0	100	0.358297780068024
24.0	100	0.3718674151291605
24.0	100	0.3100827103911471
24.0	100	0.19577547956316793
24.0	100	0.3923565277965626
24.0	100	0.43529756255336616
24.0	100	0.24943601138132743
24.0	100	0.2403520951193171
24.0	100	0.24721498115000995
24.0	100	0.22103964756216293
24.0	100	0.3269555249821821
24.0	100	0.3382362234099364
24.0	100	0.215280196287213
24.0	100	0.25221625251723695
24.0	100	0.18948354489067615
24.0	100	0.23063651124522644
24.0	100	0.23673675954773582
24.0	100	0.1740288545885898
24.0	100	0.23221568587756314
24.0	100	0.2518587147034426
24.0	100	0.33294793202401324
24.0	100	0.20386819869564893
24.0	100	0.25433688093004664
24.0	100	0.3048041989048763
24.0	100	0.2595412292558598
24.0	100	0.22837101377456304
24.0	100	0.2687226026423899
24.0	100	0.41418414780273205
24.0	100	0.3400429456931672
24.0	100	0.33332391394524524
24.0	100	0.2363162622528323
24.0	100	0.19727486245704462
24.0	100	0.3781337026300054
24.0	100	0.23331316511344635
24.0	100	0.3213328450142141
24.0	100	0.3520888295472604
24.0	100	0.24548646247670347
24.0	100	0.23907456943672156
24.0	100	0.31873818278485655
24.0	100	0.3087924423126161
24.0	100	0.27257910123304047
24.0	100	0.31085432046326744
24.0	100	0.35507749483270107
24.0	100	0.25471029430868053
24.0	100	0.41065140652305393
24.0	100	0.34655371424670506
24.0	100	0.2295403327466411
24.0	100	0.2741209172667012
24.0	100	0.23911765847973188
24.0	100	0.20693085425484126
24.0	100	0.17004673334087406
24.0	100	0.2446314914598996
24.0	100	0.2052390962165223
24.0	100	0.23148102299196432
24.0	100	0.24616665350791206
24.0	100	0.23638358095781403
24.0	100	0.22071090122549253
24.0	100	0.2867384718487894
24.0	100	0.2643420697145562
24.0	100	0.35562264861314963
24.0	100	0.2240687823141238
24.0	100	0.29483710743843516
24.0	100	0.31313033711478483
24.0	100	0.32107174369198593
24.0	100	0.26076161371221324
24.0	100	0.30900445678811117
24.0	100	0.24639268454189228
24.0	100	0.20220873399643413
24.0	100	0.2743244570831619
24.0	100	0.3122150718599148
24.0	100	0.2016859444368086
24.0	100	0.47391933280618526
24.0	100	0.4070051196177702
24.0	100	0.33423904193624693
24.0	100	0.18551506211332935
24.0	100	0.3241401349440278
24.0	100	0.2172885656116892
24.0	100	0.3011412609814304
24.0	100	0.20940834847536327
24.0	100	0.3727331461150552
24.0	100	0.40011771170821425
24.0	100	0.2060923814911918
24.0	100	0.3759076505510431
24.0	100	0.2974204731507972
24.0	100	0.32359507984022623
24.0	100	0.21165583249832598
24.0	100	0.3282126279643751
24.0	100	0.3077403966465472
24.0	100	0.26918599558220885
24.0	100	0.28143327654430583
24.0	100	0.41142451206035513
24.0	100	0.22796305379885273
24.0	100	0.32262156805577186
24.0	100	0.23623239244380245
24.0	100	0.34781884716929645
24.0	100	0.43081381805610114
24.0	100	0.39077986344290006
24.0	100	0.2086307687815775
24.0	100	0.20786223249493868
24.0	100	0.3796714508626855
24.0	100	0.23915853853257452
24.0	100	0.3689134994751459
24.0	100	0.2642562152210973
24.0	100	0.18889935886684323
24.0	100	0.2252368661799925
24.0	100	0.47942964782639297
24.0	100	0.30763103270569603
24.0	100	0.19235293606391407
24.0	100	0.4374961717647152
24.0	100	0.2562822767356859
24.0	100	0.42212342689958976
24.0	100	0.2322652594054362
24.0	100	0.3373013040675672
24.0	100	0.3216651727431699
24.0	100	0.4159871721811112
24.0	100	0.24550972340410998
24.0	100	0.2552393803483167
24.0	100	0.2294016980964234
24.0	100	0.23899170803515407
24.0	100	0.2309987205807249
24.0	100	0.44802531942896545
24.0	100	0.21404363757999822
24.0	100	0.27126256736173504
24.0	100	0.22107471697757036
24.0	100	0.24660322117853656
24.0	100	0.42314433238371435
24.0	100	0.3620692388291492
24.0	100	0.23169027300587003
24.0	100	0.23152397273017977
24.0	100	0.294394141798844
24.0	100	0.2370425221050636
24.0	100	0.3634411402111157
24.0	100	0.29118458152265786
24.0	100	0.34086938128019234
24.0	100	0.2856793190490925
24.0	100	0.19484003325545873
24.0	100	0.3451832853802497
24.0	100	0.4831396357712623
24.0	100	0.24024266161731955
24.0	100	0.3482999899877204
24.0	100	0.37456037587100977
24.0	100	0.23535414549563222
24.0	100	0.26469666246503615
24.0	100	0.31516005779477013
24.0	100	0.30319652652704027
24.0	100	0.22467909129949765
24.0	100	0.43171624837516437
24.0	100	0.2548725665788515
24.0	100	0.4965971597614078
24.0	100	0.29974982886391555
24.0	100	0.5077999021233472
24.0	100	0.3928885712821818
24.0	100	0.2680449385133771
24.0	100	0.2177130261339711
24.0	100	0.29246653935062233
24.0	100	0.43632441047415277
24.0	100	0.2653691600539364
24.0	100	0.41286587553633736
24.0	100	0.28370763715492575
24.0	100	0.2965183152421545
24.0	100	0.24697114674570075
24.0	100	0.2809402498097922
24.0	100	0.26250396182336416
24.0	100	0.3745068975849345
24.0	100	0.24810627607211105
24.0	100	0.3085759261098068
24.0	100	0.2166356449974005
24.0	100	0.34996378107976817
24.0	100	0.27713943752021697
24.0	100	0.4027597950631427
24.0	100	0.23085999520148653
24.0	100	0.2749765355798036
24.0	100	0.4686159864731413
24.0	100	0.2661868324046859
24.0	100	0.28505899481250735
24.0	100	0.3682845989926045
24.0	100	0.34122084280992754
24.0	100	0.2662515412074209
24.0	100	0.2866127947748555
24.0	100	0.2224527637536906
24.0	100	0.37250447771012635
24.0	100	0.3852525101206079
24.0	100	0.23604921345874025
24.0	100	0.1898881997829054
24.0	100	0.2318852233274784
24.0	100	0.30823312789442203
24.0	100	0.2012478814650679
24.0	100	0.250571074152575
24.0	100	0.2386470349074043
24.0	100	0.2733627807682305
24.0	100	0.4188669739245562
24.0	100	0.25889449336171394
24.0	100	0.2660284129299805
24.0	100	0.2115751283388571
24.0	100	0.15548387485203363
24.0	100	0.2074574145554886
24.0	100	0.4454568892347088
24.0	100	0.46962445095668764
24.0	100	0.15657186159106196
24.0	100	0.22796305379885273
24.0	100	0.2364464870489283
24.0	100	0.23496918840619596
24.0	100	0.27617027625342316
24.0	100	0.3826279284786323
24.0	100	0.3415281018205177
24.0	100	0.25202415348984186
24.0	100	0.23006414188745944
24.0	100	0.20451223253755207
24.0	100	0.35816372117185163
24.0	100	0.44385376612232824
24.0	100	0.21807082561114127
24.0	100	0.2479654670625414
24.0	100	0.3587113296896256
24.0	100	0.23341897401747091
24.0	100	0.24261701340884367
24.0	100	0.21598512961792465
24.0	100	0.40410033816386765
24.0	100	0.20132702789419682
24.0	100	0.270079466603676
24.0	100	0.2508596307699525
24.0	100	0.22398208013768944
24.0	100	0.2495125549330991
24.0	100	0.27649255465396916
24.0	100	0.3255176929170449
24.0	100	0.373380495084854
24.0	100	0.21348570187784166
24.0	100	0.25485589434467903
24.0	100	0.22579698459781128
24.0	100	0.3124249706382854
24.0	100	0.21838053317775546
24.0	100	0.2606146069307641
24.0	100	0.3647313738323279
24.0	100	0.28973232451129055
24.0	100	0.2642484103836036
24.0	100	0.33985023745915355
24.0	100	0.21620485914313137
24.0	100	0.21317350457482948
24.0	100	0.2652498175485636
24.0	100	0.34199298264346595
24.0	100	0.3033564808079294
24.0	100	0.34868810224486446
24.0	100	0.17235859460524205
24.0	100	0.31607921512815423
24.0	100	0.30610131875162355
24.0	100	0.3443643186702866
24.0	100	0.2078197875805654
24.0	100	0.359019231386085
24.0	100	0.19902790475217724
24.0	100	0.3841331615100746
24.0	100	0.234283261700436
24.0	100	0.28720081823456006
24.0	100	0.2233346712229205
24.0	100	0.4127050868918563
24.0	100	0.36803555070122806
24.0	100	0.276663776937713
24.0	100	0.2674723271649342
24.0	100	0.279086383820127
24.0	100	0.23078403017489368
24.0	100	0.20832483871442375
24.0	100	0.4369815991275365
24.0	100	0.28957398879666146
24.0	100	0.2762597950968253
24.0	100	0.22796415331895348
24.0	100	0.4092021789920405
24.0	100	0.27093072077621355
24.0	100	0.19786224386561607
24.0	100	0.44193801810921485
24.0	100	0.26107235606206763
24.0	100	0.24258382110674237
24.0	100	0.19019284009380638
24.0	100	0.3559713371078654
24.0	100	0.325303913435771
24.0	100	0.29402990985042177
24.0	100	0.3234254670164561
24.0	100	0.42733656671129133
24.0	100	0.25353465311307893
24.0	100	0.29650031895714624
24.0	100	0.2633041687814488
24.0	100	0.280718409045109
24.0	100	0.34229006790358163
24.0	100	0.23771600000451049
24.0	100	0.38152130915498367
24.0	100	0.3017042574211133
24.0	100	0.3110844722083008
24.0	100	0.2709765292996437
24.0	100	0.3115865544633642
24.0	100	0.2433617418911997
24.0	100	0.24923967045051526
24.0	100	0.2249294130128494
24.0	100	0.37081178844655466
24.0	100	0.2868776189769313
24.0	100	0.27070839072511177
24.0	100	0.49803796439745485
24.0	100	0.2935263315822294
24.0	100	0.2628594599824112
24.0	100	0.23546335686581787
24.0	100	0.3699371026473876
24.0	100	0.2990002524688281
24.0	100	0.21077155115383733
24.0	100	0.35523876605962523
24.0	100	0.2219088892026012
24.0	100	0.41787241658644436
24.0	100	0.25038241898513486
24.0	100	0.2231591373562914
24.0	100	0.2500140241829453
24.0	100	0.4683980918904828
24.0	100	0.23786949109710182
24.0	100	0.20274579287808997
24.0	100	0.3078959907269322
24.0	100	0.24857532344429023
24.0	100	0.2825764513204691
24.0	100	0.24328095095786384
24.0	100	0.21425113114220118
24.0	100	0.42526606876836537
24.0	100	0.3296329687235903
24.0	100	0.4138249241737424
24.0	100	0.3582568805412566
24.0	100	0.39953189436816405
24.0	100	0.3011817944394505
24.0	100	0.31582739123372267
24.0	100	0.2260902817814625
24.0	100	0.22060133095053175
24.0	100	0.19864034034225597
24.0	100	0.18138219677084538
24.0	100	0.40063743931365303
24.0	100	0.25184761178303033
24.0	100	0.19032526507938435
24.0	100	0.2163010669809735
24.0	100	0.18919411250471502
24.0	100	0.27721331048667386
24.0	100	0.25223846135430283
24.0	100	0.43023197985508266
24.0	100	0.30690951667455824
24.0	100	0.21350644409137975
24.0	100	0.22821595801638228
24.0	100	0.24222979708509912
24.0	100	0.21197104864510946
24.0	100	0.3409396722538288
24.0	100	0.29617414907802314
24.0	100	0.4212599549470417
24.0	100	0.3116666664663175
24.0	100	0.4511551276176173
24.0	100	0.237155123246238
24.0	100	0.3096743907726144
24.0	100	0.2568172129255653
24.0	100	0.2738223392503034
24.0	100	0.2283072306424449
24.0	100	0.27315706154434216
24.0	100	0.3206173876376697
24.0	100	0.17941071809192616
24.0	100	0.23870889571306292
24.0	100	0.3667335418462418
24.0	100	0.2465201125931883
24.0	100	0.2568005294354972
24.0	100	0.2588510858277864
24.0	100	0.3323024702053717
24.0	100	0.2798502205292154
24.0	100	0.2997014290524625
24.0	100	0.29649581989740925
24.0	100	0.25793856188084313
24.0	100	0.4012016321835731
24.0	100	0.35332073595825
24.0	100	0.2259233061629637
24.0	100	0.34466149608395585
24.0	100	0.37806199858397704
24.0	100	0.3342945425335952
24.0	100	0.2213114513328187
24.0	100	0.3841775694277355
24.0	100	0.2674611661532659
24.0	100	0.25704856717352825
24.0	100	0.26658068378952066
24.0	100	0.2771092172003803
24.0	100	0.22294412858218904
24.0	100	0.2664691062493213
24.0	100	0.4786198568659064
24.0	100	0.2328150470255244
24.0	100	0.3173780419365235
24.0	100	0.26288286411743994
24.0	100	0.25247388593204995
24.0	100	0.34939968892328926
24.0	100	0.41146556252341915
24.0	100	0.3478846621967542
24.0	100	0.2840619722944322
24.0	100	0.23549645222296778
24.0	100	0.19233352991616143
24.0	100	0.2956039725598255
24.0	100	0.33459244122033766
24.0	100	0.295084468452234
24.0	100	0.1843962504944623
24.0	100	0.29576815776557147
24.0	100	0.2767633806142285
24.0	100	0.3902216872661716
24.0	100	0.316301688038644
24.0	100	0.30197451994583846
24.0	100	0.34842141494580386
24.0	100	0.3274080982385866
24.0	100	0.22998930444847138
24.0	100	0.23335725156540998
24.0	100	0.2707899472739136
24.0	100	0.2773129294737624
24.0	100	0.282832031816858
24.0	100	0.2665639469113508
24.0	100	0.25145903765833977
24.0	100	0.2612628267689172
24.0	100	0.24817391139060918
24.0	100	0.25102833948666364
24.0	100	0.2850511432396515
24.0	100	0.2247987589434426
24.0	100	0.3596736975492197
24.0	100	0.32064112177067833
24.0	100	0.2335523442515598
24.0	100	0.3747629127862179
24.0	100	0.40608394107929596
24.0	100	0.2011091132455859
24.0	100	0.22577941001609447
24.0	100	0.34616116651307444
24.0	100	0.19189372378369918
24.0	100	0.18312620268042767
24.0	100	0.1969785492229611
24.0	100	0.31357166229699096
24.0	100	0.19553022200403203
24.0	100	0.3624704466159633
24.0	100	0.20635007953049422
24.0	100	0.16568996885264098
24.0	100	0.34010415995858584
24.0	100	0.18234439050473816
24.0	100	0.18140466516943515
24.0	100	0.208315041105966
24.0	100	0.2634167492852247
24.0	100	0.23966793929383012
24.0	100	0.2525427402787887
24.0	100	0.19165770406067417
24.0	100	0.22777504402222754
24.0	100	0.29980835955580276
24.0	100	0.21646944217901326
24.0	100	0.19525151761785237
24.0	100	0.24955803835984713
24.0	100	0.3526269865235127
24.0	100	0.17485257954042865
24.0	100	0.19511002389896193
24.0	100	0.19956718406566493
24.0	100	0.3140559205929111
24.0	100	0.20299539349604634
24.0	100	0.20351641742686732
24.0	100	0.1738384317573513
24.0	100	0.2543702194156671
24.0	100	0.2163229330644279
24.0	100	0.20560644678099643
24.0	100	0.2977332341213412
24.0	100	0.2319546164724804
24.0	100	0.22378234954428022
24.0	100	0.23515228331544963
24.0	100	0.16945196964635656
24.0	100	0.17267737566884134
24.0	100	0.25717982437927017
24.0	100	0.24691019166666184
24.0	100	0.2230099452285873
24.0	100	0.18157693525618018
24.0	100	0.17078609254966975
24.0	100	0.20722348929250783
24.0	100	0.3309472052063749
24.0	100	0.20769790011982486
24.0	100	0.17330986795403502
24.0	100	0.3460386411316993
24.0	100	0.3088477005448647
24.0	100	0.19051584853724723
24.0	100	0.2245034446705329
24.0	100	0.3609895817058988
24.0	100	0.2739565284344745
24.0	100	0.1601811081079429
24.0	100	0.23293846443157695
24.0	100	0.216420240123939
24.0	100	0.24575896068893788
24.0	100	0.27774613630347617
24.0	100	0.294127709833885
24.0	100	0.3020375834562911
24.0	100	0.34289674776609347
24.0	100	0.16689291209715285
24.0	100	0.34866880968138864
24.0	100	0.1757343679431086
24.0	100	0.26080170770977584
24.0	100	0.21524632227483564
24.0	100	0.19754635088265537
24.0	100	0.18639636027385303
24.0	100	0.19814681702523207
24.0	100	0.30281693839512414
24.0	100	0.2981124018654658
24.0	100	0.26757054572388805
24.0	100	0.2066785091006897
24.0	100	0.18960729726151765
24.0	100	0.23134336908197656
24.0	100	0.2646498271705225
24.0	100	0.19949786912398448
24.0	100	0.1913980172500534
24.0	100	0.15087063736491707
24.0	100	0.313722917735075
24.0	100	0.18715142439529386
24.0	100	0.20789270639058366
24.0	100	0.16667612058999615
24.0	100	0.2680873581759199
24.0	100	0.21042820269113377
24.0	100	0.20553036188764162
24.0	100	0.15705601245405387
24.0	100	0.3442985328424174
24.0	100	0.26997782214856075
24.0	100	0.2564735523614228
24.0	100	0.2916867565137521
24.0	100	0.2563768009026389
24.0	100	0.23917511172228295
24.0	100	0.2134485848021591
24.0	100	0.1957560304314292
24.0	100	0.2508718396050349
24.0	100	0.20849467244650838
24.0	100	0.1747461248412548
24.0	100	0.35420077531039035
24.0	100	0.28802913598037244
24.0	100	0.22386794603567317
24.0	100	0.1909660235925067
24.0	100	0.19810894317378092
24.0	100	0.32612853258075164
24.0	100	0.28003504358147835
24.0	100	0.25527272938686635
24.0	100	0.2565191489957383
24.0	100	0.2602415536442356
24.0	100	0.26077275088052176
24.0	100	0.21210194997730764
24.0	100	0.16137603101373138
24.0	100	0.204827277901649
24.0	100	0.2770767586224948
24.0	100	0.19896186070962274
24.0	100	0.2180970886805484
24.0	100	0.1571566435484834
24.0	100	0.22996069079883746
24.0	100	0.2176408176106947
24.0	100	0.17821471439500075
24.0	100	0.21800079246764847
24.0	100	0.20045012256403366
24.0	100	0.19162645307280352
24.0	100	0.3318155843624458
24.0	100	0.17249141003432578
24.0	100	0.3164021990669995
24.0	100	0.2268737028870929
24.0	100	0.36110549712004153
24.0	100	0.21805003426229802
24.0	100	0.2951755458430825
24.0	100	0.2356122896422338
24.0	100	0.3200873508417054
24.0	100	0.16828980466131088
24.0	100	0.19779408361784123
24.0	100	0.292998088068343
24.0	100	0.18122920758187117
24.0	100	0.19883194582873998
24.0	100	0.21064728427790697
24.0	100	0.3527473384387798
24.0	100	0.28211913979501346
24.0	100	0.24351004973699492
24.0	100	0.30650483747080054
24.0	100	0.20286733293055825
24.0	100	0.22134871757888008
24.0	100	0.19077322868428476
24.0	100	0.18815520860745732
24.0	100	0.3634411402111157
24.0	100	0.2724863236609424
24.0	100	0.24495262616918034
24.0	100	0.1911049805594613
24.0	100	0.17333326040353225
24.0	100	0.17463222824771485
24.0	100	0.18525217416639628
24.0	100	0.19247153457084532
24.0	100	0.28586891336479997
24.0	100	0.2310284485624376
24.0	100	0.17609023798714746
24.0	100	0.19003459156179364
24.0	100	0.2826683686393542
24.0	100	0.2677089496471367
24.0	100	0.2327533408182676
24.0	100	0.2292102645356921
24.0	100	0.20806576446292235
24.0	100	0.25768377329552516
24.0	100	0.20121752492844813
24.0	100	0.17019096292461122
24.0	100	0.21025273836364766
24.0	100	0.3035986753844796
24.0	100	0.21541023433616918
24.0	100	0.29755772525607166
24.0	100	0.2146705556975127
24.0	100	0.28737477315351106
24.0	100	0.2909419415336379
24.0	100	0.2742976159854908
24.0	100	0.18226302194586635
24.0	100	0.18564491458759086
24.0	100	0.21850749445407092
24.0	100	0.2089650651475834
24.0	100	0.21967241390171466
24.0	100	0.17101849541008413
24.0	100	0.28741180969762725
24.0	100	0.26336993313509527
24.0	100	0.2798737429484457
24.0	100	0.1903747928987206
24.0	100	0.26173404231584574
24.0	100	0.16551460075087504
24.0	100	0.1891930366540162
24.0	100	0.3205767007798509
24.0	100	0.2750291098157047
24.0	100	0.3371505952688805
24.0	100	0.24171986891105152
24.0	100	0.20124462895253153
24.0	100	0.21408404244204954
24.0	100	0.2652029740545943
24.0	100	0.18583703220724962
24.0	100	0.19435740653971967
24.0	100	0.21927271735355486
24.0	100	0.29324759064028255
24.0	100	0.19157688386815014
24.0	100	0.2140578337847755
24.0	100	0.3635923221777122
24.0	100	0.33959972435547436
24.0	100	0.3521603548084568
24.0	100	0.19971990389992356
24.0	100	0.30533833131827537
24.0	100	0.18794558166271907
24.0	100	0.19594296813412904
24.0	100	0.27709914381712303
24.0	100	0.2440767979856373
24.0	100	0.1925707331476369
24.0	100	0.23055504973261226
24.0	100	0.23984144705553423
24.0	100	0.21547143175705347
24.0	100	0.2086481898576742
24.0	100	0.1608499344848126
24.0	100	0.2574212195494522
24.0	100	0.2352350116151452
24.0	100	0.1908626221183497
24.0	100	0.39098149500877055
24.0	100	0.196708238470234
24.0	100	0.24037088721928257
24.0	100	0.3138369265412938
24.0	100	0.31040307240519577
24.0	100	0.2957512891373476
24.0	100	0.3012797517627532
24.0	100	0.36070889026086894
24.0	100	0.2192639577754123
24.0	100	0.208262788100322
24.0	100	0.19948378988525312
24.0	100	0.33644695251961554
24.0	100	0.37789810511629096
24.0	100	0.19494910385557945
24.0	100	0.1778486557856026
24.0	100	0.1614023425074972
24.0	100	0.2704503276070863
24.0	100	0.20298996700454514
24.0	100	0.2284688915052524
24.0	100	0.1831079910457234
24.0	100	0.18514810551755084
24.0	100	0.26465094228849134
24.0	100	0.21509007247750545
24.0	100	0.21603869322228436
24.0	100	0.3581955315844572
24.0	100	0.2236671290328488
24.0	100	0.1857790721971384
24.0	100	0.29931875101839345
24.0	100	0.38575926260417104
24.0	100	0.2738525313632928
24.0	100	0.19425917203581733
24.0	100	0.20191478039314542
24.0	100	0.19618937073576376
24.0	100	0.2845228810284616
24.0	100	0.16206560098491102
24.0	100	0.3805092630071744
24.0	100	0.18856487450364667
24.0	100	0.22283005134558465
24.0	100	0.2976938565300737
24.0	100	0.1836126491998863
24.0	100	0.17798631595566183
24.0	100	0.22013353265166724
24.0	100	0.27460070873893666
24.0	100	0.186040984368132
24.0	100	0.24741449876625216
24.0	100	0.3054701832104987
24.0	100	0.19445348805896912
24.0	100	0.18161759846523146
24.0	100	0.18781444582946477
24.0	100	0.1949599033396004
24.0	100	0.29142835912908205
24.0	100	0.19071937979679043
24.0	100	0.23237983346792773
24.0	100	0.22700668205130692
24.0	100	0.18838637075494058
24.0	100	0.20720390625352025
24.0	100	0.194306669260838
24.0	100	0.37452055159305825
24.0	100	0.24020176347487626
24.0	100	0.3140118952938443
24.0	100	0.21836083301926773
24.0	100	0.1723532822859341
24.0	100	0.25302921130911527
24.0	100	0.19061814914129865
24.0	100	0.24276749065222963
24.0	100	0.2824654809428788
24.0	100	0.16175918887048446
24.0	100	0.35254864513561557
24.0	100	0.1611192641489838
24.0	100	0.21653942058140835
24.0	100	0.23124866807094158
24.0	100	0.315563158038768
24.0	100	0.19213085830219484
24.0	100	0.3758541664062026
24.0	100	0.33458904306312703
24.0	100	0.16541425158890183
24.0	100	0.2888632383569523
24.0	100	0.3368571189552408
24.0	100	0.2405610270994029
24.0	100	0.30206010634508795
24.0	100	0.1667363951333874
24.0	100	0.20827911700062585
24.0	100	0.18212706160222003
24.0	100	0.23973977222827458
24.0	100	0.1957333400814128
24.0	100	0.3540849457655346
24.0	100	0.19236802990567942
24.0	100	0.23652705342593544
24.0	100	0.16479861806775292
24.0	100	0.1836083625815596
24.0	100	0.2710402153574817
24.0	100	0.22711988564517432
24.0	100	0.20479251145117672
24.0	100	0.2867485710726152
24.0	100	0.24850213333007548
24.0	100	0.18929847376100034
24.0	100	0.3738014614517613
24.0	100	0.21652520601450237
24.0	100	0.2619847184885224
24.0	100	0.23985470930013392
24.0	100	0.26692548285758755
24.0	100	0.2790393492287681
24.0	100	0.38491316649238677
24.0	100	0.2770756393664388
24.0	100	0.21389949752243032
24.0	100	0.2141364608429962
24.0	100	0.2022911804015713
24.0	100	0.14856903381774428
24.0	100	0.21368876704280948
24.0	100	0.18082702487535274
24.0	100	0.18890903961577254
24.0	100	0.1602704713175347
24.0	100	0.20691562550587267
24.0	100	0.2702391998725334
24.0	100	0.2653825445401474
24.0	100	0.15867986929839833
24.0	100	0.33867482775610047
24.0	100	0.22409622045875838
24.0	100	0.18280057209969847
24.0	100	0.2818557624715715
24.0	100	0.31398706066988114
24.0	100	0.2838018243186714
24.0	100	0.29215977749616756
24.0	100	0.24480866428589698
24.0	100	0.335053473521284
24.0	100	0.3111905259758824
24.0	100	0.3198172656435264
24.0	100	0.20972644670970048
24.0	100	0.28349908809917923
24.0	100	0.36797869115593357
24.0	100	0.36664598881984334
24.0	100	0.2640008956170551
24.0	100	0.19400443904255021
24.0	100	0.24010449494561836
24.0	100	0.33784864193942094
24.0	100	0.20898248946248194
24.0	100	0.33532648267009724
24.0	100	0.3025117131565003
24.0	100	0.21069960614631356
24.0	100	0.21709277588366882
24.0	100	0.3425100546086779
24.0	100	0.18004012134335023
24.0	100	0.17585369057452765
24.0	100	0.17502186096130473
24.0	100	0.26663647401304863
24.0	100	0.3791865456133378
24.0	100	0.2883479380406979
24.0	100	0.26403657221491494
24.0	100	0.30845752275962124
24.0	100	0.19926936723749883
24.0	100	0.3762581480717856
24.0	100	0.2808360502277481
24.0	100	0.20801025344060997
24.0	100	0.20812780823680943
24.0	100	0.2658755790508239
24.0	100	0.22049395783277004
24.0	100	0.3636412010378247
24.0	100	0.2230384664239482
24.0	100	0.33117362936741385
24.0	100	0.255560658882204
24.0	100	0.24824043960618403
24.0	100	0.18646508364871683
24.0	100	0.20200155101075296
24.0	100	0.26641331893368353
24.0	100	0.23870447703178188
24.0	100	0.1607836643744408
24.0	100	0.19699585067311187
24.0	100	0.18997861652814535
24.0	100	0.20393335132305773
24.0	100	0.3517221300092611
24.0	100	0.1829805163323256
24.0	100	0.21012741702835563
24.0	100	0.2203942593263854
24.0	100	0.2525893845123488
24.0	100	0.24787566363034153
24.0	100	0.1935900479653369
24.0	100	0.2841617751094185
24.0	100	0.20955649687035854
24.0	100	0.1661433034852331
24.0	100	0.21883588025918388
24.0	100	0.3820381759338456
24.0	100	0.24391295939892904
24.0	100	0.3591453489817686
24.0	100	0.23163961069913153
24.0	100	0.1724425322916341
24.0	100	0.3799230166640622
24.0	100	0.2188008498541788
24.0	100	0.2688041104047694
24.0	100	0.2286987563948616
24.0	100	0.22303627247192465
24.0	100	0.29181708474601525
24.0	100	0.20866016694554684
24.0	100	0.20374115821127442
24.0	100	0.33976068653827396
24.0	100	0.22255475622080045
24.0	100	0.292065393743677
24.0	100	0.2593508672957129
24.0	100	0.21527691813085514
24.0	100	0.22771457649286903
24.0	100	0.3626147944286267
24.0	100	0.28298897573152837
24.0	100	0.2804204013902482
24.0	100	0.24472007635038162
24.0	100	0.24005586212242985
24.0	100	0.23325254762214143
24.0	100	0.2195935633360393
24.0	100	0.3808200408262582
24.0	100	0.260483197827053
24.0	100	0.18478875227421326
24.0	100	0.2546602807456428
24.0	100	0.32465017940454516
24.0	100	0.18646078834099133
24.0	100	0.25745904363897276
24.0	100	0.20463389840723678
24.0	100	0.18685923297051704
24.0	100	0.2402437669819416
24.0	100	0.17692276248609873
24.0	100	0.17107580707006242
24.0	100	0.21793951550632007
24.0	100	0.3605213883263306
24.0	100	0.254604711150321
24.0	100	0.1746630964027583
24.0	100	0.1770070042530822
24.0	100	0.19831455476453774
24.0	100	0.20475448644753153
24.0	100	0.21264201528193516
24.0	100	0.22943690607361494
24.0	100	0.1944308166027659
24.0	100	0.1733959968709839
24.0	100	0.2612472322276708
24.0	100	0.3281639685321255
24.0	100	0.18358692968855583
24.0	100	0.19084323513693408
24.0	100	0.20238664970532755
24.0	100	0.35541594059516185
24.0	100	0.3673259648591479
24.0	100	0.34071179587832645
24.0	100	0.2228530856660642
24.0	100	0.2634925483552035
24.0	100	0.20630549614600047
24.0	100	0.23857854799873157
24.0	100	0.17101425020958605
24.0	100	0.2711709431489977
24.0	100	0.24673176763629812
24.0	100	0.24410115326554999
24.0	100	0.205844505269847
24.0	100	0.26854842845369
24.0	100	0.21089146576952061
24.0	100	0.28937411276969965
24.0	100	0.36748175136566125
24.0	100	0.1925739679926219
24.0	100	0.3247689320805377
24.0	100	0.30101065559075874
24.0	100	0.16637585212749123
24.0	100	0.2365104984677212
24.0	100	0.2323280540910626
24.0	100	0.32397276835288064
24.0	100	0.3050881606787167
24.0	100	0.317502293543176
24.0	100	0.16562446677818288
24.0	100	0.1602431359023629
24.0	100	0.22451332440476668
24.0	100	0.36527138726770736
24.0	100	0.16510058534261696
24.0	100	0.1660851736614582
24.0	100	0.263115800626876
24.0	100	0.24869398439329687
24.0	100	0.17635454078927615
24.0	100	0.27907518505297363
24.0	100	0.1693385634694602
24.0	100	0.2703631939083178
24.0	100	0.2014549711647176
24.0	100	0.30874282319252727
24.0	100	0.267878614109404
24.0	100	0.22335990543397144
24.0	100	0.21983669586496546
24.0	100	0.32006361899549673
24.0	100	0.20114922474498564
24.0	100	0.2794638023166792
24.0	100	0.23343440488911943
24.0	100	0.28973457045210005
24.0	100	0.1891145016786971
24.0	100	0.28640408989070537
24.0	100	0.36178624361829054
24.0	100	0.34403766351359405
24.0	100	0.21433631927409647
24.0	100	0.3154581458464631
24.0	100	0.20643272489849684
24.0	100	0.1845624605114975
24.0	100	0.2515622820210678
24.0	100	0.22009190714289673
24.0	100	0.26867235913914966
24.0	100	0.17782518030532224
24.0	100	0.15671645441406457
24.0	100	0.28218414639192385
24.0	100	0.23203282398957742
24.0	100	0.15753724268904928
24.0	100	0.272529917627848
24.0	100	0.18178454438563113
24.0	100	0.188187461588597
24.0	100	0.18886601455412844
24.0	100	0.15447545856597955
24.0	100	0.2645617340986366
24.0	100	0.2988393235775732
24.0	100	0.24738678708643758
24.0	100	0.3414872843960948
24.0	100	0.3441499496674564
24.0	100	0.29511595177808597
24.0	100	0.22609797176218116
24.0	100	0.21239542060352434
24.0	100	0.3601975298643097
24.0	100	0.16451783953313232
24.0	100	0.19282846397119185
24.0	100	0.1549335153622179
24.0	100	0.29449869556807096
24.0	100	0.277271514502546
24.0	100	0.17690783413774852
24.0	100	0.1896890871271082
24.0	100	0.35653585458797327
24.0	100	0.16824956780381922
24.0	100	0.3036471157829837
24.0	100	0.2657919139696882
24.0	100	0.2655275467571956
24.0	100	0.19908745495636876
24.0	100	0.16365272116714952
24.0	100	0.1944675229357808
24.0	100	0.3225526029054092
24.0	100	0.3788439355108604
24.0	100	0.23025344781279733
24.0	100	0.1858949945823961
24.0	100	0.2773666577164317
24.0	100	0.20407343786854187
24.0	100	0.3496868377029048
24.0	100	0.17853176321101916
24.0	100	0.2223255544107573
24.0	100	0.2038139067350917
24.0	100	0.25757919398609685
24.0	100	0.2451619389086796
24.0	100	0.18946848009305906
24.0	100	0.32273688863145344
24.0	100	0.2677848510757585
24.0	100	0.24673620038490107
24.0	100	0.3010928464835016
24.0	100	0.19983797366425254
24.0	100	0.18491853793509538
24.0	100	0.19085831387855512
24.0	100	0.18038754222976167
24.0	100	0.24801092427572102
24.0	100	0.2614689049916399
24.0	100	0.21292356578718286
24.0	100	0.16323306266832366
24.0	100	0.1905696900861903
24.0	100	0.2012316189659114
24.0	100	0.18299551274594333
24.0	100	0.2759878886066949
24.0	100	0.1634407633779868
24.0	100	0.20596082876669303
24.0	100	0.18252427499812196
24.0	100	0.19463811079956206
24.0	100	0.1873749049141562
24.0	100	0.30239233156017253
24.0	100	0.2149666113692344
24.0	100	0.18769191978386585
24.0	100	0.20617827662508598
24.0	100	0.3214820510369835
24.0	100	0.3465015247048949
24.0	100	0.26752701667741347
24.0	100	0.3087608664522993
24.0	100	0.317608474389729
24.0	100	0.25114377774138164
24.0	100	0.1641643266825915
24.0	100	0.3159132133189401
24.0	100	0.31879919350564645
24.0	100	0.1885562714129687
24.0	100	0.2010776751790816
24.0	100	0.20580863136277489
24.0	100	0.16836816459028547
24.0	100	0.273910679878411
24.0	100	0.24483524125996076
24.0	100	0.18538951360797123
24.0	100	0.2171157446137844
24.0	100	0.15836497246896952
24.0	100	0.19275836550412867
24.0	100	0.19514350598986685
24.0	100	0.15814774838100465
24.0	100	0.20647078657399714
24.0	100	0.21782900294505203
24.0	100	0.25884440780193746
24.0	100	0.16206876031760642
24.0	100	0.19041032474040182
24.0	100	0.2524228015487195
24.0	100	0.20087496813702888
24.0	100	0.19727918860475835
24.0	100	0.21627045487830837
24.0	100	0.34011662959385736
24.0	100	0.2865005864770941
24.0	100	0.275663418498394
24.0	100	0.19465754604708635
24.0	100	0.17595277943948667
24.0	100	0.33345641861310077
24.0	100	0.19633960871248557
24.0	100	0.2811340911923853
24.0	100	0.2957760298144127
24.0	100	0.21033556414437832
24.0	100	0.1990798757185458
24.0	100	0.2666811068890438
24.0	100	0.27579544067006284
24.0	100	0.21277951140103168
24.0	100	0.24120340991727535
24.0	100	0.2911048232928149
24.0	100	0.22558060765152793
24.0	100	0.32314618175583343
24.0	100	0.30635041436698623
24.0	100	0.1962628666690009
24.0	100	0.21654160744708018
24.0	100	0.20423417141916733
24.0	100	0.18056182107547358
24.0	100	0.15563982911974134
24.0	100	0.2067002615695675
24.0	100	0.17655173756673936
24.0	100	0.17794896486365713
24.0	100	0.20753793550697403
24.0	100	0.19845308679839363
24.0	100	0.19277562021282219
24.0	100	0.2332018505844729
24.0	100	0.2117703511958356
24.0	100	0.30489885097067787
24.0	100	0.19886442357566464
24.0	100	0.23557588298135518
24.0	100	0.266103159168865
24.0	100	0.279424602740342
24.0	100	0.2183104890603822
24.0	100	0.2616594004897589
24.0	100	0.1892661962934789
24.0	100	0.17990438447034912
24.0	100	0.24043721342178948
24.0	100	0.2678261511266956
24.0	100	0.17960089687247827
24.0	100	0.35180614028540785
24.0	100	0.346562790723595
24.0	100	0.28941004481572713
24.0	100	0.16699021707042067
24.0	100	0.27732524212498355
24.0	100	0.18697631725719
24.0	100	0.23011917102137447
24.0	100	0.1815865659062259
24.0	100	0.2810175610607123
24.0	100	0.3295775072608557
24.0	100	0.17194748894666217
24.0	100	0.2837166072613652
24.0	100	0.26475353482973435
24.0	100	0.27346340877872893
24.0	100	0.17332900719818028
24.0	100	0.26876614763371065
24.0	100	0.27284962370977234
24.0	100	0.24076997673856654
24.0	100	0.24416979211845158
24.0	100	0.3299487686166095
24.0	100	0.1899753872637242
24.0	100	0.25979617740311167
24.0	100	0.19011425198053367
24.0	100	0.2850163721789746
24.0	100	0.3660297268260802
24.0	100	0.32717615034088815
24.0	100	0.18526612209422716
24.0	100	0.18570823539836745
24.0	100	0.2723868420784524
24.0	100	0.20900100298172092
24.0	100	0.3067347903697219
24.0	100	0.19814032430183243
24.0	100	0.16903443386915967
24.0	100	0.19505278198469617
24.0	100	0.36583757865500555
24.0	100	0.25036910264251744
24.0	100	0.1730908509204812
24.0	100	0.372224620943753
24.0	100	0.204349300645226
24.0	100	0.3501533336796983
24.0	100	0.19410049868053303
24.0	100	0.260822868644647
24.0	100	0.2774394159935821
24.0	100	0.3443155463650431
24.0	100	0.19826152611209585
24.0	100	0.21172890551623158
24.0	100	0.19933000917246124
24.0	100	0.21189687531907936
24.0	100	0.1949804225650092
24.0	100	0.35899650767259783
24.0	100	0.17025990229228477
24.0	100	0.2257200968721067
24.0	100	0.19759611072154593
24.0	100	0.20385299677294355
24.0	100	0.31987828796197554
24.0	100	0.29457739363031765
24.0	100	0.19761125532671187
24.0	100	0.1918958793847758
24.0	100	0.25767821047245026
24.0	100	0.19438439512995398
24.0	100	0.3020747462810652
24.0	100	0.22250101762606977
24.0	100	0.2916609160545083
24.0	100	0.23412669585747475
24.0	100	0.17316101722257993
24.0	100	0.27695476177367184
24.0	100	0.3615384873718378
24.0	100	0.20442316119087062
24.0	100	0.2933532402970212
24.0	100	0.28055483797077935
24.0	100	0.20364886976640195
24.0	100	0.20160135897033116
24.0	100	0.25942990499987256
24.0	100	0.23757135190528628
24.0	100	0.19677202766931007
24.0	100	0.3368299248583795
24.0	100	0.20864601221391676
24.0	100	0.37507013811423107
24.0	100	0.22424219742119866
24.0	100	0.3815964471761577
24.0	100	0.28878464800523823
24.0	100	0.21940959074759775
24.0	100	0.17906675605539552
24.0	100	0.2489790139067864
24.0	100	0.38216910339937077
24.0	100	0.2117005484802989
24.0	100	0.35261449726934524
24.0	100	0.2561899796455068
24.0	100	0.22792017294756228
24.0	100	0.19430451026450357
24.0	100	0.21914461235069405
24.0	100	0.1963115055606524
24.0	100	0.31441152283123697
24.0	100	0.19771186240294203
24.0	100	0.26405664047988814
24.0	100	0.18517599945394497
24.0	100	0.2986108819436159
24.0	100	0.2448618185077866
24.0	100	0.3376956550552822
24.0	100	0.20486313153665686
24.0	100	0.22796305379885273
24.0	100	0.3719675226610617
24.0	100	0.21108443571994628
24.0	100	0.24139029600539047
24.0	100	0.2765429132942773
24.0	100	0.28118899607315095
24.0	100	0.2214627126737918
24.0	100	0.23582412138208125
24.0	100	0.19341310239914156
24.0	100	0.2947471614914048
24.0	100	0.29663979209252306
24.0	100	0.20459153163831617
24.0	100	0.15503916968338288
24.0	100	0.19658931629021376
24.0	100	0.24650127501302904
24.0	100	0.18149454248639346
24.0	100	0.20833572500895448
24.0	100	0.20183777523065066
24.0	100	0.2156430134767
24.0	100	0.3569368307691083
24.0	100	0.22658799028954507
24.0	100	0.22063639279378927
24.0	100	0.17250734884766605
24.0	100	0.14345241308842
24.0	100	0.1823401078284298
24.0	100	0.38420148143992133
24.0	100	0.38735934626607915
24.0	100	0.14381523354976455
24.0	100	0.19567499496924595
24.0	100	0.2062728748755347
24.0	100	0.19056645953846008
24.0	100	0.22438269611004263
24.0	100	0.285514413115533
24.0	100	0.2668607604763347
24.0	100	0.203471907065502
24.0	100	0.19322538974219716
24.0	100	0.16611265284847138
24.0	100	0.2878068875476174
24.0	100	0.3811422099560975
24.0	100	0.1932760914730498
24.0	100	0.20131401726407905
24.0	100	0.31529893768801015
24.0	100	0.19850720409574096
24.0	100	0.1995736824919518
24.0	100	0.18349905828959673
24.0	100	0.3422311034846159
24.0	100	0.17716270599950995
24.0	100	0.23575350868559503
24.0	100	0.20350338988368316
24.0	100	0.1812366961608181
24.0	100	0.19484111312501584
24.0	100	0.2197611244924867
24.0	100	0.23754374829664404
24.0	100	0.3200896110226619
24.0	100	0.17605400717066005
24.0	100	0.21933841541340993
24.0	100	0.17082323156676388
24.0	100	0.275552657946306
24.0	100	0.18821433961875939
24.0	100	0.19993871880155395
24.0	100	0.2737295281084772
24.0	100	0.2454366183338776
24.0	100	0.21575340215259353
24.0	100	0.293542067502891
24.0	100	0.18281556655424586
24.0	100	0.19092724720307874
24.0	100	0.22470763525888632
24.0	100	0.2836403620255718
24.0	100	0.24405687111073615
24.0	100	0.27479420977346397
24.0	100	0.15684220370337898
24.0	100	0.27927452823706905
24.0	100	0.2581410733474095
24.0	100	0.2609810234666394
24.0	100	0.18599804464061725
24.0	100	0.2908644345323866
24.0	100	0.1593708704615992
24.0	100	0.336707552725106
24.0	100	0.20012072567071404
24.0	100	0.228916545331124
24.0	100	0.17620319945905055
24.0	100	0.33121665084394253
24.0	100	0.2922092174524538
24.0	100	0.22321837837953795
24.0	100	0.21370296058605193
24.0	100	0.21055027476784222
24.0	100	0.19066230209427187
24.0	100	0.17750296869636845
24.0	100	0.35224209869059253
24.0	100	0.23721584175030497
24.0	100	0.24791557589272561
24.0	100	0.17589204664377533
24.0	100	0.35668238493402676
24.0	100	0.23188081748521028
24.0	100	0.17439275961743445
24.0	100	0.3613498331110459
24.0	100	0.22042164853611956
24.0	100	0.2102995998569469
24.0	100	0.16732026850646314
24.0	100	0.2569284386363016
24.0	100	0.27035425724721374
24.0	100	0.23386320398901156
24.0	100	0.2881166917740079
24.0	100	0.33736136185272425
24.0	100	0.21492837281810784
24.0	100	0.2480774484250251
24.0	100	0.2125307163060035
24.0	100	0.23917842637374415
24.0	100	0.25524271523469944
24.0	100	0.19883194582873998
24.0	100	0.3012043131807595
24.0	100	0.2530225467506829
24.0	100	0.2739185076377079
24.0	100	0.23275003517557513
24.0	100	0.26599048267158804
24.0	100	0.20812671973096986
24.0	100	0.20606302589316927
24.0	100	0.18735878737196598
24.0	100	0.30649131116512845
24.0	100	0.2368526577047757
24.0	100	0.20332101474147962
24.0	100	0.37387541652968703
24.0	100	0.24927405681333908
24.0	100	0.22688469258993588
24.0	100	0.1944675229357808
24.0	100	0.29971943822450575
24.0	100	0.24957024136056405
24.0	100	0.18371767548378626
24.0	100	0.2777125525135409
24.0	100	0.18677867593209335
24.0	100	0.3320352447037375
24.0	100	0.209438848624468
24.0	100	0.1896955444144945
24.0	100	0.20377047440801943
24.0	100	0.33621808556387817
24.0	100	0.1841732384011508
24.0	100	0.16593087965652353
24.0	100	0.23814668325763416
24.0	100	0.19566527099424463
24.0	100	0.21710699458954263
24.0	100	0.20705921607409994
24.0	100	0.18882299075510944
24.0	100	0.351883339642826
24.0	100	0.26944842769708394
24.0	100	0.34621789186710306
24.0	100	0.2827681350792855
24.0	100	0.34854057202909144
24.0	100	0.24852763874882416
24.0	100	0.2536446403994243
24.0	100	0.19816196681476989
24.0	100	0.1887692127826519
24.0	100	0.17515070034690866
24.0	100	0.16535721494345296
24.0	100	0.33899898148856955
24.0	100	0.20460456745628558
24.0	100	0.17296966392588203
24.0	100	0.1877058915288406
24.0	100	0.17121697509898054
24.0	100	0.2350353656356448
24.0	100	0.2209651270623494
24.0	100	0.34390836632972666
24.0	100	0.24951033624892377
24.0	100	0.18990326885744135
24.0	100	0.19814465278119558
24.0	100	0.2095107438665585
24.0	100	0.18464074689765864
24.0	100	0.27778979569830115
24.0	100	0.24815617081326036
24.0	100	0.36635718262838946
24.0	100	0.2745794578340155
24.0	100	0.3716512768084674
24.0	100	0.2122317695674238
24.0	100	0.2771528688553456
24.0	100	0.21947310318339835
24.0	100	0.23879948045185134
24.0	100	0.20526517771772657
24.0	100	0.22522588494153928
24.0	100	0.271984474310403
24.0	100	0.1638689383551074
24.0	100	0.20063110211709212
24.0	100	0.2921035964351051
24.0	100	0.21554355978862527
24.0	100	0.22729794600980197
24.0	100	0.20140400953346216
24.0	100	0.2707709544757631
24.0	100	0.22575195002209092
24.0	100	0.23278860130429924
24.0	100	0.2475552785774251
24.0	100	0.21543646156375307
24.0	100	0.3152255454306878
24.0	100	0.29922646291254756
24.0	100	0.19778001916442373
24.0	100	0.2721789461236091
24.0	100	0.31929295263987506
24.0	100	0.24050685785198495
24.0	100	0.1995043672750369
24.0	100	0.33468079390084243
24.0	100	0.2273298225593095
24.0	100	0.20492071620432
24.0	100	0.22573876935058135
24.0	100	0.23769060314279455
24.0	100	0.19192282465736593
24.0	100	0.23008285164039988
24.0	100	0.3556555860411609
24.0	100	0.19776270923684908
24.0	100	0.26351038369873797
24.0	100	0.2193833103292846
24.0	100	0.22264139894061208
24.0	100	0.27254780249324057
24.0	100	0.33260820748609593
24.0	100	0.29801451274691837
24.0	100	0.24680712537852806
24.0	100	0.20095626478107192
24.0	100	0.17353424091977276
24.0	100	0.24468685665947704
24.0	100	0.2747606539123824
24.0	100	0.2598707733200819
24.0	100	0.16767052140474836
24.0	100	0.24521731548187858
24.0	100	0.23952759486929426
24.0	100	0.30361782618066463
24.0	100	0.27102904227761554
24.0	100	0.25995873208171777
24.0	100	0.28093240672902814
24.0	100	0.26876391454319104
24.0	100	0.20241919729562263
24.0	100	0.18853799001344684
24.0	100	0.22948641823957466
24.0	100	0.23440896304650594
24.0	100	0.23104056007512835
24.0	100	0.20425046282203824
24.0	100	0.21814086123904586
24.0	100	0.2128962819092664
24.0	100	0.20575101723774003
24.0	100	0.2171266821991476
24.0	100	0.24457169838147685
24.0	100	0.18500757138738305
24.0	100	0.29083410610107596
24.0	100	0.2764466729579336
24.0	100	0.18590358180200184
24.0	100	0.2867384718487894
24.0	100	0.343897024574945
24.0	100	0.16349348544239795
[truncated: 43,001 more rows]
