# Supplementary material for: Factors affecting aerosol SARS-CoV-2 transmission via HVAC systems; a modeling study
Source: PLoS Comput Biol. 2021 Oct 18;17(10):e1009474. doi: 10.1371/journal.pcbi.1009474 (PMC8553169; doi:10.1371/journal.pcbi.1009474)
Supplement: S1 Data — (ZIP) [file pcbi.1009474.s002.zip › ZippedData/ApartmentExposures/ApartmentCSVLabelDescriptions.csv]

Label	Description
Hours Per Day In Apartment	Average number of hours per day spent in apartment.
Release Rate [pfu/min]	Release rate of the infected emitter in plaque forming units per minute.
Infections	Number of infections predicted by the model for given realization.
