# Supplementary material for: Factors affecting aerosol SARS-CoV-2 transmission via HVAC systems; a modeling study
Source: PLoS Comput Biol. 2021 Oct 18;17(10):e1009474. doi: 10.1371/journal.pcbi.1009474 (PMC8553169; doi:10.1371/journal.pcbi.1009474)
Supplement: S1 Data — (ZIP) [file pcbi.1009474.s002.zip › ZippedData/ApartmentExposures/Plot.ipynb]

# %% [code]
import pandas as pd
import numpy as np
import matplotlib.pyplot as plt
import matplotlib
matplotlib.rcParams.update({'font.size': 6})

data = pd.read_csv("Apartment_Infection_Predictions.csv")
releaseRates = data["Release Rate [pfu/min]"].unique()

infections = [ data[data["Release Rate [pfu/min]"]==rr]["Infections"].values for rr in releaseRates ]

positions = 1,2,3,6,9
fig, axes = plt.subplots(figsize=(6.5,3), dpi=300)
axes.boxplot(infections, positions=positions, whis=99)
axes.set_xticklabels(["100", "500", "1000", "2000", "3000"])
axes.grid()
axes.set_xlabel("Release Rate: PFU per Minute")
axes.set_ylabel("Predicted Number of Secondary Infections")
axes.set_title("Simulated Seoul, South Korea Apartment Outbreak Injury Predictions")
plt.savefig("ApartmentModelResultsBoxPlots.tif", bbox_inches='tight')
