# Supplementary material for: Factors affecting aerosol SARS-CoV-2 transmission via HVAC systems; a modeling study
Source: PLoS Comput Biol. 2021 Oct 18;17(10):e1009474. doi: 10.1371/journal.pcbi.1009474 (PMC8553169; doi:10.1371/journal.pcbi.1009474)
Supplement: S1 Data — (ZIP) [file pcbi.1009474.s002.zip › ZippedData/Groups Investigation/Nightclub.csv]

ID	Size	Infections	Time in Release Block	Total Time in Building	Primary Block	Primary Time	Secondary Block	Secondary Time	Release Amount	HVAC Setting
1	5	0	0	219	1	216	7	1	100	High
2	5	0	0	277	1	254	3	20	100	High
3	5	0	0	203	1	200	7	1	100	High
4	5	0	0	165	1	142	7	21	100	High
5	5	0	0	166	1	163	7	1	100	High
6	5	0	0	166	1	163	7	1	100	High
7	5	0	0	278	1	255	7	21	100	High
8	5	0	0	294	1	291	7	1	100	High
9	5	0	0	285	1	282	7	1	100	High
10	5	0	0	256	1	253	7	1	100	High
11	5	0	0	190	1	187	7	1	100	High
12	5	0	0	241	1	218	2	20	100	High
13	5	0	0	208	1	205	7	1	100	High
14	5	0	0	242	1	218	8	20	100	High
15	5	0	0	261	1	258	7	1	100	High
16	4	0	0	137	1	114	3	20	100	High
17	4	0	0	176	1	173	7	1	100	High
18	5	0	0	288	2	284	1	1	100	High
19	5	0	0	255	2	251	1	1	100	High
20	5	0	0	297	2	293	1	1	100	High
21	5	0	1	164	2	139	3	19	100	High
22	5	0	0	226	2	222	1	1	100	High
23	5	0	2	150	2	125	6	19	100	High
24	5	0	0	204	2	179	7	20	100	High
25	5	0	2	195	2	170	6	19	100	High
26	5	0	0	245	2	241	1	1	100	High
27	5	0	0	232	2	228	1	1	100	High
28	5	0	0	271	2	267	1	1	100	High
29	5	0	0	287	2	263	1	21	100	High
30	5	0	2	288	2	262	5	18	100	High
31	5	0	0	223	2	198	7	20	100	High
32	5	0	0	300	2	275	7	20	100	High
33	4	0	0	186	2	182	1	1	100	High
34	4	0	0	189	2	185	1	1	100	High
35	5	0	0	296	3	292	1	1	100	High
36	5	0	0	185	3	181	1	1	100	High
37	5	0	0	293	3	289	1	1	100	High
38	5	0	0	294	3	290	1	1	100	High
39	5	0	0	128	3	124	1	1	100	High
40	5	0	0	252	3	226	8	19	100	High
41	5	0	0	237	3	233	1	1	100	High
42	5	0	0	163	3	159	1	1	100	High
43	5	0	0	277	3	273	1	1	100	High
44	5	0	0	248	3	244	1	1	100	High
45	5	0	0	298	3	273	6	19	100	High
46	5	0	0	262	3	258	1	1	100	High
47	5	0	20	281	3	257	4	20	100	High
48	5	0	0	142	3	138	1	1	100	High
49	5	0	0	187	3	183	1	1	100	High
50	4	0	0	253	3	227	8	19	100	High
51	4	0	0	288	3	284	1	1	100	High
0	1	0	301	305	4	301	3	1	100	High
52	5	0	169	174	4	169	3	1	100	High
53	5	0	228	233	4	228	3	1	100	High
54	5	0	136	141	4	136	3	1	100	High
55	5	0	182	187	4	182	3	1	100	High
56	5	0	279	304	4	279	2	20	100	High
57	5	0	299	304	4	299	3	1	100	High
58	5	0	139	166	4	139	7	19	100	High
59	5	0	211	237	4	211	5	19	100	High
60	5	0	296	301	4	296	3	1	100	High
61	5	0	162	190	4	162	8	18	100	High
62	5	0	283	288	4	283	3	1	100	High
63	5	0	194	199	4	194	3	1	100	High
64	5	0	208	213	4	208	3	1	100	High
65	5	0	135	140	4	135	3	1	100	High
66	5	0	277	282	4	277	3	1	100	High
67	4	0	135	140	4	135	3	1	100	High
68	4	0	122	127	4	122	3	1	100	High
69	5	0	2	197	5	170	2	18	100	High
70	5	0	0	257	5	252	3	1	100	High
71	5	0	0	262	5	235	7	19	100	High
72	5	0	0	259	5	254	3	1	100	High
73	5	0	0	151	5	146	3	1	100	High
74	5	0	0	182	5	155	7	19	100	High
75	5	0	0	140	5	135	3	1	100	High
76	5	0	2	305	5	278	2	18	100	High
77	5	0	19	173	5	147	4	19	100	High
78	5	0	0	181	5	176	3	1	100	High
79	5	0	0	265	5	260	3	1	100	High
80	5	0	0	200	5	175	6	20	100	High
81	5	0	0	223	5	218	3	1	100	High
82	5	0	0	301	5	296	3	1	100	High
83	5	0	0	305	5	300	3	1	100	High
84	4	0	0	191	5	186	3	1	100	High
85	4	0	19	254	5	228	4	19	100	High
86	5	0	0	181	6	175	5	1	100	High
87	5	0	1	275	6	246	7	18	100	High
88	5	0	0	186	6	180	5	1	100	High
89	5	0	0	180	6	174	5	1	100	High
90	5	0	0	219	6	213	5	1	100	High
91	5	0	0	199	6	172	3	20	100	High
92	5	0	0	275	6	269	5	1	100	High
93	5	0	0	146	6	140	5	1	100	High
94	5	0	0	259	6	253	5	1	100	High
95	5	0	2	162	6	135	2	19	100	High
96	5	0	0	176	6	170	5	1	100	High
97	5	0	0	171	6	165	5	1	100	High
98	5	0	0	260	6	254	5	1	100	High
99	5	0	0	258	6	252	5	1	100	High
100	5	0	0	233	6	227	5	1	100	High
101	4	0	0	155	6	149	5	1	100	High
102	4	0	0	251	6	224	3	20	100	High
1	5	0	0	219	1	216	7	1	1000	High
2	5	0	0	277	1	254	3	20	1000	High
3	5	0	0	203	1	200	7	1	1000	High
4	5	0	0	165	1	142	7	21	1000	High
5	5	0	0	166	1	163	7	1	1000	High
6	5	0	0	166	1	163	7	1	1000	High
7	5	0	0	278	1	255	7	21	1000	High
8	5	0	0	294	1	291	7	1	1000	High
9	5	0	0	285	1	282	7	1	1000	High
10	5	0	0	256	1	253	7	1	1000	High
11	5	0	0	190	1	187	7	1	1000	High
12	5	0	0	241	1	218	2	20	1000	High
13	5	0	0	208	1	205	7	1	1000	High
14	5	0	0	242	1	218	8	20	1000	High
15	5	0	0	261	1	258	7	1	1000	High
16	4	0	0	137	1	114	3	20	1000	High
17	4	0	0	176	1	173	7	1	1000	High
18	5	0	0	288	2	284	1	1	1000	High
19	5	0	0	255	2	251	1	1	1000	High
20	5	0	0	297	2	293	1	1	1000	High
21	5	0	1	164	2	139	3	19	1000	High
22	5	0	0	226	2	222	1	1	1000	High
23	5	0	2	150	2	125	6	19	1000	High
24	5	0	0	204	2	179	7	20	1000	High
25	5	0	2	195	2	170	6	19	1000	High
26	5	0	0	245	2	241	1	1	1000	High
27	5	0	0	232	2	228	1	1	1000	High
28	5	0	0	271	2	267	1	1	1000	High
29	5	0	0	287	2	263	1	21	1000	High
30	5	0	2	288	2	262	5	18	1000	High
31	5	0	0	223	2	198	7	20	1000	High
32	5	0	0	300	2	275	7	20	1000	High
33	4	0	0	186	2	182	1	1	1000	High
34	4	0	0	189	2	185	1	1	1000	High
35	5	0	0	296	3	292	1	1	1000	High
36	5	0	0	185	3	181	1	1	1000	High
37	5	0	0	293	3	289	1	1	1000	High
38	5	0	0	294	3	290	1	1	1000	High
39	5	0	0	128	3	124	1	1	1000	High
40	5	0	0	252	3	226	8	19	1000	High
41	5	0	0	237	3	233	1	1	1000	High
42	5	0	0	163	3	159	1	1	1000	High
43	5	0	0	277	3	273	1	1	1000	High
44	5	0	0	248	3	244	1	1	1000	High
45	5	0	0	298	3	273	6	19	1000	High
46	5	0	0	262	3	258	1	1	1000	High
47	5	0	20	281	3	257	4	20	1000	High
48	5	0	0	142	3	138	1	1	1000	High
49	5	0	0	187	3	183	1	1	1000	High
50	4	0	0	253	3	227	8	19	1000	High
51	4	0	0	288	3	284	1	1	1000	High
0	1	0	301	305	4	301	3	1	1000	High
52	5	0	169	174	4	169	3	1	1000	High
53	5	0	228	233	4	228	3	1	1000	High
54	5	0	136	141	4	136	3	1	1000	High
55	5	0	182	187	4	182	3	1	1000	High
56	5	0	279	304	4	279	2	20	1000	High
57	5	0	299	304	4	299	3	1	1000	High
58	5	0	139	166	4	139	7	19	1000	High
59	5	0	211	237	4	211	5	19	1000	High
60	5	0	296	301	4	296	3	1	1000	High
61	5	0	162	190	4	162	8	18	1000	High
62	5	0	283	288	4	283	3	1	1000	High
63	5	0	194	199	4	194	3	1	1000	High
64	5	0	208	213	4	208	3	1	1000	High
65	5	0	135	140	4	135	3	1	1000	High
66	5	0	277	282	4	277	3	1	1000	High
67	4	0	135	140	4	135	3	1	1000	High
68	4	0	122	127	4	122	3	1	1000	High
69	5	0	2	197	5	170	2	18	1000	High
70	5	0	0	257	5	252	3	1	1000	High
71	5	0	0	262	5	235	7	19	1000	High
72	5	0	0	259	5	254	3	1	1000	High
73	5	0	0	151	5	146	3	1	1000	High
74	5	0	0	182	5	155	7	19	1000	High
75	5	0	0	140	5	135	3	1	1000	High
76	5	0	2	305	5	278	2	18	1000	High
77	5	0	19	173	5	147	4	19	1000	High
78	5	0	0	181	5	176	3	1	1000	High
79	5	0	0	265	5	260	3	1	1000	High
80	5	0	0	200	5	175	6	20	1000	High
81	5	0	0	223	5	218	3	1	1000	High
82	5	0	0	301	5	296	3	1	1000	High
83	5	0	0	305	5	300	3	1	1000	High
84	4	0	0	191	5	186	3	1	1000	High
85	4	0	19	254	5	228	4	19	1000	High
86	5	0	0	181	6	175	5	1	1000	High
87	5	0	1	275	6	246	7	18	1000	High
88	5	0	0	186	6	180	5	1	1000	High
89	5	0	0	180	6	174	5	1	1000	High
90	5	0	0	219	6	213	5	1	1000	High
91	5	0	0	199	6	172	3	20	1000	High
92	5	0	0	275	6	269	5	1	1000	High
93	5	0	0	146	6	140	5	1	1000	High
94	5	0	0	259	6	253	5	1	1000	High
95	5	0	2	162	6	135	2	19	1000	High
96	5	0	0	176	6	170	5	1	1000	High
97	5	0	0	171	6	165	5	1	1000	High
98	5	0	0	260	6	254	5	1	1000	High
99	5	0	0	258	6	252	5	1	1000	High
100	5	0	0	233	6	227	5	1	1000	High
101	4	0	0	155	6	149	5	1	1000	High
102	4	0	0	251	6	224	3	20	1000	High
1	5	0	0	219	1	216	7	1	3000	High
2	5	0	0	277	1	254	3	20	3000	High
3	5	0	0	203	1	200	7	1	3000	High
4	5	0	0	165	1	142	7	21	3000	High
5	5	0	0	166	1	163	7	1	3000	High
6	5	0	0	166	1	163	7	1	3000	High
7	5	0	0	278	1	255	7	21	3000	High
8	5	0	0	294	1	291	7	1	3000	High
9	5	0	0	285	1	282	7	1	3000	High
10	5	0	0	256	1	253	7	1	3000	High
11	5	0	0	190	1	187	7	1	3000	High
12	5	0	0	241	1	218	2	20	3000	High
13	5	0	0	208	1	205	7	1	3000	High
14	5	0	0	242	1	218	8	20	3000	High
15	5	0	0	261	1	258	7	1	3000	High
16	4	0	0	137	1	114	3	20	3000	High
17	4	0	0	176	1	173	7	1	3000	High
18	5	0	0	288	2	284	1	1	3000	High
19	5	0	0	255	2	251	1	1	3000	High
20	5	0	0	297	2	293	1	1	3000	High
21	5	0	1	164	2	139	3	19	3000	High
22	5	0	0	226	2	222	1	1	3000	High
23	5	0	2	150	2	125	6	19	3000	High
24	5	0	0	204	2	179	7	20	3000	High
25	5	0	2	195	2	170	6	19	3000	High
26	5	0	0	245	2	241	1	1	3000	High
27	5	0	0	232	2	228	1	1	3000	High
28	5	0	0	271	2	267	1	1	3000	High
29	5	0	0	287	2	263	1	21	3000	High
30	5	0	2	288	2	262	5	18	3000	High
31	5	0	0	223	2	198	7	20	3000	High
32	5	0	0	300	2	275	7	20	3000	High
33	4	0	0	186	2	182	1	1	3000	High
34	4	0	0	189	2	185	1	1	3000	High
35	5	0	0	296	3	292	1	1	3000	High
36	5	0	0	185	3	181	1	1	3000	High
37	5	0	0	293	3	289	1	1	3000	High
38	5	0	0	294	3	290	1	1	3000	High
39	5	0	0	128	3	124	1	1	3000	High
40	5	0	0	252	3	226	8	19	3000	High
41	5	0	0	237	3	233	1	1	3000	High
42	5	0	0	163	3	159	1	1	3000	High
43	5	0	0	277	3	273	1	1	3000	High
44	5	0	0	248	3	244	1	1	3000	High
45	5	0	0	298	3	273	6	19	3000	High
46	5	0	0	262	3	258	1	1	3000	High
47	5	0	20	281	3	257	4	20	3000	High
48	5	0	0	142	3	138	1	1	3000	High
49	5	0	0	187	3	183	1	1	3000	High
50	4	0	0	253	3	227	8	19	3000	High
51	4	0	0	288	3	284	1	1	3000	High
0	1	0	301	305	4	301	3	1	3000	High
52	5	0	169	174	4	169	3	1	3000	High
53	5	0	228	233	4	228	3	1	3000	High
54	5	0	136	141	4	136	3	1	3000	High
55	5	0	182	187	4	182	3	1	3000	High
56	5	0	279	304	4	279	2	20	3000	High
57	5	0	299	304	4	299	3	1	3000	High
58	5	0	139	166	4	139	7	19	3000	High
59	5	0	211	237	4	211	5	19	3000	High
60	5	0	296	301	4	296	3	1	3000	High
61	5	0	162	190	4	162	8	18	3000	High
62	5	0	283	288	4	283	3	1	3000	High
63	5	0	194	199	4	194	3	1	3000	High
64	5	0	208	213	4	208	3	1	3000	High
65	5	0	135	140	4	135	3	1	3000	High
66	5	0	277	282	4	277	3	1	3000	High
67	4	0	135	140	4	135	3	1	3000	High
68	4	0	122	127	4	122	3	1	3000	High
69	5	0	2	197	5	170	2	18	3000	High
70	5	0	0	257	5	252	3	1	3000	High
71	5	0	0	262	5	235	7	19	3000	High
72	5	0	0	259	5	254	3	1	3000	High
73	5	0	0	151	5	146	3	1	3000	High
74	5	0	0	182	5	155	7	19	3000	High
75	5	0	0	140	5	135	3	1	3000	High
76	5	0	2	305	5	278	2	18	3000	High
77	5	0	19	173	5	147	4	19	3000	High
78	5	0	0	181	5	176	3	1	3000	High
79	5	0	0	265	5	260	3	1	3000	High
80	5	0	0	200	5	175	6	20	3000	High
81	5	0	0	223	5	218	3	1	3000	High
82	5	0	0	301	5	296	3	1	3000	High
83	5	0	0	305	5	300	3	1	3000	High
84	4	0	0	191	5	186	3	1	3000	High
85	4	0	19	254	5	228	4	19	3000	High
86	5	0	0	181	6	175	5	1	3000	High
87	5	0	1	275	6	246	7	18	3000	High
88	5	0	0	186	6	180	5	1	3000	High
89	5	0	0	180	6	174	5	1	3000	High
90	5	0	0	219	6	213	5	1	3000	High
91	5	0	0	199	6	172	3	20	3000	High
92	5	0	0	275	6	269	5	1	3000	High
93	5	0	0	146	6	140	5	1	3000	High
94	5	0	0	259	6	253	5	1	3000	High
95	5	0	2	162	6	135	2	19	3000	High
96	5	0	0	176	6	170	5	1	3000	High
97	5	0	0	171	6	165	5	1	3000	High
98	5	0	0	260	6	254	5	1	3000	High
99	5	0	0	258	6	252	5	1	3000	High
100	5	0	0	233	6	227	5	1	3000	High
101	4	0	0	155	6	149	5	1	3000	High
102	4	0	0	251	6	224	3	20	3000	High
1	5	0	0	219	1	216	7	1	10000	High
2	5	0	0	277	1	254	3	20	10000	High
3	5	0	0	203	1	200	7	1	10000	High
4	5	0	0	165	1	142	7	21	10000	High
5	5	0	0	166	1	163	7	1	10000	High
6	5	0	0	166	1	163	7	1	10000	High
7	5	0	0	278	1	255	7	21	10000	High
8	5	0	0	294	1	291	7	1	10000	High
9	5	0	0	285	1	282	7	1	10000	High
10	5	0	0	256	1	253	7	1	10000	High
11	5	0	0	190	1	187	7	1	10000	High
12	5	0	0	241	1	218	2	20	10000	High
13	5	0	0	208	1	205	7	1	10000	High
14	5	0	0	242	1	218	8	20	10000	High
15	5	0	0	261	1	258	7	1	10000	High
16	4	0	0	137	1	114	3	20	10000	High
17	4	0	0	176	1	173	7	1	10000	High
18	5	0	0	288	2	284	1	1	10000	High
19	5	0	0	255	2	251	1	1	10000	High
20	5	0	0	297	2	293	1	1	10000	High
21	5	0	1	164	2	139	3	19	10000	High
22	5	0	0	226	2	222	1	1	10000	High
23	5	0	2	150	2	125	6	19	10000	High
24	5	0	0	204	2	179	7	20	10000	High
25	5	0	2	195	2	170	6	19	10000	High
26	5	0	0	245	2	241	1	1	10000	High
27	5	0	0	232	2	228	1	1	10000	High
28	5	0	0	271	2	267	1	1	10000	High
29	5	0	0	287	2	263	1	21	10000	High
30	5	0	2	288	2	262	5	18	10000	High
31	5	0	0	223	2	198	7	20	10000	High
32	5	0	0	300	2	275	7	20	10000	High
33	4	0	0	186	2	182	1	1	10000	High
34	4	0	0	189	2	185	1	1	10000	High
35	5	0	0	296	3	292	1	1	10000	High
36	5	0	0	185	3	181	1	1	10000	High
37	5	0	0	293	3	289	1	1	10000	High
38	5	0	0	294	3	290	1	1	10000	High
39	5	0	0	128	3	124	1	1	10000	High
40	5	0	0	252	3	226	8	19	10000	High
41	5	0	0	237	3	233	1	1	10000	High
42	5	0	0	163	3	159	1	1	10000	High
43	5	0	0	277	3	273	1	1	10000	High
44	5	0	0	248	3	244	1	1	10000	High
45	5	0	0	298	3	273	6	19	10000	High
46	5	0	0	262	3	258	1	1	10000	High
47	5	0	20	281	3	257	4	20	10000	High
48	5	0	0	142	3	138	1	1	10000	High
49	5	0	0	187	3	183	1	1	10000	High
50	4	0	0	253	3	227	8	19	10000	High
51	4	0	0	288	3	284	1	1	10000	High
0	1	0	301	305	4	301	3	1	10000	High
52	5	0	169	174	4	169	3	1	10000	High
53	5	1	228	233	4	228	3	1	10000	High
54	5	0	136	141	4	136	3	1	10000	High
55	5	0	182	187	4	182	3	1	10000	High
56	5	1	279	304	4	279	2	20	10000	High
57	5	1	299	304	4	299	3	1	10000	High
58	5	0	139	166	4	139	7	19	10000	High
59	5	1	211	237	4	211	5	19	10000	High
60	5	1	296	301	4	296	3	1	10000	High
61	5	0	162	190	4	162	8	18	10000	High
62	5	1	283	288	4	283	3	1	10000	High
63	5	1	194	199	4	194	3	1	10000	High
64	5	1	208	213	4	208	3	1	10000	High
65	5	0	135	140	4	135	3	1	10000	High
66	5	1	277	282	4	277	3	1	10000	High
67	4	0	135	140	4	135	3	1	10000	High
68	4	0	122	127	4	122	3	1	10000	High
69	5	0	2	197	5	170	2	18	10000	High
70	5	0	0	257	5	252	3	1	10000	High
71	5	0	0	262	5	235	7	19	10000	High
72	5	0	0	259	5	254	3	1	10000	High
73	5	0	0	151	5	146	3	1	10000	High
74	5	0	0	182	5	155	7	19	10000	High
75	5	0	0	140	5	135	3	1	10000	High
76	5	0	2	305	5	278	2	18	10000	High
77	5	0	19	173	5	147	4	19	10000	High
78	5	0	0	181	5	176	3	1	10000	High
79	5	0	0	265	5	260	3	1	10000	High
80	5	0	0	200	5	175	6	20	10000	High
81	5	0	0	223	5	218	3	1	10000	High
82	5	0	0	301	5	296	3	1	10000	High
83	5	0	0	305	5	300	3	1	10000	High
84	4	0	0	191	5	186	3	1	10000	High
85	4	0	19	254	5	228	4	19	10000	High
86	5	0	0	181	6	175	5	1	10000	High
87	5	0	1	275	6	246	7	18	10000	High
88	5	0	0	186	6	180	5	1	10000	High
89	5	0	0	180	6	174	5	1	10000	High
90	5	0	0	219	6	213	5	1	10000	High
91	5	0	0	199	6	172	3	20	10000	High
92	5	0	0	275	6	269	5	1	10000	High
93	5	0	0	146	6	140	5	1	10000	High
94	5	0	0	259	6	253	5	1	10000	High
95	5	0	2	162	6	135	2	19	10000	High
96	5	0	0	176	6	170	5	1	10000	High
97	5	0	0	171	6	165	5	1	10000	High
98	5	0	0	260	6	254	5	1	10000	High
99	5	0	0	258	6	252	5	1	10000	High
100	5	0	0	233	6	227	5	1	10000	High
101	4	0	0	155	6	149	5	1	10000	High
102	4	0	0	251	6	224	3	20	10000	High
1	5	0	0	219	1	216	7	1	100	Medium
2	5	0	0	277	1	254	3	20	100	Medium
3	5	0	0	203	1	200	7	1	100	Medium
4	5	0	0	165	1	142	7	21	100	Medium
5	5	0	0	166	1	163	7	1	100	Medium
6	5	0	0	166	1	163	7	1	100	Medium
7	5	0	0	278	1	255	7	21	100	Medium
8	5	0	0	294	1	291	7	1	100	Medium
9	5	0	0	285	1	282	7	1	100	Medium
10	5	0	0	256	1	253	7	1	100	Medium
11	5	0	0	190	1	187	7	1	100	Medium
12	5	0	0	241	1	218	2	20	100	Medium
13	5	0	0	208	1	205	7	1	100	Medium
14	5	0	0	242	1	218	8	20	100	Medium
15	5	0	0	261	1	258	7	1	100	Medium
16	4	0	0	137	1	114	3	20	100	Medium
17	4	0	0	176	1	173	7	1	100	Medium
18	5	0	0	288	2	284	1	1	100	Medium
19	5	0	0	255	2	251	1	1	100	Medium
20	5	0	0	297	2	293	1	1	100	Medium
21	5	0	1	164	2	139	3	19	100	Medium
22	5	0	0	226	2	222	1	1	100	Medium
23	5	0	2	150	2	125	6	19	100	Medium
24	5	0	0	204	2	179	7	20	100	Medium
25	5	0	2	195	2	170	6	19	100	Medium
26	5	0	0	245	2	241	1	1	100	Medium
27	5	0	0	232	2	228	1	1	100	Medium
28	5	0	0	271	2	267	1	1	100	Medium
29	5	0	0	287	2	263	1	21	100	Medium
30	5	0	2	288	2	262	5	18	100	Medium
31	5	0	0	223	2	198	7	20	100	Medium
32	5	0	0	300	2	275	7	20	100	Medium
33	4	0	0	186	2	182	1	1	100	Medium
34	4	0	0	189	2	185	1	1	100	Medium
35	5	0	0	296	3	292	1	1	100	Medium
36	5	0	0	185	3	181	1	1	100	Medium
37	5	0	0	293	3	289	1	1	100	Medium
38	5	0	0	294	3	290	1	1	100	Medium
39	5	0	0	128	3	124	1	1	100	Medium
40	5	0	0	252	3	226	8	19	100	Medium
41	5	0	0	237	3	233	1	1	100	Medium
42	5	0	0	163	3	159	1	1	100	Medium
43	5	0	0	277	3	273	1	1	100	Medium
44	5	0	0	248	3	244	1	1	100	Medium
45	5	0	0	298	3	273	6	19	100	Medium
46	5	0	0	262	3	258	1	1	100	Medium
47	5	0	20	281	3	257	4	20	100	Medium
48	5	0	0	142	3	138	1	1	100	Medium
49	5	0	0	187	3	183	1	1	100	Medium
50	4	0	0	253	3	227	8	19	100	Medium
51	4	0	0	288	3	284	1	1	100	Medium
0	1	0	301	305	4	301	3	1	100	Medium
52	5	0	169	174	4	169	3	1	100	Medium
53	5	0	228	233	4	228	3	1	100	Medium
54	5	0	136	141	4	136	3	1	100	Medium
55	5	0	182	187	4	182	3	1	100	Medium
56	5	0	279	304	4	279	2	20	100	Medium
57	5	0	299	304	4	299	3	1	100	Medium
58	5	0	139	166	4	139	7	19	100	Medium
59	5	0	211	237	4	211	5	19	100	Medium
60	5	0	296	301	4	296	3	1	100	Medium
61	5	0	162	190	4	162	8	18	100	Medium
62	5	0	283	288	4	283	3	1	100	Medium
63	5	0	194	199	4	194	3	1	100	Medium
64	5	0	208	213	4	208	3	1	100	Medium
65	5	0	135	140	4	135	3	1	100	Medium
66	5	0	277	282	4	277	3	1	100	Medium
67	4	0	135	140	4	135	3	1	100	Medium
68	4	0	122	127	4	122	3	1	100	Medium
69	5	0	2	197	5	170	2	18	100	Medium
70	5	0	0	257	5	252	3	1	100	Medium
71	5	0	0	262	5	235	7	19	100	Medium
72	5	0	0	259	5	254	3	1	100	Medium
73	5	0	0	151	5	146	3	1	100	Medium
74	5	0	0	182	5	155	7	19	100	Medium
75	5	0	0	140	5	135	3	1	100	Medium
76	5	0	2	305	5	278	2	18	100	Medium
77	5	0	19	173	5	147	4	19	100	Medium
78	5	0	0	181	5	176	3	1	100	Medium
79	5	0	0	265	5	260	3	1	100	Medium
80	5	0	0	200	5	175	6	20	100	Medium
81	5	0	0	223	5	218	3	1	100	Medium
82	5	0	0	301	5	296	3	1	100	Medium
83	5	0	0	305	5	300	3	1	100	Medium
84	4	0	0	191	5	186	3	1	100	Medium
85	4	0	19	254	5	228	4	19	100	Medium
86	5	0	0	181	6	175	5	1	100	Medium
87	5	0	1	275	6	246	7	18	100	Medium
88	5	0	0	186	6	180	5	1	100	Medium
89	5	0	0	180	6	174	5	1	100	Medium
90	5	0	0	219	6	213	5	1	100	Medium
91	5	0	0	199	6	172	3	20	100	Medium
92	5	0	0	275	6	269	5	1	100	Medium
93	5	0	0	146	6	140	5	1	100	Medium
94	5	0	0	259	6	253	5	1	100	Medium
95	5	0	2	162	6	135	2	19	100	Medium
96	5	0	0	176	6	170	5	1	100	Medium
97	5	0	0	171	6	165	5	1	100	Medium
98	5	0	0	260	6	254	5	1	100	Medium
99	5	0	0	258	6	252	5	1	100	Medium
100	5	0	0	233	6	227	5	1	100	Medium
101	4	0	0	155	6	149	5	1	100	Medium
102	4	0	0	251	6	224	3	20	100	Medium
1	5	0	0	219	1	216	7	1	1000	Medium
2	5	0	0	277	1	254	3	20	1000	Medium
3	5	0	0	203	1	200	7	1	1000	Medium
4	5	0	0	165	1	142	7	21	1000	Medium
5	5	0	0	166	1	163	7	1	1000	Medium
6	5	0	0	166	1	163	7	1	1000	Medium
7	5	0	0	278	1	255	7	21	1000	Medium
8	5	0	0	294	1	291	7	1	1000	Medium
9	5	0	0	285	1	282	7	1	1000	Medium
10	5	0	0	256	1	253	7	1	1000	Medium
11	5	0	0	190	1	187	7	1	1000	Medium
12	5	0	0	241	1	218	2	20	1000	Medium
13	5	0	0	208	1	205	7	1	1000	Medium
14	5	0	0	242	1	218	8	20	1000	Medium
15	5	0	0	261	1	258	7	1	1000	Medium
16	4	0	0	137	1	114	3	20	1000	Medium
17	4	0	0	176	1	173	7	1	1000	Medium
18	5	0	0	288	2	284	1	1	1000	Medium
19	5	0	0	255	2	251	1	1	1000	Medium
20	5	0	0	297	2	293	1	1	1000	Medium
21	5	0	1	164	2	139	3	19	1000	Medium
22	5	0	0	226	2	222	1	1	1000	Medium
23	5	0	2	150	2	125	6	19	1000	Medium
24	5	0	0	204	2	179	7	20	1000	Medium
25	5	0	2	195	2	170	6	19	1000	Medium
26	5	0	0	245	2	241	1	1	1000	Medium
27	5	0	0	232	2	228	1	1	1000	Medium
28	5	0	0	271	2	267	1	1	1000	Medium
29	5	0	0	287	2	263	1	21	1000	Medium
30	5	0	2	288	2	262	5	18	1000	Medium
31	5	0	0	223	2	198	7	20	1000	Medium
32	5	0	0	300	2	275	7	20	1000	Medium
33	4	0	0	186	2	182	1	1	1000	Medium
34	4	0	0	189	2	185	1	1	1000	Medium
35	5	0	0	296	3	292	1	1	1000	Medium
36	5	0	0	185	3	181	1	1	1000	Medium
37	5	0	0	293	3	289	1	1	1000	Medium
38	5	0	0	294	3	290	1	1	1000	Medium
39	5	0	0	128	3	124	1	1	1000	Medium
40	5	0	0	252	3	226	8	19	1000	Medium
41	5	0	0	237	3	233	1	1	1000	Medium
42	5	0	0	163	3	159	1	1	1000	Medium
43	5	0	0	277	3	273	1	1	1000	Medium
44	5	0	0	248	3	244	1	1	1000	Medium
45	5	0	0	298	3	273	6	19	1000	Medium
46	5	0	0	262	3	258	1	1	1000	Medium
47	5	0	20	281	3	257	4	20	1000	Medium
48	5	0	0	142	3	138	1	1	1000	Medium
49	5	0	0	187	3	183	1	1	1000	Medium
50	4	0	0	253	3	227	8	19	1000	Medium
51	4	0	0	288	3	284	1	1	1000	Medium
0	1	0	301	305	4	301	3	1	1000	Medium
52	5	0	169	174	4	169	3	1	1000	Medium
53	5	0	228	233	4	228	3	1	1000	Medium
54	5	0	136	141	4	136	3	1	1000	Medium
55	5	0	182	187	4	182	3	1	1000	Medium
56	5	0	279	304	4	279	2	20	1000	Medium
57	5	0	299	304	4	299	3	1	1000	Medium
58	5	0	139	166	4	139	7	19	1000	Medium
59	5	0	211	237	4	211	5	19	1000	Medium
60	5	0	296	301	4	296	3	1	1000	Medium
61	5	0	162	190	4	162	8	18	1000	Medium
62	5	0	283	288	4	283	3	1	1000	Medium
63	5	0	194	199	4	194	3	1	1000	Medium
64	5	0	208	213	4	208	3	1	1000	Medium
65	5	0	135	140	4	135	3	1	1000	Medium
66	5	0	277	282	4	277	3	1	1000	Medium
67	4	0	135	140	4	135	3	1	1000	Medium
68	4	0	122	127	4	122	3	1	1000	Medium
69	5	0	2	197	5	170	2	18	1000	Medium
70	5	0	0	257	5	252	3	1	1000	Medium
71	5	0	0	262	5	235	7	19	1000	Medium
72	5	0	0	259	5	254	3	1	1000	Medium
73	5	0	0	151	5	146	3	1	1000	Medium
74	5	0	0	182	5	155	7	19	1000	Medium
75	5	0	0	140	5	135	3	1	1000	Medium
76	5	0	2	305	5	278	2	18	1000	Medium
77	5	0	19	173	5	147	4	19	1000	Medium
78	5	0	0	181	5	176	3	1	1000	Medium
79	5	0	0	265	5	260	3	1	1000	Medium
80	5	0	0	200	5	175	6	20	1000	Medium
81	5	0	0	223	5	218	3	1	1000	Medium
82	5	0	0	301	5	296	3	1	1000	Medium
83	5	0	0	305	5	300	3	1	1000	Medium
84	4	0	0	191	5	186	3	1	1000	Medium
85	4	0	19	254	5	228	4	19	1000	Medium
86	5	0	0	181	6	175	5	1	1000	Medium
87	5	0	1	275	6	246	7	18	1000	Medium
88	5	0	0	186	6	180	5	1	1000	Medium
89	5	0	0	180	6	174	5	1	1000	Medium
90	5	0	0	219	6	213	5	1	1000	Medium
91	5	0	0	199	6	172	3	20	1000	Medium
92	5	0	0	275	6	269	5	1	1000	Medium
93	5	0	0	146	6	140	5	1	1000	Medium
94	5	0	0	259	6	253	5	1	1000	Medium
95	5	0	2	162	6	135	2	19	1000	Medium
96	5	0	0	176	6	170	5	1	1000	Medium
97	5	0	0	171	6	165	5	1	1000	Medium
98	5	0	0	260	6	254	5	1	1000	Medium
99	5	0	0	258	6	252	5	1	1000	Medium
100	5	0	0	233	6	227	5	1	1000	Medium
101	4	0	0	155	6	149	5	1	1000	Medium
102	4	0	0	251	6	224	3	20	1000	Medium
1	5	0	0	219	1	216	7	1	3000	Medium
2	5	0	0	277	1	254	3	20	3000	Medium
3	5	0	0	203	1	200	7	1	3000	Medium
4	5	0	0	165	1	142	7	21	3000	Medium
5	5	0	0	166	1	163	7	1	3000	Medium
6	5	0	0	166	1	163	7	1	3000	Medium
7	5	0	0	278	1	255	7	21	3000	Medium
8	5	0	0	294	1	291	7	1	3000	Medium
9	5	0	0	285	1	282	7	1	3000	Medium
10	5	0	0	256	1	253	7	1	3000	Medium
11	5	0	0	190	1	187	7	1	3000	Medium
12	5	0	0	241	1	218	2	20	3000	Medium
13	5	0	0	208	1	205	7	1	3000	Medium
14	5	0	0	242	1	218	8	20	3000	Medium
15	5	0	0	261	1	258	7	1	3000	Medium
16	4	0	0	137	1	114	3	20	3000	Medium
17	4	0	0	176	1	173	7	1	3000	Medium
18	5	0	0	288	2	284	1	1	3000	Medium
19	5	0	0	255	2	251	1	1	3000	Medium
20	5	0	0	297	2	293	1	1	3000	Medium
21	5	0	1	164	2	139	3	19	3000	Medium
22	5	0	0	226	2	222	1	1	3000	Medium
23	5	0	2	150	2	125	6	19	3000	Medium
24	5	0	0	204	2	179	7	20	3000	Medium
25	5	0	2	195	2	170	6	19	3000	Medium
26	5	0	0	245	2	241	1	1	3000	Medium
27	5	0	0	232	2	228	1	1	3000	Medium
28	5	0	0	271	2	267	1	1	3000	Medium
29	5	0	0	287	2	263	1	21	3000	Medium
30	5	0	2	288	2	262	5	18	3000	Medium
31	5	0	0	223	2	198	7	20	3000	Medium
32	5	0	0	300	2	275	7	20	3000	Medium
33	4	0	0	186	2	182	1	1	3000	Medium
34	4	0	0	189	2	185	1	1	3000	Medium
35	5	0	0	296	3	292	1	1	3000	Medium
36	5	0	0	185	3	181	1	1	3000	Medium
37	5	0	0	293	3	289	1	1	3000	Medium
38	5	0	0	294	3	290	1	1	3000	Medium
39	5	0	0	128	3	124	1	1	3000	Medium
40	5	0	0	252	3	226	8	19	3000	Medium
41	5	0	0	237	3	233	1	1	3000	Medium
42	5	0	0	163	3	159	1	1	3000	Medium
43	5	0	0	277	3	273	1	1	3000	Medium
44	5	0	0	248	3	244	1	1	3000	Medium
45	5	0	0	298	3	273	6	19	3000	Medium
46	5	0	0	262	3	258	1	1	3000	Medium
47	5	0	20	281	3	257	4	20	3000	Medium
48	5	0	0	142	3	138	1	1	3000	Medium
49	5	0	0	187	3	183	1	1	3000	Medium
50	4	0	0	253	3	227	8	19	3000	Medium
51	4	0	0	288	3	284	1	1	3000	Medium
0	1	0	301	305	4	301	3	1	3000	Medium
52	5	0	169	174	4	169	3	1	3000	Medium
53	5	0	228	233	4	228	3	1	3000	Medium
54	5	0	136	141	4	136	3	1	3000	Medium
55	5	0	182	187	4	182	3	1	3000	Medium
56	5	1	279	304	4	279	2	20	3000	Medium
57	5	1	299	304	4	299	3	1	3000	Medium
58	5	0	139	166	4	139	7	19	3000	Medium
59	5	0	211	237	4	211	5	19	3000	Medium
60	5	1	296	301	4	296	3	1	3000	Medium
61	5	0	162	190	4	162	8	18	3000	Medium
62	5	1	283	288	4	283	3	1	3000	Medium
63	5	0	194	199	4	194	3	1	3000	Medium
64	5	0	208	213	4	208	3	1	3000	Medium
65	5	0	135	140	4	135	3	1	3000	Medium
66	5	0	277	282	4	277	3	1	3000	Medium
67	4	0	135	140	4	135	3	1	3000	Medium
68	4	0	122	127	4	122	3	1	3000	Medium
69	5	0	2	197	5	170	2	18	3000	Medium
70	5	0	0	257	5	252	3	1	3000	Medium
71	5	0	0	262	5	235	7	19	3000	Medium
72	5	0	0	259	5	254	3	1	3000	Medium
73	5	0	0	151	5	146	3	1	3000	Medium
74	5	0	0	182	5	155	7	19	3000	Medium
75	5	0	0	140	5	135	3	1	3000	Medium
76	5	0	2	305	5	278	2	18	3000	Medium
77	5	0	19	173	5	147	4	19	3000	Medium
78	5	0	0	181	5	176	3	1	3000	Medium
79	5	0	0	265	5	260	3	1	3000	Medium
80	5	0	0	200	5	175	6	20	3000	Medium
81	5	0	0	223	5	218	3	1	3000	Medium
82	5	0	0	301	5	296	3	1	3000	Medium
83	5	0	0	305	5	300	3	1	3000	Medium
84	4	0	0	191	5	186	3	1	3000	Medium
85	4	0	19	254	5	228	4	19	3000	Medium
86	5	0	0	181	6	175	5	1	3000	Medium
87	5	0	1	275	6	246	7	18	3000	Medium
88	5	0	0	186	6	180	5	1	3000	Medium
89	5	0	0	180	6	174	5	1	3000	Medium
90	5	0	0	219	6	213	5	1	3000	Medium
91	5	0	0	199	6	172	3	20	3000	Medium
92	5	0	0	275	6	269	5	1	3000	Medium
93	5	0	0	146	6	140	5	1	3000	Medium
94	5	0	0	259	6	253	5	1	3000	Medium
95	5	0	2	162	6	135	2	19	3000	Medium
96	5	0	0	176	6	170	5	1	3000	Medium
97	5	0	0	171	6	165	5	1	3000	Medium
98	5	0	0	260	6	254	5	1	3000	Medium
99	5	0	0	258	6	252	5	1	3000	Medium
100	5	0	0	233	6	227	5	1	3000	Medium
101	4	0	0	155	6	149	5	1	3000	Medium
102	4	0	0	251	6	224	3	20	3000	Medium
1	5	0	0	219	1	216	7	1	10000	Medium
2	5	0	0	277	1	254	3	20	10000	Medium
3	5	0	0	203	1	200	7	1	10000	Medium
4	5	0	0	165	1	142	7	21	10000	Medium
5	5	0	0	166	1	163	7	1	10000	Medium
6	5	0	0	166	1	163	7	1	10000	Medium
7	5	0	0	278	1	255	7	21	10000	Medium
8	5	0	0	294	1	291	7	1	10000	Medium
9	5	0	0	285	1	282	7	1	10000	Medium
10	5	0	0	256	1	253	7	1	10000	Medium
11	5	0	0	190	1	187	7	1	10000	Medium
12	5	0	0	241	1	218	2	20	10000	Medium
13	5	0	0	208	1	205	7	1	10000	Medium
14	5	0	0	242	1	218	8	20	10000	Medium
15	5	0	0	261	1	258	7	1	10000	Medium
16	4	0	0	137	1	114	3	20	10000	Medium
17	4	0	0	176	1	173	7	1	10000	Medium
18	5	1	0	288	2	284	1	1	10000	Medium
19	5	1	0	255	2	251	1	1	10000	Medium
20	5	1	0	297	2	293	1	1	10000	Medium
21	5	0	1	164	2	139	3	19	10000	Medium
22	5	0	0	226	2	222	1	1	10000	Medium
23	5	0	2	150	2	125	6	19	10000	Medium
24	5	0	0	204	2	179	7	20	10000	Medium
25	5	0	2	195	2	170	6	19	10000	Medium
26	5	0	0	245	2	241	1	1	10000	Medium
27	5	0	0	232	2	228	1	1	10000	Medium
28	5	1	0	271	2	267	1	1	10000	Medium
29	5	1	0	287	2	263	1	21	10000	Medium
30	5	1	2	288	2	262	5	18	10000	Medium
31	5	0	0	223	2	198	7	20	10000	Medium
32	5	1	0	300	2	275	7	20	10000	Medium
33	4	0	0	186	2	182	1	1	10000	Medium
34	4	0	0	189	2	185	1	1	10000	Medium
35	5	1	0	296	3	292	1	1	10000	Medium
36	5	0	0	185	3	181	1	1	10000	Medium
37	5	1	0	293	3	289	1	1	10000	Medium
38	5	1	0	294	3	290	1	1	10000	Medium
39	5	0	0	128	3	124	1	1	10000	Medium
40	5	0	0	252	3	226	8	19	10000	Medium
41	5	0	0	237	3	233	1	1	10000	Medium
42	5	0	0	163	3	159	1	1	10000	Medium
43	5	1	0	277	3	273	1	1	10000	Medium
44	5	0	0	248	3	244	1	1	10000	Medium
45	5	1	0	298	3	273	6	19	10000	Medium
46	5	0	0	262	3	258	1	1	10000	Medium
47	5	1	20	281	3	257	4	20	10000	Medium
48	5	0	0	142	3	138	1	1	10000	Medium
49	5	0	0	187	3	183	1	1	10000	Medium
50	4	0	0	253	3	227	8	19	10000	Medium
51	4	0	0	288	3	284	1	1	10000	Medium
0	1	1	301	305	4	301	3	1	10000	Medium
52	5	2	169	174	4	169	3	1	10000	Medium
53	5	2	228	233	4	228	3	1	10000	Medium
54	5	1	136	141	4	136	3	1	10000	Medium
55	5	2	182	187	4	182	3	1	10000	Medium
56	5	3	279	304	4	279	2	20	10000	Medium
57	5	3	299	304	4	299	3	1	10000	Medium
58	5	1	139	166	4	139	7	19	10000	Medium
59	5	2	211	237	4	211	5	19	10000	Medium
60	5	3	296	301	4	296	3	1	10000	Medium
61	5	2	162	190	4	162	8	18	10000	Medium
62	5	3	283	288	4	283	3	1	10000	Medium
63	5	2	194	199	4	194	3	1	10000	Medium
64	5	2	208	213	4	208	3	1	10000	Medium
65	5	1	135	140	4	135	3	1	10000	Medium
66	5	3	277	282	4	277	3	1	10000	Medium
67	4	1	135	140	4	135	3	1	10000	Medium
68	4	1	122	127	4	122	3	1	10000	Medium
69	5	0	2	197	5	170	2	18	10000	Medium
70	5	0	0	257	5	252	3	1	10000	Medium
71	5	0	0	262	5	235	7	19	10000	Medium
72	5	0	0	259	5	254	3	1	10000	Medium
73	5	0	0	151	5	146	3	1	10000	Medium
74	5	0	0	182	5	155	7	19	10000	Medium
75	5	0	0	140	5	135	3	1	10000	Medium
76	5	0	2	305	5	278	2	18	10000	Medium
77	5	0	19	173	5	147	4	19	10000	Medium
78	5	0	0	181	5	176	3	1	10000	Medium
79	5	0	0	265	5	260	3	1	10000	Medium
80	5	0	0	200	5	175	6	20	10000	Medium
81	5	0	0	223	5	218	3	1	10000	Medium
82	5	0	0	301	5	296	3	1	10000	Medium
83	5	0	0	305	5	300	3	1	10000	Medium
84	4	0	0	191	5	186	3	1	10000	Medium
85	4	0	19	254	5	228	4	19	10000	Medium
86	5	0	0	181	6	175	5	1	10000	Medium
87	5	1	1	275	6	246	7	18	10000	Medium
88	5	0	0	186	6	180	5	1	10000	Medium
89	5	0	0	180	6	174	5	1	10000	Medium
90	5	0	0	219	6	213	5	1	10000	Medium
91	5	0	0	199	6	172	3	20	10000	Medium
92	5	1	0	275	6	269	5	1	10000	Medium
93	5	0	0	146	6	140	5	1	10000	Medium
94	5	1	0	259	6	253	5	1	10000	Medium
95	5	0	2	162	6	135	2	19	10000	Medium
96	5	0	0	176	6	170	5	1	10000	Medium
97	5	0	0	171	6	165	5	1	10000	Medium
98	5	1	0	260	6	254	5	1	10000	Medium
99	5	1	0	258	6	252	5	1	10000	Medium
100	5	0	0	233	6	227	5	1	10000	Medium
101	4	0	0	155	6	149	5	1	10000	Medium
102	4	0	0	251	6	224	3	20	10000	Medium
1	5	0	0	219	1	216	7	1	100	Low
2	5	0	0	277	1	254	3	20	100	Low
3	5	0	0	203	1	200	7	1	100	Low
4	5	0	0	165	1	142	7	21	100	Low
5	5	0	0	166	1	163	7	1	100	Low
6	5	0	0	166	1	163	7	1	100	Low
7	5	0	0	278	1	255	7	21	100	Low
8	5	0	0	294	1	291	7	1	100	Low
9	5	0	0	285	1	282	7	1	100	Low
10	5	0	0	256	1	253	7	1	100	Low
11	5	0	0	190	1	187	7	1	100	Low
12	5	0	0	241	1	218	2	20	100	Low
13	5	0	0	208	1	205	7	1	100	Low
14	5	0	0	242	1	218	8	20	100	Low
15	5	0	0	261	1	258	7	1	100	Low
16	4	0	0	137	1	114	3	20	100	Low
17	4	0	0	176	1	173	7	1	100	Low
18	5	0	0	288	2	284	1	1	100	Low
19	5	0	0	255	2	251	1	1	100	Low
20	5	0	0	297	2	293	1	1	100	Low
21	5	0	1	164	2	139	3	19	100	Low
22	5	0	0	226	2	222	1	1	100	Low
23	5	0	2	150	2	125	6	19	100	Low
24	5	0	0	204	2	179	7	20	100	Low
25	5	0	2	195	2	170	6	19	100	Low
26	5	0	0	245	2	241	1	1	100	Low
27	5	0	0	232	2	228	1	1	100	Low
28	5	0	0	271	2	267	1	1	100	Low
29	5	0	0	287	2	263	1	21	100	Low
30	5	0	2	288	2	262	5	18	100	Low
31	5	0	0	223	2	198	7	20	100	Low
32	5	0	0	300	2	275	7	20	100	Low
33	4	0	0	186	2	182	1	1	100	Low
34	4	0	0	189	2	185	1	1	100	Low
35	5	0	0	296	3	292	1	1	100	Low
36	5	0	0	185	3	181	1	1	100	Low
37	5	0	0	293	3	289	1	1	100	Low
38	5	0	0	294	3	290	1	1	100	Low
39	5	0	0	128	3	124	1	1	100	Low
40	5	0	0	252	3	226	8	19	100	Low
41	5	0	0	237	3	233	1	1	100	Low
42	5	0	0	163	3	159	1	1	100	Low
43	5	0	0	277	3	273	1	1	100	Low
44	5	0	0	248	3	244	1	1	100	Low
45	5	0	0	298	3	273	6	19	100	Low
46	5	0	0	262	3	258	1	1	100	Low
47	5	0	20	281	3	257	4	20	100	Low
48	5	0	0	142	3	138	1	1	100	Low
49	5	0	0	187	3	183	1	1	100	Low
50	4	0	0	253	3	227	8	19	100	Low
51	4	0	0	288	3	284	1	1	100	Low
0	1	0	301	305	4	301	3	1	100	Low
52	5	0	169	174	4	169	3	1	100	Low
53	5	0	228	233	4	228	3	1	100	Low
54	5	0	136	141	4	136	3	1	100	Low
55	5	0	182	187	4	182	3	1	100	Low
56	5	0	279	304	4	279	2	20	100	Low
57	5	0	299	304	4	299	3	1	100	Low
58	5	0	139	166	4	139	7	19	100	Low
59	5	0	211	237	4	211	5	19	100	Low
60	5	0	296	301	4	296	3	1	100	Low
61	5	0	162	190	4	162	8	18	100	Low
62	5	0	283	288	4	283	3	1	100	Low
63	5	0	194	199	4	194	3	1	100	Low
64	5	0	208	213	4	208	3	1	100	Low
65	5	0	135	140	4	135	3	1	100	Low
66	5	0	277	282	4	277	3	1	100	Low
67	4	0	135	140	4	135	3	1	100	Low
68	4	0	122	127	4	122	3	1	100	Low
69	5	0	2	197	5	170	2	18	100	Low
70	5	0	0	257	5	252	3	1	100	Low
71	5	0	0	262	5	235	7	19	100	Low
72	5	0	0	259	5	254	3	1	100	Low
73	5	0	0	151	5	146	3	1	100	Low
74	5	0	0	182	5	155	7	19	100	Low
75	5	0	0	140	5	135	3	1	100	Low
76	5	0	2	305	5	278	2	18	100	Low
77	5	0	19	173	5	147	4	19	100	Low
78	5	0	0	181	5	176	3	1	100	Low
79	5	0	0	265	5	260	3	1	100	Low
80	5	0	0	200	5	175	6	20	100	Low
81	5	0	0	223	5	218	3	1	100	Low
82	5	0	0	301	5	296	3	1	100	Low
83	5	0	0	305	5	300	3	1	100	Low
84	4	0	0	191	5	186	3	1	100	Low
85	4	0	19	254	5	228	4	19	100	Low
86	5	0	0	181	6	175	5	1	100	Low
87	5	0	1	275	6	246	7	18	100	Low
88	5	0	0	186	6	180	5	1	100	Low
89	5	0	0	180	6	174	5	1	100	Low
90	5	0	0	219	6	213	5	1	100	Low
91	5	0	0	199	6	172	3	20	100	Low
92	5	0	0	275	6	269	5	1	100	Low
93	5	0	0	146	6	140	5	1	100	Low
94	5	0	0	259	6	253	5	1	100	Low
95	5	0	2	162	6	135	2	19	100	Low
96	5	0	0	176	6	170	5	1	100	Low
97	5	0	0	171	6	165	5	1	100	Low
98	5	0	0	260	6	254	5	1	100	Low
99	5	0	0	258	6	252	5	1	100	Low
100	5	0	0	233	6	227	5	1	100	Low
101	4	0	0	155	6	149	5	1	100	Low
102	4	0	0	251	6	224	3	20	100	Low
1	5	0	0	219	1	216	7	1	1000	Low
2	5	0	0	277	1	254	3	20	1000	Low
3	5	0	0	203	1	200	7	1	1000	Low
4	5	0	0	165	1	142	7	21	1000	Low
5	5	0	0	166	1	163	7	1	1000	Low
6	5	0	0	166	1	163	7	1	1000	Low
7	5	0	0	278	1	255	7	21	1000	Low
8	5	0	0	294	1	291	7	1	1000	Low
9	5	0	0	285	1	282	7	1	1000	Low
10	5	0	0	256	1	253	7	1	1000	Low
11	5	0	0	190	1	187	7	1	1000	Low
12	5	0	0	241	1	218	2	20	1000	Low
13	5	0	0	208	1	205	7	1	1000	Low
14	5	0	0	242	1	218	8	20	1000	Low
15	5	0	0	261	1	258	7	1	1000	Low
16	4	0	0	137	1	114	3	20	1000	Low
17	4	0	0	176	1	173	7	1	1000	Low
18	5	0	0	288	2	284	1	1	1000	Low
19	5	0	0	255	2	251	1	1	1000	Low
20	5	0	0	297	2	293	1	1	1000	Low
21	5	0	1	164	2	139	3	19	1000	Low
22	5	0	0	226	2	222	1	1	1000	Low
23	5	0	2	150	2	125	6	19	1000	Low
24	5	0	0	204	2	179	7	20	1000	Low
25	5	0	2	195	2	170	6	19	1000	Low
26	5	0	0	245	2	241	1	1	1000	Low
27	5	0	0	232	2	228	1	1	1000	Low
28	5	0	0	271	2	267	1	1	1000	Low
29	5	0	0	287	2	263	1	21	1000	Low
30	5	0	2	288	2	262	5	18	1000	Low
31	5	0	0	223	2	198	7	20	1000	Low
32	5	0	0	300	2	275	7	20	1000	Low
33	4	0	0	186	2	182	1	1	1000	Low
34	4	0	0	189	2	185	1	1	1000	Low
35	5	0	0	296	3	292	1	1	1000	Low
36	5	0	0	185	3	181	1	1	1000	Low
37	5	0	0	293	3	289	1	1	1000	Low
38	5	0	0	294	3	290	1	1	1000	Low
39	5	0	0	128	3	124	1	1	1000	Low
40	5	0	0	252	3	226	8	19	1000	Low
41	5	0	0	237	3	233	1	1	1000	Low
42	5	0	0	163	3	159	1	1	1000	Low
43	5	0	0	277	3	273	1	1	1000	Low
44	5	0	0	248	3	244	1	1	1000	Low
45	5	0	0	298	3	273	6	19	1000	Low
46	5	0	0	262	3	258	1	1	1000	Low
47	5	0	20	281	3	257	4	20	1000	Low
48	5	0	0	142	3	138	1	1	1000	Low
49	5	0	0	187	3	183	1	1	1000	Low
50	4	0	0	253	3	227	8	19	1000	Low
51	4	0	0	288	3	284	1	1	1000	Low
0	1	0	301	305	4	301	3	1	1000	Low
52	5	0	169	174	4	169	3	1	1000	Low
53	5	1	228	233	4	228	3	1	1000	Low
54	5	0	136	141	4	136	3	1	1000	Low
55	5	0	182	187	4	182	3	1	1000	Low
56	5	1	279	304	4	279	2	20	1000	Low
57	5	1	299	304	4	299	3	1	1000	Low
58	5	0	139	166	4	139	7	19	1000	Low
59	5	0	211	237	4	211	5	19	1000	Low
60	5	1	296	301	4	296	3	1	1000	Low
61	5	0	162	190	4	162	8	18	1000	Low
62	5	1	283	288	4	283	3	1	1000	Low
63	5	0	194	199	4	194	3	1	1000	Low
64	5	0	208	213	4	208	3	1	1000	Low
65	5	0	135	140	4	135	3	1	1000	Low
66	5	1	277	282	4	277	3	1	1000	Low
67	4	0	135	140	4	135	3	1	1000	Low
68	4	0	122	127	4	122	3	1	1000	Low
69	5	0	2	197	5	170	2	18	1000	Low
70	5	0	0	257	5	252	3	1	1000	Low
71	5	0	0	262	5	235	7	19	1000	Low
72	5	0	0	259	5	254	3	1	1000	Low
73	5	0	0	151	5	146	3	1	1000	Low
74	5	0	0	182	5	155	7	19	1000	Low
75	5	0	0	140	5	135	3	1	1000	Low
76	5	0	2	305	5	278	2	18	1000	Low
77	5	0	19	173	5	147	4	19	1000	Low
78	5	0	0	181	5	176	3	1	1000	Low
79	5	0	0	265	5	260	3	1	1000	Low
80	5	0	0	200	5	175	6	20	1000	Low
81	5	0	0	223	5	218	3	1	1000	Low
82	5	0	0	301	5	296	3	1	1000	Low
83	5	0	0	305	5	300	3	1	1000	Low
84	4	0	0	191	5	186	3	1	1000	Low
85	4	0	19	254	5	228	4	19	1000	Low
86	5	0	0	181	6	175	5	1	1000	Low
87	5	0	1	275	6	246	7	18	1000	Low
88	5	0	0	186	6	180	5	1	1000	Low
89	5	0	0	180	6	174	5	1	1000	Low
90	5	0	0	219	6	213	5	1	1000	Low
91	5	0	0	199	6	172	3	20	1000	Low
92	5	0	0	275	6	269	5	1	1000	Low
93	5	0	0	146	6	140	5	1	1000	Low
94	5	0	0	259	6	253	5	1	1000	Low
95	5	0	2	162	6	135	2	19	1000	Low
96	5	0	0	176	6	170	5	1	1000	Low
97	5	0	0	171	6	165	5	1	1000	Low
98	5	0	0	260	6	254	5	1	1000	Low
99	5	0	0	258	6	252	5	1	1000	Low
100	5	0	0	233	6	227	5	1	1000	Low
101	4	0	0	155	6	149	5	1	1000	Low
102	4	0	0	251	6	224	3	20	1000	Low
1	5	0	0	219	1	216	7	1	3000	Low
2	5	0	0	277	1	254	3	20	3000	Low
3	5	0	0	203	1	200	7	1	3000	Low
4	5	0	0	165	1	142	7	21	3000	Low
5	5	0	0	166	1	163	7	1	3000	Low
6	5	0	0	166	1	163	7	1	3000	Low
7	5	0	0	278	1	255	7	21	3000	Low
8	5	0	0	294	1	291	7	1	3000	Low
9	5	0	0	285	1	282	7	1	3000	Low
10	5	0	0	256	1	253	7	1	3000	Low
11	5	0	0	190	1	187	7	1	3000	Low
12	5	0	0	241	1	218	2	20	3000	Low
13	5	0	0	208	1	205	7	1	3000	Low
14	5	0	0	242	1	218	8	20	3000	Low
15	5	0	0	261	1	258	7	1	3000	Low
16	4	0	0	137	1	114	3	20	3000	Low
17	4	0	0	176	1	173	7	1	3000	Low
18	5	1	0	288	2	284	1	1	3000	Low
19	5	1	0	255	2	251	1	1	3000	Low
20	5	1	0	297	2	293	1	1	3000	Low
21	5	0	1	164	2	139	3	19	3000	Low
22	5	0	0	226	2	222	1	1	3000	Low
23	5	0	2	150	2	125	6	19	3000	Low
24	5	0	0	204	2	179	7	20	3000	Low
25	5	0	2	195	2	170	6	19	3000	Low
26	5	1	0	245	2	241	1	1	3000	Low
27	5	0	0	232	2	228	1	1	3000	Low
28	5	1	0	271	2	267	1	1	3000	Low
29	5	1	0	287	2	263	1	21	3000	Low
30	5	1	2	288	2	262	5	18	3000	Low
31	5	0	0	223	2	198	7	20	3000	Low
32	5	1	0	300	2	275	7	20	3000	Low
33	4	0	0	186	2	182	1	1	3000	Low
34	4	0	0	189	2	185	1	1	3000	Low
35	5	1	0	296	3	292	1	1	3000	Low
36	5	0	0	185	3	181	1	1	3000	Low
37	5	1	0	293	3	289	1	1	3000	Low
38	5	1	0	294	3	290	1	1	3000	Low
39	5	0	0	128	3	124	1	1	3000	Low
40	5	0	0	252	3	226	8	19	3000	Low
41	5	0	0	237	3	233	1	1	3000	Low
42	5	0	0	163	3	159	1	1	3000	Low
43	5	1	0	277	3	273	1	1	3000	Low
44	5	1	0	248	3	244	1	1	3000	Low
45	5	1	0	298	3	273	6	19	3000	Low
46	5	1	0	262	3	258	1	1	3000	Low
47	5	1	20	281	3	257	4	20	3000	Low
48	5	0	0	142	3	138	1	1	3000	Low
49	5	0	0	187	3	183	1	1	3000	Low
50	4	0	0	253	3	227	8	19	3000	Low
51	4	1	0	288	3	284	1	1	3000	Low
0	1	1	301	305	4	301	3	1	3000	Low
52	5	2	169	174	4	169	3	1	3000	Low
53	5	3	228	233	4	228	3	1	3000	Low
54	5	1	136	141	4	136	3	1	3000	Low
55	5	2	182	187	4	182	3	1	3000	Low
56	5	3	279	304	4	279	2	20	3000	Low
57	5	3	299	304	4	299	3	1	3000	Low
58	5	1	139	166	4	139	7	19	3000	Low
59	5	2	211	237	4	211	5	19	3000	Low
60	5	3	296	301	4	296	3	1	3000	Low
61	5	2	162	190	4	162	8	18	3000	Low
62	5	3	283	288	4	283	3	1	3000	Low
63	5	2	194	199	4	194	3	1	3000	Low
64	5	2	208	213	4	208	3	1	3000	Low
65	5	1	135	140	4	135	3	1	3000	Low
66	5	3	277	282	4	277	3	1	3000	Low
67	4	1	135	140	4	135	3	1	3000	Low
68	4	1	122	127	4	122	3	1	3000	Low
69	5	0	2	197	5	170	2	18	3000	Low
70	5	0	0	257	5	252	3	1	3000	Low
71	5	0	0	262	5	235	7	19	3000	Low
72	5	0	0	259	5	254	3	1	3000	Low
73	5	0	0	151	5	146	3	1	3000	Low
74	5	0	0	182	5	155	7	19	3000	Low
75	5	0	0	140	5	135	3	1	3000	Low
76	5	1	2	305	5	278	2	18	3000	Low
77	5	0	19	173	5	147	4	19	3000	Low
78	5	0	0	181	5	176	3	1	3000	Low
79	5	0	0	265	5	260	3	1	3000	Low
80	5	0	0	200	5	175	6	20	3000	Low
81	5	0	0	223	5	218	3	1	3000	Low
82	5	1	0	301	5	296	3	1	3000	Low
83	5	1	0	305	5	300	3	1	3000	Low
84	4	0	0	191	5	186	3	1	3000	Low
85	4	0	19	254	5	228	4	19	3000	Low
86	5	0	0	181	6	175	5	1	3000	Low
87	5	1	1	275	6	246	7	18	3000	Low
88	5	0	0	186	6	180	5	1	3000	Low
89	5	0	0	180	6	174	5	1	3000	Low
90	5	0	0	219	6	213	5	1	3000	Low
91	5	0	0	199	6	172	3	20	3000	Low
92	5	1	0	275	6	269	5	1	3000	Low
93	5	0	0	146	6	140	5	1	3000	Low
94	5	1	0	259	6	253	5	1	3000	Low
95	5	0	2	162	6	135	2	19	3000	Low
96	5	0	0	176	6	170	5	1	3000	Low
97	5	0	0	171	6	165	5	1	3000	Low
98	5	1	0	260	6	254	5	1	3000	Low
99	5	1	0	258	6	252	5	1	3000	Low
100	5	0	0	233	6	227	5	1	3000	Low
101	4	0	0	155	6	149	5	1	3000	Low
102	4	0	0	251	6	224	3	20	3000	Low
1	5	2	0	219	1	216	7	1	10000	Low
2	5	3	0	277	1	254	3	20	10000	Low
3	5	1	0	203	1	200	7	1	10000	Low
4	5	1	0	165	1	142	7	21	10000	Low
5	5	1	0	166	1	163	7	1	10000	Low
6	5	1	0	166	1	163	7	1	10000	Low
7	5	2	0	278	1	255	7	21	10000	Low
8	5	3	0	294	1	291	7	1	10000	Low
9	5	3	0	285	1	282	7	1	10000	Low
10	5	2	0	256	1	253	7	1	10000	Low
11	5	1	0	190	1	187	7	1	10000	Low
12	5	2	0	241	1	218	2	20	10000	Low
13	5	2	0	208	1	205	7	1	10000	Low
14	5	2	0	242	1	218	8	20	10000	Low
15	5	2	0	261	1	258	7	1	10000	Low
16	4	0	0	137	1	114	3	20	10000	Low
17	4	1	0	176	1	173	7	1	10000	Low
18	5	3	0	288	2	284	1	1	10000	Low
19	5	3	0	255	2	251	1	1	10000	Low
20	5	3	0	297	2	293	1	1	10000	Low
21	5	2	1	164	2	139	3	19	10000	Low
22	5	3	0	226	2	222	1	1	10000	Low
23	5	1	2	150	2	125	6	19	10000	Low
24	5	2	0	204	2	179	7	20	10000	Low
25	5	2	2	195	2	170	6	19	10000	Low
26	5	3	0	245	2	241	1	1	10000	Low
27	5	3	0	232	2	228	1	1	10000	Low
28	5	3	0	271	2	267	1	1	10000	Low
29	5	3	0	287	2	263	1	21	10000	Low
30	5	3	2	288	2	262	5	18	10000	Low
31	5	2	0	223	2	198	7	20	10000	Low
32	5	3	0	300	2	275	7	20	10000	Low
33	4	2	0	186	2	182	1	1	10000	Low
34	4	2	0	189	2	185	1	1	10000	Low
35	5	3	0	296	3	292	1	1	10000	Low
36	5	2	0	185	3	181	1	1	10000	Low
37	5	3	0	293	3	289	1	1	10000	Low
38	5	3	0	294	3	290	1	1	10000	Low
39	5	1	0	128	3	124	1	1	10000	Low
40	5	3	0	252	3	226	8	19	10000	Low
41	5	3	0	237	3	233	1	1	10000	Low
42	5	1	0	163	3	159	1	1	10000	Low
43	5	3	0	277	3	273	1	1	10000	Low
44	5	3	0	248	3	244	1	1	10000	Low
45	5	3	0	298	3	273	6	19	10000	Low
46	5	3	0	262	3	258	1	1	10000	Low
47	5	3	20	281	3	257	4	20	10000	Low
48	5	1	0	142	3	138	1	1	10000	Low
49	5	2	0	187	3	183	1	1	10000	Low
50	4	2	0	253	3	227	8	19	10000	Low
51	4	3	0	288	3	284	1	1	10000	Low
0	1	1	301	305	4	301	3	1	10000	Low
52	5	4	169	174	4	169	3	1	10000	Low
53	5	5	228	233	4	228	3	1	10000	Low
54	5	4	136	141	4	136	3	1	10000	Low
55	5	4	182	187	4	182	3	1	10000	Low
56	5	5	279	304	4	279	2	20	10000	Low
57	5	5	299	304	4	299	3	1	10000	Low
58	5	4	139	166	4	139	7	19	10000	Low
59	5	5	211	237	4	211	5	19	10000	Low
60	5	5	296	301	4	296	3	1	10000	Low
61	5	4	162	190	4	162	8	18	10000	Low
62	5	5	283	288	4	283	3	1	10000	Low
63	5	4	194	199	4	194	3	1	10000	Low
64	5	5	208	213	4	208	3	1	10000	Low
65	5	4	135	140	4	135	3	1	10000	Low
66	5	5	277	282	4	277	3	1	10000	Low
67	4	3	135	140	4	135	3	1	10000	Low
68	4	3	122	127	4	122	3	1	10000	Low
69	5	2	2	197	5	170	2	18	10000	Low
70	5	2	0	257	5	252	3	1	10000	Low
71	5	2	0	262	5	235	7	19	10000	Low
72	5	2	0	259	5	254	3	1	10000	Low
73	5	1	0	151	5	146	3	1	10000	Low
74	5	1	0	182	5	155	7	19	10000	Low
75	5	1	0	140	5	135	3	1	10000	Low
76	5	3	2	305	5	278	2	18	10000	Low
77	5	2	19	173	5	147	4	19	10000	Low
78	5	1	0	181	5	176	3	1	10000	Low
79	5	2	0	265	5	260	3	1	10000	Low
80	5	2	0	200	5	175	6	20	10000	Low
81	5	2	0	223	5	218	3	1	10000	Low
82	5	3	0	301	5	296	3	1	10000	Low
83	5	3	0	305	5	300	3	1	10000	Low
84	4	1	0	191	5	186	3	1	10000	Low
85	4	2	19	254	5	228	4	19	10000	Low
86	5	2	0	181	6	175	5	1	10000	Low
87	5	3	1	275	6	246	7	18	10000	Low
88	5	2	0	186	6	180	5	1	10000	Low
89	5	2	0	180	6	174	5	1	10000	Low
90	5	2	0	219	6	213	5	1	10000	Low
91	5	2	0	199	6	172	3	20	10000	Low
92	5	3	0	275	6	269	5	1	10000	Low
93	5	1	0	146	6	140	5	1	10000	Low
94	5	3	0	259	6	253	5	1	10000	Low
95	5	2	2	162	6	135	2	19	10000	Low
96	5	2	0	176	6	170	5	1	10000	Low
97	5	2	0	171	6	165	5	1	10000	Low
98	5	3	0	260	6	254	5	1	10000	Low
99	5	3	0	258	6	252	5	1	10000	Low
100	5	3	0	233	6	227	5	1	10000	Low
101	4	1	0	155	6	149	5	1	10000	Low
102	4	2	0	251	6	224	3	20	10000	Low
