# Supplementary material for: Factors affecting aerosol SARS-CoV-2 transmission via HVAC systems; a modeling study
Source: PLoS Comput Biol. 2021 Oct 18;17(10):e1009474. doi: 10.1371/journal.pcbi.1009474 (PMC8553169; doi:10.1371/journal.pcbi.1009474)
Supplement: S1 Data — (ZIP) [file pcbi.1009474.s002.zip › ZippedData/Groups Investigation/NightclubCSVLabelDescriptions.csv]

Label	Description
ID	Group ID used by the model to track the group
Size	Number of people in the group
Infections	Number of predicted infections for the group
Time in Release Block	Time in minutes that the group spent in the same zone as the release
Total Time in Building	Time in minutes that the group spent in the building
Primary Block	Modeled zone in which the group spent most of their time
Primary Time	Time in minutes which the group spent in the Primary Block
Secondary Block	Modeled zone in which the group spent the 2nd most amount of time
Secondary Time	Time in minutes which the group spent in the Secondary Block
Release Amount	Release rate per minute in plaque forming units (pfu)
HVAC Setting	HVAC parameters setting. "Low" = MERV 4. ACH 2. FOA 0.1. "Medium" = MERV 8. ACH 10. FOA 0.3. "High" = MERV 12. ACH 20. FOA 0.5
