# Supplementary material for: Factors affecting aerosol SARS-CoV-2 transmission via HVAC systems; a modeling study
Source: PLoS Comput Biol. 2021 Oct 18;17(10):e1009474. doi: 10.1371/journal.pcbi.1009474 (PMC8553169; doi:10.1371/journal.pcbi.1009474)
Supplement: S1 Data — (ZIP) [file pcbi.1009474.s002.zip › ZippedData/Groups Investigation/OfficeBuilding.csv]

ID	Size	Infections	Has Infections	Time in Release Block	Time on Release Floor	Total Time in Building	Servicing AHU	Primary Floor	Secondary Floor	Release Amount	HVAC Setting
0	2	0	0	0	0	497	1	0	-1	100	High
1	6	0	0	0	0	465	1	1	1	100	High
6	6	0	0	0	0	489	1	1	4	100	High
7	6	0	0	0	0	489	1	1	1	100	High
10	6	0	0	0	2	491	1	1	9	100	High
12	6	0	0	0	0	504	1	1	1	100	High
17	6	0	0	0	122	465	1	1	5	100	High
19	6	0	0	0	2	478	1	1	0	100	High
21	6	0	0	0	0	532	1	2	0	100	High
22	6	0	0	0	120	502	1	2	5	100	High
27	6	0	0	0	0	459	1	2	2	100	High
29	6	0	0	0	0	510	1	2	1	100	High
31	6	0	0	0	2	426	1	2	9	100	High
33	6	0	0	0	2	436	1	2	9	100	High
38	6	0	0	0	2	481	1	2	6	100	High
40	6	0	0	0	60	431	1	2	5	100	High
44	6	0	0	0	0	506	1	3	3	100	High
49	6	0	0	0	0	501	1	3	3	100	High
51	6	0	0	0	0	500	1	3	0	100	High
58	6	0	0	0	2	496	1	3	8	100	High
59	6	0	0	0	0	497	1	3	4	100	High
60	6	0	0	0	2	491	1	3	9	100	High
61	6	0	0	0	0	531	1	4	3	100	High
62	6	0	0	0	2	511	1	4	7	100	High
63	6	0	0	0	0	506	1	4	2	100	High
65	6	0	0	0	0	423	1	4	3	100	High
69	6	0	0	0	0	473	1	4	4	100	High
70	6	0	0	0	0	470	1	4	2	100	High
75	6	0	0	0	0	507	1	4	4	100	High
76	6	0	0	0	150	495	1	4	5	100	High
79	6	0	0	0	122	475	1	4	5	100	High
81	6	0	0	445	451	515	1	5	2	100	High
86	6	0	0	0	310	492	1	5	3	100	High
87	6	0	0	0	505	509	1	5	5	100	High
88	6	0	0	0	387	508	1	5	9	100	High
89	6	0	0	0	455	489	1	5	2	100	High
90	6	0	0	0	426	518	1	5	5	100	High
93	6	0	0	0	461	465	1	5	5	100	High
96	6	0	0	0	437	500	1	5	8	100	High
99	6	0	0	0	520	524	1	5	5	100	High
100	6	0	0	0	314	444	1	5	0	100	High
106	6	0	0	0	3	515	0	6	6	100	High
107	6	0	0	0	7	439	0	6	0	100	High
108	6	0	0	0	3	459	0	6	6	100	High
109	6	0	0	0	3	479	0	6	6	100	High
111	6	0	0	0	5	459	0	6	7	100	High
112	6	0	0	0	1	497	0	6	6	100	High
113	6	0	0	0	5	503	0	6	8	100	High
118	6	0	0	0	1	483	0	6	6	100	High
119	6	0	0	0	1	540	0	6	6	100	High
120	6	0	0	0	1	549	0	6	6	100	High
124	6	0	0	0	1	507	0	7	7	100	High
126	6	0	0	0	124	453	0	7	5	100	High
131	6	0	0	0	5	466	0	7	1	100	High
134	6	0	0	0	1	498	0	7	7	100	High
135	6	0	0	0	3	515	0	7	7	100	High
137	6	0	0	0	7	421	0	7	6	100	High
140	6	0	0	0	3	494	0	7	9	100	High
142	6	0	0	0	3	508	0	8	8	100	High
144	6	0	0	0	3	440	0	8	8	100	High
146	6	0	0	0	5	461	0	8	0	100	High
148	6	0	0	0	5	456	0	8	1	100	High
150	6	0	0	0	34	480	0	8	0	100	High
153	6	0	0	0	1	515	0	8	8	100	High
154	6	0	0	0	7	497	0	8	2	100	High
155	6	0	0	0	3	524	0	8	6	100	High
158	6	0	0	0	5	449	0	8	0	100	High
162	6	0	0	0	3	530	0	9	7	100	High
164	6	0	0	0	9	448	0	9	2	100	High
165	6	0	0	0	34	436	0	9	8	100	High
167	6	0	0	0	5	481	0	9	4	100	High
168	6	0	0	0	1	541	0	9	9	100	High
170	6	0	0	0	3	513	0	9	8	100	High
172	6	0	0	0	3	444	0	9	9	100	High
174	6	0	0	0	5	529	0	9	1	100	High
175	6	0	0	0	3	540	0	9	7	100	High
177	6	0	0	0	5	476	0	9	1	100	High
179	6	0	0	0	5	501	0	9	3	100	High
8	6	0	0	0	0	464	1	1	4	100	High
9	6	0	0	0	0	517	1	1	2	100	High
73	6	0	0	0	2	520	1	4	9	100	High
43	6	0	0	0	0	535	1	3	4	100	High
4	6	0	0	0	2	523	1	1	2	100	High
25	6	0	0	0	0	518	1	2	1	100	High
56	6	0	0	0	30	519	1	3	5	100	High
39	6	0	0	0	0	498	1	2	3	100	High
84	6	0	0	0	369	471	1	5	7	100	High
64	6	0	0	0	2	472	1	4	1	100	High
149	6	0	0	0	10	455	0	8	7	100	High
152	6	0	0	0	4	466	0	8	0	100	High
143	6	0	0	0	4	517	0	8	4	100	High
101	6	0	0	0	4	530	0	6	8	100	High
3	6	0	0	0	0	522	1	1	0	100	High
161	6	0	0	0	6	517	0	9	6	100	High
34	6	0	0	0	2	536	1	2	3	100	High
132	6	0	0	0	4	508	0	7	9	100	High
115	6	0	0	0	6	479	0	6	4	100	High
32	6	0	0	0	0	527	1	2	0	100	High
139	6	0	0	0	4	521	0	7	2	100	High
53	6	0	0	0	0	545	1	3	0	100	High
116	6	0	0	0	63	517	0	6	5	100	High
97	6	0	0	0	524	531	1	5	0	100	High
141	6	0	0	0	4	484	0	8	0	100	High
30	6	0	0	0	0	484	1	2	0	100	High
117	6	0	0	0	4	451	0	6	6	100	High
72	6	0	0	0	2	494	1	4	9	100	High
103	6	0	0	0	2	527	0	6	0	100	High
92	6	0	0	0	478	544	1	5	9	100	High
41	6	0	0	0	0	460	1	3	0	100	High
178	6	0	0	0	2	518	0	9	9	100	High
145	6	0	0	0	6	523	0	8	0	100	High
147	6	0	0	0	4	545	0	8	9	100	High
26	6	0	0	0	0	527	1	2	0	100	High
173	6	0	0	0	2	542	0	9	0	100	High
74	6	0	0	0	30	500	1	4	2	100	High
156	6	0	0	0	10	496	0	8	6	100	High
121	6	0	0	0	2	539	0	7	0	100	High
13	6	0	0	0	0	489	1	1	0	100	High
102	6	0	0	0	6	525	0	6	2	100	High
159	6	0	0	0	6	519	0	8	6	100	High
68	6	0	0	0	0	463	1	4	0	100	High
5	6	0	0	0	0	512	1	1	0	100	High
55	6	0	0	0	0	510	1	3	0	100	High
122	6	0	0	0	6	478	0	7	8	100	High
123	6	0	0	0	2	510	0	7	0	100	High
104	6	0	0	0	4	494	0	6	6	100	High
52	6	0	0	0	2	496	1	3	2	100	High
151	6	0	0	0	6	512	0	8	0	100	High
47	6	0	0	0	2	447	1	3	8	100	High
36	6	0	0	0	4	506	1	2	7	100	High
129	6	0	0	0	4	491	0	7	0	100	High
85	6	0	0	0	319	504	1	5	7	100	High
20	6	0	0	0	0	473	1	1	0	100	High
105	6	0	0	0	4	532	0	6	0	100	High
45	6	0	0	0	0	491	1	3	4	100	High
95	6	0	0	0	499	506	1	5	0	100	High
24	6	0	0	0	0	484	1	2	0	100	High
16	6	0	0	0	0	462	1	1	0	100	High
67	6	0	0	0	32	540	1	4	7	100	High
110	6	0	0	0	6	474	0	6	0	100	High
23	6	0	0	0	0	555	1	2	1	100	High
83	6	0	0	0	452	519	1	5	4	100	High
28	6	0	0	0	0	527	1	2	1	100	High
78	6	0	0	0	0	532	1	4	0	100	High
163	6	0	0	0	6	467	0	9	3	100	High
130	6	0	0	0	6	502	0	7	3	100	High
80	6	0	0	0	0	515	1	4	1	100	High
127	6	0	0	0	6	499	0	7	2	100	High
180	6	0	0	0	4	433	0	9	0	100	High
77	6	0	0	0	0	521	1	4	3	100	High
169	6	0	0	0	2	537	0	9	0	100	High
66	6	0	0	0	0	514	1	4	0	100	High
37	6	0	0	0	0	522	1	2	0	100	High
133	6	0	0	0	4	471	0	7	0	100	High
50	6	0	0	0	2	500	1	3	1	100	High
2	6	0	0	0	0	445	1	1	0	100	High
171	6	0	0	0	4	522	0	9	0	100	High
160	6	0	0	0	4	514	0	8	6	100	High
176	6	0	0	0	6	488	0	9	7	100	High
98	6	0	0	0	513	520	1	5	0	100	High
42	6	0	0	0	0	500	1	3	0	100	High
166	6	0	0	0	4	498	0	9	9	100	High
114	6	0	0	0	63	513	0	6	5	100	High
11	6	0	0	116	120	546	1	1	5	100	High
138	6	0	0	0	8	517	0	7	3	100	High
125	6	0	0	0	4	442	0	7	0	100	High
157	6	0	0	0	2	504	0	8	0	100	High
48	6	0	0	0	0	482	1	3	0	100	High
128	6	0	0	0	4	512	0	7	2	100	High
54	6	0	0	0	0	525	1	3	0	100	High
57	6	0	0	0	2	477	1	3	8	100	High
82	6	0	0	0	447	514	1	5	3	100	High
15	6	0	0	0	0	516	1	1	0	100	High
91	6	0	0	0	332	516	1	5	8	100	High
14	6	0	0	0	0	511	1	1	0	100	High
136	6	0	0	0	4	523	0	7	6	100	High
71	6	0	0	0	0	509	1	4	0	100	High
94	6	0	0	0	474	486	1	5	0	100	High
46	6	0	0	0	0	469	1	3	3	100	High
18	6	0	0	0	0	459	1	1	0	100	High
35	6	0	0	0	0	449	1	2	0	100	High
0	2	0	0	0	0	497	1	0	-1	1000	High
1	6	0	0	0	0	465	1	1	1	1000	High
6	6	0	0	0	0	489	1	1	4	1000	High
7	6	0	0	0	0	489	1	1	1	1000	High
10	6	0	0	0	2	491	1	1	9	1000	High
12	6	0	0	0	0	504	1	1	1	1000	High
17	6	0	0	0	122	465	1	1	5	1000	High
19	6	0	0	0	2	478	1	1	0	1000	High
21	6	0	0	0	0	532	1	2	0	1000	High
22	6	0	0	0	120	502	1	2	5	1000	High
27	6	0	0	0	0	459	1	2	2	1000	High
29	6	0	0	0	0	510	1	2	1	1000	High
31	6	0	0	0	2	426	1	2	9	1000	High
33	6	0	0	0	2	436	1	2	9	1000	High
38	6	0	0	0	2	481	1	2	6	1000	High
40	6	0	0	0	60	431	1	2	5	1000	High
44	6	0	0	0	0	506	1	3	3	1000	High
49	6	0	0	0	0	501	1	3	3	1000	High
51	6	0	0	0	0	500	1	3	0	1000	High
58	6	0	0	0	2	496	1	3	8	1000	High
59	6	0	0	0	0	497	1	3	4	1000	High
60	6	0	0	0	2	491	1	3	9	1000	High
61	6	0	0	0	0	531	1	4	3	1000	High
62	6	0	0	0	2	511	1	4	7	1000	High
63	6	0	0	0	0	506	1	4	2	1000	High
65	6	0	0	0	0	423	1	4	3	1000	High
69	6	0	0	0	0	473	1	4	4	1000	High
70	6	0	0	0	0	470	1	4	2	1000	High
75	6	0	0	0	0	507	1	4	4	1000	High
76	6	0	0	0	150	495	1	4	5	1000	High
79	6	0	0	0	122	475	1	4	5	1000	High
81	6	1	1	445	451	515	1	5	2	1000	High
86	6	0	0	0	310	492	1	5	3	1000	High
87	6	0	0	0	505	509	1	5	5	1000	High
88	6	0	0	0	387	508	1	5	9	1000	High
89	6	0	0	0	455	489	1	5	2	1000	High
90	6	0	0	0	426	518	1	5	5	1000	High
93	6	0	0	0	461	465	1	5	5	1000	High
96	6	0	0	0	437	500	1	5	8	1000	High
99	6	0	0	0	520	524	1	5	5	1000	High
100	6	0	0	0	314	444	1	5	0	1000	High
106	6	0	0	0	3	515	0	6	6	1000	High
107	6	0	0	0	7	439	0	6	0	1000	High
108	6	0	0	0	3	459	0	6	6	1000	High
109	6	0	0	0	3	479	0	6	6	1000	High
111	6	0	0	0	5	459	0	6	7	1000	High
112	6	0	0	0	1	497	0	6	6	1000	High
113	6	0	0	0	5	503	0	6	8	1000	High
118	6	0	0	0	1	483	0	6	6	1000	High
119	6	0	0	0	1	540	0	6	6	1000	High
120	6	0	0	0	1	549	0	6	6	1000	High
124	6	0	0	0	1	507	0	7	7	1000	High
126	6	0	0	0	124	453	0	7	5	1000	High
131	6	0	0	0	5	466	0	7	1	1000	High
134	6	0	0	0	1	498	0	7	7	1000	High
135	6	0	0	0	3	515	0	7	7	1000	High
137	6	0	0	0	7	421	0	7	6	1000	High
140	6	0	0	0	3	494	0	7	9	1000	High
142	6	0	0	0	3	508	0	8	8	1000	High
144	6	0	0	0	3	440	0	8	8	1000	High
146	6	0	0	0	5	461	0	8	0	1000	High
148	6	0	0	0	5	456	0	8	1	1000	High
150	6	0	0	0	34	480	0	8	0	1000	High
153	6	0	0	0	1	515	0	8	8	1000	High
154	6	0	0	0	7	497	0	8	2	1000	High
155	6	0	0	0	3	524	0	8	6	1000	High
158	6	0	0	0	5	449	0	8	0	1000	High
162	6	0	0	0	3	530	0	9	7	1000	High
164	6	0	0	0	9	448	0	9	2	1000	High
165	6	0	0	0	34	436	0	9	8	1000	High
167	6	0	0	0	5	481	0	9	4	1000	High
168	6	0	0	0	1	541	0	9	9	1000	High
170	6	0	0	0	3	513	0	9	8	1000	High
172	6	0	0	0	3	444	0	9	9	1000	High
174	6	0	0	0	5	529	0	9	1	1000	High
175	6	0	0	0	3	540	0	9	7	1000	High
177	6	0	0	0	5	476	0	9	1	1000	High
179	6	0	0	0	5	501	0	9	3	1000	High
8	6	0	0	0	0	464	1	1	4	1000	High
9	6	0	0	0	0	517	1	1	2	1000	High
73	6	0	0	0	2	520	1	4	9	1000	High
43	6	0	0	0	0	535	1	3	4	1000	High
4	6	0	0	0	2	523	1	1	2	1000	High
25	6	0	0	0	0	518	1	2	1	1000	High
56	6	0	0	0	30	519	1	3	5	1000	High
39	6	0	0	0	0	498	1	2	3	1000	High
84	6	0	0	0	369	471	1	5	7	1000	High
64	6	0	0	0	2	472	1	4	1	1000	High
149	6	0	0	0	10	455	0	8	7	1000	High
152	6	0	0	0	4	466	0	8	0	1000	High
143	6	0	0	0	4	517	0	8	4	1000	High
101	6	0	0	0	4	530	0	6	8	1000	High
3	6	0	0	0	0	522	1	1	0	1000	High
161	6	0	0	0	6	517	0	9	6	1000	High
34	6	0	0	0	2	536	1	2	3	1000	High
132	6	0	0	0	4	508	0	7	9	1000	High
115	6	0	0	0	6	479	0	6	4	1000	High
32	6	0	0	0	0	527	1	2	0	1000	High
139	6	0	0	0	4	521	0	7	2	1000	High
53	6	0	0	0	0	545	1	3	0	1000	High
116	6	0	0	0	63	517	0	6	5	1000	High
97	6	0	0	0	524	531	1	5	0	1000	High
141	6	0	0	0	4	484	0	8	0	1000	High
30	6	0	0	0	0	484	1	2	0	1000	High
117	6	0	0	0	4	451	0	6	6	1000	High
72	6	0	0	0	2	494	1	4	9	1000	High
103	6	0	0	0	2	527	0	6	0	1000	High
92	6	0	0	0	478	544	1	5	9	1000	High
41	6	0	0	0	0	460	1	3	0	1000	High
178	6	0	0	0	2	518	0	9	9	1000	High
145	6	0	0	0	6	523	0	8	0	1000	High
147	6	0	0	0	4	545	0	8	9	1000	High
26	6	0	0	0	0	527	1	2	0	1000	High
173	6	0	0	0	2	542	0	9	0	1000	High
74	6	0	0	0	30	500	1	4	2	1000	High
156	6	0	0	0	10	496	0	8	6	1000	High
121	6	0	0	0	2	539	0	7	0	1000	High
13	6	0	0	0	0	489	1	1	0	1000	High
102	6	0	0	0	6	525	0	6	2	1000	High
159	6	0	0	0	6	519	0	8	6	1000	High
68	6	0	0	0	0	463	1	4	0	1000	High
5	6	0	0	0	0	512	1	1	0	1000	High
55	6	0	0	0	0	510	1	3	0	1000	High
122	6	0	0	0	6	478	0	7	8	1000	High
123	6	0	0	0	2	510	0	7	0	1000	High
104	6	0	0	0	4	494	0	6	6	1000	High
52	6	0	0	0	2	496	1	3	2	1000	High
151	6	0	0	0	6	512	0	8	0	1000	High
47	6	0	0	0	2	447	1	3	8	1000	High
36	6	0	0	0	4	506	1	2	7	1000	High
129	6	0	0	0	4	491	0	7	0	1000	High
85	6	0	0	0	319	504	1	5	7	1000	High
20	6	0	0	0	0	473	1	1	0	1000	High
105	6	0	0	0	4	532	0	6	0	1000	High
45	6	0	0	0	0	491	1	3	4	1000	High
95	6	0	0	0	499	506	1	5	0	1000	High
24	6	0	0	0	0	484	1	2	0	1000	High
16	6	0	0	0	0	462	1	1	0	1000	High
67	6	0	0	0	32	540	1	4	7	1000	High
110	6	0	0	0	6	474	0	6	0	1000	High
23	6	0	0	0	0	555	1	2	1	1000	High
83	6	0	0	0	452	519	1	5	4	1000	High
28	6	0	0	0	0	527	1	2	1	1000	High
78	6	0	0	0	0	532	1	4	0	1000	High
163	6	0	0	0	6	467	0	9	3	1000	High
130	6	0	0	0	6	502	0	7	3	1000	High
80	6	0	0	0	0	515	1	4	1	1000	High
127	6	0	0	0	6	499	0	7	2	1000	High
180	6	0	0	0	4	433	0	9	0	1000	High
77	6	0	0	0	0	521	1	4	3	1000	High
169	6	0	0	0	2	537	0	9	0	1000	High
66	6	0	0	0	0	514	1	4	0	1000	High
37	6	0	0	0	0	522	1	2	0	1000	High
133	6	0	0	0	4	471	0	7	0	1000	High
50	6	0	0	0	2	500	1	3	1	1000	High
2	6	0	0	0	0	445	1	1	0	1000	High
171	6	0	0	0	4	522	0	9	0	1000	High
160	6	0	0	0	4	514	0	8	6	1000	High
176	6	0	0	0	6	488	0	9	7	1000	High
98	6	0	0	0	513	520	1	5	0	1000	High
42	6	0	0	0	0	500	1	3	0	1000	High
166	6	0	0	0	4	498	0	9	9	1000	High
114	6	0	0	0	63	513	0	6	5	1000	High
11	6	0	0	116	120	546	1	1	5	1000	High
138	6	0	0	0	8	517	0	7	3	1000	High
125	6	0	0	0	4	442	0	7	0	1000	High
157	6	0	0	0	2	504	0	8	0	1000	High
48	6	0	0	0	0	482	1	3	0	1000	High
128	6	0	0	0	4	512	0	7	2	1000	High
54	6	0	0	0	0	525	1	3	0	1000	High
57	6	0	0	0	2	477	1	3	8	1000	High
82	6	0	0	0	447	514	1	5	3	1000	High
15	6	0	0	0	0	516	1	1	0	1000	High
91	6	0	0	0	332	516	1	5	8	1000	High
14	6	0	0	0	0	511	1	1	0	1000	High
136	6	0	0	0	4	523	0	7	6	1000	High
71	6	0	0	0	0	509	1	4	0	1000	High
94	6	0	0	0	474	486	1	5	0	1000	High
46	6	0	0	0	0	469	1	3	3	1000	High
18	6	0	0	0	0	459	1	1	0	1000	High
35	6	0	0	0	0	449	1	2	0	1000	High
0	2	0	0	0	0	497	1	0	-1	3000	High
1	6	0	0	0	0	465	1	1	1	3000	High
6	6	0	0	0	0	489	1	1	4	3000	High
7	6	0	0	0	0	489	1	1	1	3000	High
10	6	0	0	0	2	491	1	1	9	3000	High
12	6	0	0	0	0	504	1	1	1	3000	High
17	6	0	0	0	122	465	1	1	5	3000	High
19	6	0	0	0	2	478	1	1	0	3000	High
21	6	0	0	0	0	532	1	2	0	3000	High
22	6	0	0	0	120	502	1	2	5	3000	High
27	6	0	0	0	0	459	1	2	2	3000	High
29	6	0	0	0	0	510	1	2	1	3000	High
31	6	0	0	0	2	426	1	2	9	3000	High
33	6	0	0	0	2	436	1	2	9	3000	High
38	6	0	0	0	2	481	1	2	6	3000	High
40	6	0	0	0	60	431	1	2	5	3000	High
44	6	0	0	0	0	506	1	3	3	3000	High
49	6	0	0	0	0	501	1	3	3	3000	High
51	6	0	0	0	0	500	1	3	0	3000	High
58	6	0	0	0	2	496	1	3	8	3000	High
59	6	0	0	0	0	497	1	3	4	3000	High
60	6	0	0	0	2	491	1	3	9	3000	High
61	6	0	0	0	0	531	1	4	3	3000	High
62	6	0	0	0	2	511	1	4	7	3000	High
63	6	0	0	0	0	506	1	4	2	3000	High
65	6	0	0	0	0	423	1	4	3	3000	High
69	6	0	0	0	0	473	1	4	4	3000	High
70	6	0	0	0	0	470	1	4	2	3000	High
75	6	0	0	0	0	507	1	4	4	3000	High
76	6	0	0	0	150	495	1	4	5	3000	High
79	6	0	0	0	122	475	1	4	5	3000	High
81	6	3	1	445	451	515	1	5	2	3000	High
86	6	0	0	0	310	492	1	5	3	3000	High
87	6	0	0	0	505	509	1	5	5	3000	High
88	6	0	0	0	387	508	1	5	9	3000	High
89	6	0	0	0	455	489	1	5	2	3000	High
90	6	0	0	0	426	518	1	5	5	3000	High
93	6	0	0	0	461	465	1	5	5	3000	High
96	6	0	0	0	437	500	1	5	8	3000	High
99	6	0	0	0	520	524	1	5	5	3000	High
100	6	0	0	0	314	444	1	5	0	3000	High
106	6	0	0	0	3	515	0	6	6	3000	High
107	6	0	0	0	7	439	0	6	0	3000	High
108	6	0	0	0	3	459	0	6	6	3000	High
109	6	0	0	0	3	479	0	6	6	3000	High
111	6	0	0	0	5	459	0	6	7	3000	High
112	6	0	0	0	1	497	0	6	6	3000	High
113	6	0	0	0	5	503	0	6	8	3000	High
118	6	0	0	0	1	483	0	6	6	3000	High
119	6	0	0	0	1	540	0	6	6	3000	High
120	6	0	0	0	1	549	0	6	6	3000	High
124	6	0	0	0	1	507	0	7	7	3000	High
126	6	0	0	0	124	453	0	7	5	3000	High
131	6	0	0	0	5	466	0	7	1	3000	High
134	6	0	0	0	1	498	0	7	7	3000	High
135	6	0	0	0	3	515	0	7	7	3000	High
137	6	0	0	0	7	421	0	7	6	3000	High
140	6	0	0	0	3	494	0	7	9	3000	High
142	6	0	0	0	3	508	0	8	8	3000	High
144	6	0	0	0	3	440	0	8	8	3000	High
146	6	0	0	0	5	461	0	8	0	3000	High
148	6	0	0	0	5	456	0	8	1	3000	High
150	6	0	0	0	34	480	0	8	0	3000	High
153	6	0	0	0	1	515	0	8	8	3000	High
154	6	0	0	0	7	497	0	8	2	3000	High
155	6	0	0	0	3	524	0	8	6	3000	High
158	6	0	0	0	5	449	0	8	0	3000	High
162	6	0	0	0	3	530	0	9	7	3000	High
164	6	0	0	0	9	448	0	9	2	3000	High
165	6	0	0	0	34	436	0	9	8	3000	High
167	6	0	0	0	5	481	0	9	4	3000	High
168	6	0	0	0	1	541	0	9	9	3000	High
170	6	0	0	0	3	513	0	9	8	3000	High
172	6	0	0	0	3	444	0	9	9	3000	High
174	6	0	0	0	5	529	0	9	1	3000	High
175	6	0	0	0	3	540	0	9	7	3000	High
177	6	0	0	0	5	476	0	9	1	3000	High
179	6	0	0	0	5	501	0	9	3	3000	High
8	6	0	0	0	0	464	1	1	4	3000	High
9	6	0	0	0	0	517	1	1	2	3000	High
73	6	0	0	0	2	520	1	4	9	3000	High
43	6	0	0	0	0	535	1	3	4	3000	High
4	6	0	0	0	2	523	1	1	2	3000	High
25	6	0	0	0	0	518	1	2	1	3000	High
56	6	0	0	0	30	519	1	3	5	3000	High
39	6	0	0	0	0	498	1	2	3	3000	High
84	6	0	0	0	369	471	1	5	7	3000	High
64	6	0	0	0	2	472	1	4	1	3000	High
149	6	0	0	0	10	455	0	8	7	3000	High
152	6	0	0	0	4	466	0	8	0	3000	High
143	6	0	0	0	4	517	0	8	4	3000	High
101	6	0	0	0	4	530	0	6	8	3000	High
3	6	0	0	0	0	522	1	1	0	3000	High
161	6	0	0	0	6	517	0	9	6	3000	High
34	6	0	0	0	2	536	1	2	3	3000	High
132	6	0	0	0	4	508	0	7	9	3000	High
115	6	0	0	0	6	479	0	6	4	3000	High
32	6	0	0	0	0	527	1	2	0	3000	High
139	6	0	0	0	4	521	0	7	2	3000	High
53	6	0	0	0	0	545	1	3	0	3000	High
116	6	0	0	0	63	517	0	6	5	3000	High
97	6	0	0	0	524	531	1	5	0	3000	High
141	6	0	0	0	4	484	0	8	0	3000	High
30	6	0	0	0	0	484	1	2	0	3000	High
117	6	0	0	0	4	451	0	6	6	3000	High
72	6	0	0	0	2	494	1	4	9	3000	High
103	6	0	0	0	2	527	0	6	0	3000	High
92	6	0	0	0	478	544	1	5	9	3000	High
41	6	0	0	0	0	460	1	3	0	3000	High
178	6	0	0	0	2	518	0	9	9	3000	High
145	6	0	0	0	6	523	0	8	0	3000	High
147	6	0	0	0	4	545	0	8	9	3000	High
26	6	0	0	0	0	527	1	2	0	3000	High
173	6	0	0	0	2	542	0	9	0	3000	High
74	6	0	0	0	30	500	1	4	2	3000	High
156	6	0	0	0	10	496	0	8	6	3000	High
121	6	0	0	0	2	539	0	7	0	3000	High
13	6	0	0	0	0	489	1	1	0	3000	High
102	6	0	0	0	6	525	0	6	2	3000	High
159	6	0	0	0	6	519	0	8	6	3000	High
68	6	0	0	0	0	463	1	4	0	3000	High
5	6	0	0	0	0	512	1	1	0	3000	High
55	6	0	0	0	0	510	1	3	0	3000	High
122	6	0	0	0	6	478	0	7	8	3000	High
123	6	0	0	0	2	510	0	7	0	3000	High
104	6	0	0	0	4	494	0	6	6	3000	High
52	6	0	0	0	2	496	1	3	2	3000	High
151	6	0	0	0	6	512	0	8	0	3000	High
47	6	0	0	0	2	447	1	3	8	3000	High
36	6	0	0	0	4	506	1	2	7	3000	High
129	6	0	0	0	4	491	0	7	0	3000	High
85	6	0	0	0	319	504	1	5	7	3000	High
20	6	0	0	0	0	473	1	1	0	3000	High
105	6	0	0	0	4	532	0	6	0	3000	High
45	6	0	0	0	0	491	1	3	4	3000	High
95	6	0	0	0	499	506	1	5	0	3000	High
24	6	0	0	0	0	484	1	2	0	3000	High
16	6	0	0	0	0	462	1	1	0	3000	High
67	6	0	0	0	32	540	1	4	7	3000	High
110	6	0	0	0	6	474	0	6	0	3000	High
23	6	0	0	0	0	555	1	2	1	3000	High
83	6	0	0	0	452	519	1	5	4	3000	High
28	6	0	0	0	0	527	1	2	1	3000	High
78	6	0	0	0	0	532	1	4	0	3000	High
163	6	0	0	0	6	467	0	9	3	3000	High
130	6	0	0	0	6	502	0	7	3	3000	High
80	6	0	0	0	0	515	1	4	1	3000	High
127	6	0	0	0	6	499	0	7	2	3000	High
180	6	0	0	0	4	433	0	9	0	3000	High
77	6	0	0	0	0	521	1	4	3	3000	High
169	6	0	0	0	2	537	0	9	0	3000	High
66	6	0	0	0	0	514	1	4	0	3000	High
37	6	0	0	0	0	522	1	2	0	3000	High
133	6	0	0	0	4	471	0	7	0	3000	High
50	6	0	0	0	2	500	1	3	1	3000	High
2	6	0	0	0	0	445	1	1	0	3000	High
171	6	0	0	0	4	522	0	9	0	3000	High
160	6	0	0	0	4	514	0	8	6	3000	High
176	6	0	0	0	6	488	0	9	7	3000	High
98	6	0	0	0	513	520	1	5	0	3000	High
42	6	0	0	0	0	500	1	3	0	3000	High
166	6	0	0	0	4	498	0	9	9	3000	High
114	6	0	0	0	63	513	0	6	5	3000	High
11	6	1	1	116	120	546	1	1	5	3000	High
138	6	0	0	0	8	517	0	7	3	3000	High
125	6	0	0	0	4	442	0	7	0	3000	High
157	6	0	0	0	2	504	0	8	0	3000	High
48	6	0	0	0	0	482	1	3	0	3000	High
128	6	0	0	0	4	512	0	7	2	3000	High
54	6	0	0	0	0	525	1	3	0	3000	High
57	6	0	0	0	2	477	1	3	8	3000	High
82	6	0	0	0	447	514	1	5	3	3000	High
15	6	0	0	0	0	516	1	1	0	3000	High
91	6	0	0	0	332	516	1	5	8	3000	High
14	6	0	0	0	0	511	1	1	0	3000	High
136	6	0	0	0	4	523	0	7	6	3000	High
71	6	0	0	0	0	509	1	4	0	3000	High
94	6	0	0	0	474	486	1	5	0	3000	High
46	6	0	0	0	0	469	1	3	3	3000	High
18	6	0	0	0	0	459	1	1	0	3000	High
35	6	0	0	0	0	449	1	2	0	3000	High
0	2	0	0	0	0	497	1	0	-1	10000	High
1	6	0	0	0	0	465	1	1	1	10000	High
6	6	0	0	0	0	489	1	1	4	10000	High
7	6	0	0	0	0	489	1	1	1	10000	High
10	6	0	0	0	2	491	1	1	9	10000	High
12	6	0	0	0	0	504	1	1	1	10000	High
17	6	0	0	0	122	465	1	1	5	10000	High
19	6	0	0	0	2	478	1	1	0	10000	High
21	6	0	0	0	0	532	1	2	0	10000	High
22	6	0	0	0	120	502	1	2	5	10000	High
27	6	0	0	0	0	459	1	2	2	10000	High
29	6	0	0	0	0	510	1	2	1	10000	High
31	6	0	0	0	2	426	1	2	9	10000	High
33	6	0	0	0	2	436	1	2	9	10000	High
38	6	0	0	0	2	481	1	2	6	10000	High
40	6	0	0	0	60	431	1	2	5	10000	High
44	6	0	0	0	0	506	1	3	3	10000	High
49	6	0	0	0	0	501	1	3	3	10000	High
51	6	0	0	0	0	500	1	3	0	10000	High
58	6	0	0	0	2	496	1	3	8	10000	High
59	6	0	0	0	0	497	1	3	4	10000	High
60	6	0	0	0	2	491	1	3	9	10000	High
61	6	0	0	0	0	531	1	4	3	10000	High
62	6	0	0	0	2	511	1	4	7	10000	High
63	6	0	0	0	0	506	1	4	2	10000	High
65	6	0	0	0	0	423	1	4	3	10000	High
69	6	0	0	0	0	473	1	4	4	10000	High
70	6	0	0	0	0	470	1	4	2	10000	High
75	6	0	0	0	0	507	1	4	4	10000	High
76	6	0	0	0	150	495	1	4	5	10000	High
79	6	0	0	0	122	475	1	4	5	10000	High
81	6	6	1	445	451	515	1	5	2	10000	High
86	6	0	0	0	310	492	1	5	3	10000	High
87	6	0	0	0	505	509	1	5	5	10000	High
88	6	0	0	0	387	508	1	5	9	10000	High
89	6	0	0	0	455	489	1	5	2	10000	High
90	6	0	0	0	426	518	1	5	5	10000	High
93	6	0	0	0	461	465	1	5	5	10000	High
96	6	0	0	0	437	500	1	5	8	10000	High
99	6	0	0	0	520	524	1	5	5	10000	High
100	6	0	0	0	314	444	1	5	0	10000	High
106	6	0	0	0	3	515	0	6	6	10000	High
107	6	0	0	0	7	439	0	6	0	10000	High
108	6	0	0	0	3	459	0	6	6	10000	High
109	6	0	0	0	3	479	0	6	6	10000	High
111	6	0	0	0	5	459	0	6	7	10000	High
112	6	0	0	0	1	497	0	6	6	10000	High
113	6	0	0	0	5	503	0	6	8	10000	High
118	6	0	0	0	1	483	0	6	6	10000	High
119	6	0	0	0	1	540	0	6	6	10000	High
120	6	0	0	0	1	549	0	6	6	10000	High
124	6	0	0	0	1	507	0	7	7	10000	High
126	6	0	0	0	124	453	0	7	5	10000	High
131	6	0	0	0	5	466	0	7	1	10000	High
134	6	0	0	0	1	498	0	7	7	10000	High
135	6	0	0	0	3	515	0	7	7	10000	High
137	6	0	0	0	7	421	0	7	6	10000	High
140	6	0	0	0	3	494	0	7	9	10000	High
142	6	0	0	0	3	508	0	8	8	10000	High
144	6	0	0	0	3	440	0	8	8	10000	High
146	6	0	0	0	5	461	0	8	0	10000	High
148	6	0	0	0	5	456	0	8	1	10000	High
150	6	0	0	0	34	480	0	8	0	10000	High
153	6	0	0	0	1	515	0	8	8	10000	High
154	6	0	0	0	7	497	0	8	2	10000	High
155	6	0	0	0	3	524	0	8	6	10000	High
158	6	0	0	0	5	449	0	8	0	10000	High
162	6	0	0	0	3	530	0	9	7	10000	High
164	6	0	0	0	9	448	0	9	2	10000	High
165	6	0	0	0	34	436	0	9	8	10000	High
167	6	0	0	0	5	481	0	9	4	10000	High
168	6	0	0	0	1	541	0	9	9	10000	High
170	6	0	0	0	3	513	0	9	8	10000	High
172	6	0	0	0	3	444	0	9	9	10000	High
174	6	0	0	0	5	529	0	9	1	10000	High
175	6	0	0	0	3	540	0	9	7	10000	High
177	6	0	0	0	5	476	0	9	1	10000	High
179	6	0	0	0	5	501	0	9	3	10000	High
8	6	0	0	0	0	464	1	1	4	10000	High
9	6	0	0	0	0	517	1	1	2	10000	High
73	6	0	0	0	2	520	1	4	9	10000	High
43	6	0	0	0	0	535	1	3	4	10000	High
4	6	0	0	0	2	523	1	1	2	10000	High
25	6	0	0	0	0	518	1	2	1	10000	High
56	6	0	0	0	30	519	1	3	5	10000	High
39	6	0	0	0	0	498	1	2	3	10000	High
84	6	0	0	0	369	471	1	5	7	10000	High
64	6	0	0	0	2	472	1	4	1	10000	High
149	6	0	0	0	10	455	0	8	7	10000	High
152	6	0	0	0	4	466	0	8	0	10000	High
143	6	0	0	0	4	517	0	8	4	10000	High
101	6	0	0	0	4	530	0	6	8	10000	High
3	6	0	0	0	0	522	1	1	0	10000	High
161	6	0	0	0	6	517	0	9	6	10000	High
34	6	0	0	0	2	536	1	2	3	10000	High
132	6	0	0	0	4	508	0	7	9	10000	High
115	6	0	0	0	6	479	0	6	4	10000	High
32	6	0	0	0	0	527	1	2	0	10000	High
139	6	0	0	0	4	521	0	7	2	10000	High
53	6	0	0	0	0	545	1	3	0	10000	High
116	6	0	0	0	63	517	0	6	5	10000	High
97	6	0	0	0	524	531	1	5	0	10000	High
141	6	0	0	0	4	484	0	8	0	10000	High
30	6	0	0	0	0	484	1	2	0	10000	High
117	6	0	0	0	4	451	0	6	6	10000	High
72	6	0	0	0	2	494	1	4	9	10000	High
103	6	0	0	0	2	527	0	6	0	10000	High
92	6	0	0	0	478	544	1	5	9	10000	High
41	6	0	0	0	0	460	1	3	0	10000	High
178	6	0	0	0	2	518	0	9	9	10000	High
145	6	0	0	0	6	523	0	8	0	10000	High
147	6	0	0	0	4	545	0	8	9	10000	High
26	6	0	0	0	0	527	1	2	0	10000	High
173	6	0	0	0	2	542	0	9	0	10000	High
74	6	0	0	0	30	500	1	4	2	10000	High
156	6	0	0	0	10	496	0	8	6	10000	High
121	6	0	0	0	2	539	0	7	0	10000	High
13	6	0	0	0	0	489	1	1	0	10000	High
102	6	0	0	0	6	525	0	6	2	10000	High
159	6	0	0	0	6	519	0	8	6	10000	High
68	6	0	0	0	0	463	1	4	0	10000	High
5	6	0	0	0	0	512	1	1	0	10000	High
55	6	0	0	0	0	510	1	3	0	10000	High
122	6	0	0	0	6	478	0	7	8	10000	High
123	6	0	0	0	2	510	0	7	0	10000	High
104	6	0	0	0	4	494	0	6	6	10000	High
52	6	0	0	0	2	496	1	3	2	10000	High
151	6	0	0	0	6	512	0	8	0	10000	High
47	6	0	0	0	2	447	1	3	8	10000	High
36	6	0	0	0	4	506	1	2	7	10000	High
129	6	0	0	0	4	491	0	7	0	10000	High
85	6	0	0	0	319	504	1	5	7	10000	High
20	6	0	0	0	0	473	1	1	0	10000	High
105	6	0	0	0	4	532	0	6	0	10000	High
45	6	0	0	0	0	491	1	3	4	10000	High
95	6	0	0	0	499	506	1	5	0	10000	High
24	6	0	0	0	0	484	1	2	0	10000	High
16	6	0	0	0	0	462	1	1	0	10000	High
67	6	0	0	0	32	540	1	4	7	10000	High
110	6	0	0	0	6	474	0	6	0	10000	High
23	6	0	0	0	0	555	1	2	1	10000	High
83	6	0	0	0	452	519	1	5	4	10000	High
28	6	0	0	0	0	527	1	2	1	10000	High
78	6	0	0	0	0	532	1	4	0	10000	High
163	6	0	0	0	6	467	0	9	3	10000	High
130	6	0	0	0	6	502	0	7	3	10000	High
80	6	0	0	0	0	515	1	4	1	10000	High
127	6	0	0	0	6	499	0	7	2	10000	High
180	6	0	0	0	4	433	0	9	0	10000	High
77	6	0	0	0	0	521	1	4	3	10000	High
169	6	0	0	0	2	537	0	9	0	10000	High
66	6	0	0	0	0	514	1	4	0	10000	High
37	6	0	0	0	0	522	1	2	0	10000	High
133	6	0	0	0	4	471	0	7	0	10000	High
50	6	0	0	0	2	500	1	3	1	10000	High
2	6	0	0	0	0	445	1	1	0	10000	High
171	6	0	0	0	4	522	0	9	0	10000	High
160	6	0	0	0	4	514	0	8	6	10000	High
176	6	0	0	0	6	488	0	9	7	10000	High
98	6	0	0	0	513	520	1	5	0	10000	High
42	6	0	0	0	0	500	1	3	0	10000	High
166	6	0	0	0	4	498	0	9	9	10000	High
114	6	0	0	0	63	513	0	6	5	10000	High
11	6	3	1	116	120	546	1	1	5	10000	High
138	6	0	0	0	8	517	0	7	3	10000	High
125	6	0	0	0	4	442	0	7	0	10000	High
157	6	0	0	0	2	504	0	8	0	10000	High
48	6	0	0	0	0	482	1	3	0	10000	High
128	6	0	0	0	4	512	0	7	2	10000	High
54	6	0	0	0	0	525	1	3	0	10000	High
57	6	0	0	0	2	477	1	3	8	10000	High
82	6	0	0	0	447	514	1	5	3	10000	High
15	6	0	0	0	0	516	1	1	0	10000	High
91	6	0	0	0	332	516	1	5	8	10000	High
14	6	0	0	0	0	511	1	1	0	10000	High
136	6	0	0	0	4	523	0	7	6	10000	High
71	6	0	0	0	0	509	1	4	0	10000	High
94	6	0	0	0	474	486	1	5	0	10000	High
46	6	0	0	0	0	469	1	3	3	10000	High
18	6	0	0	0	0	459	1	1	0	10000	High
35	6	0	0	0	0	449	1	2	0	10000	High
0	2	0	0	0	0	497	1	0	-1	100	Medium
1	6	0	0	0	0	465	1	1	1	100	Medium
6	6	0	0	0	0	489	1	1	4	100	Medium
7	6	0	0	0	0	489	1	1	1	100	Medium
10	6	0	0	0	2	491	1	1	9	100	Medium
12	6	0	0	0	0	504	1	1	1	100	Medium
17	6	0	0	0	122	465	1	1	5	100	Medium
19	6	0	0	0	2	478	1	1	0	100	Medium
21	6	0	0	0	0	532	1	2	0	100	Medium
22	6	0	0	0	120	502	1	2	5	100	Medium
27	6	0	0	0	0	459	1	2	2	100	Medium
29	6	0	0	0	0	510	1	2	1	100	Medium
31	6	0	0	0	2	426	1	2	9	100	Medium
33	6	0	0	0	2	436	1	2	9	100	Medium
38	6	0	0	0	2	481	1	2	6	100	Medium
40	6	0	0	0	60	431	1	2	5	100	Medium
44	6	0	0	0	0	506	1	3	3	100	Medium
49	6	0	0	0	0	501	1	3	3	100	Medium
51	6	0	0	0	0	500	1	3	0	100	Medium
58	6	0	0	0	2	496	1	3	8	100	Medium
59	6	0	0	0	0	497	1	3	4	100	Medium
60	6	0	0	0	2	491	1	3	9	100	Medium
61	6	0	0	0	0	531	1	4	3	100	Medium
62	6	0	0	0	2	511	1	4	7	100	Medium
63	6	0	0	0	0	506	1	4	2	100	Medium
65	6	0	0	0	0	423	1	4	3	100	Medium
69	6	0	0	0	0	473	1	4	4	100	Medium
70	6	0	0	0	0	470	1	4	2	100	Medium
75	6	0	0	0	0	507	1	4	4	100	Medium
76	6	0	0	0	150	495	1	4	5	100	Medium
79	6	0	0	0	122	475	1	4	5	100	Medium
81	6	0	0	445	451	515	1	5	2	100	Medium
86	6	0	0	0	310	492	1	5	3	100	Medium
87	6	0	0	0	505	509	1	5	5	100	Medium
88	6	0	0	0	387	508	1	5	9	100	Medium
89	6	0	0	0	455	489	1	5	2	100	Medium
90	6	0	0	0	426	518	1	5	5	100	Medium
93	6	0	0	0	461	465	1	5	5	100	Medium
96	6	0	0	0	437	500	1	5	8	100	Medium
99	6	0	0	0	520	524	1	5	5	100	Medium
100	6	0	0	0	314	444	1	5	0	100	Medium
106	6	0	0	0	3	515	0	6	6	100	Medium
107	6	0	0	0	7	439	0	6	0	100	Medium
108	6	0	0	0	3	459	0	6	6	100	Medium
109	6	0	0	0	3	479	0	6	6	100	Medium
111	6	0	0	0	5	459	0	6	7	100	Medium
112	6	0	0	0	1	497	0	6	6	100	Medium
113	6	0	0	0	5	503	0	6	8	100	Medium
118	6	0	0	0	1	483	0	6	6	100	Medium
119	6	0	0	0	1	540	0	6	6	100	Medium
120	6	0	0	0	1	549	0	6	6	100	Medium
124	6	0	0	0	1	507	0	7	7	100	Medium
126	6	0	0	0	124	453	0	7	5	100	Medium
131	6	0	0	0	5	466	0	7	1	100	Medium
134	6	0	0	0	1	498	0	7	7	100	Medium
135	6	0	0	0	3	515	0	7	7	100	Medium
137	6	0	0	0	7	421	0	7	6	100	Medium
140	6	0	0	0	3	494	0	7	9	100	Medium
142	6	0	0	0	3	508	0	8	8	100	Medium
144	6	0	0	0	3	440	0	8	8	100	Medium
146	6	0	0	0	5	461	0	8	0	100	Medium
148	6	0	0	0	5	456	0	8	1	100	Medium
150	6	0	0	0	34	480	0	8	0	100	Medium
153	6	0	0	0	1	515	0	8	8	100	Medium
154	6	0	0	0	7	497	0	8	2	100	Medium
155	6	0	0	0	3	524	0	8	6	100	Medium
158	6	0	0	0	5	449	0	8	0	100	Medium
162	6	0	0	0	3	530	0	9	7	100	Medium
164	6	0	0	0	9	448	0	9	2	100	Medium
165	6	0	0	0	34	436	0	9	8	100	Medium
167	6	0	0	0	5	481	0	9	4	100	Medium
168	6	0	0	0	1	541	0	9	9	100	Medium
170	6	0	0	0	3	513	0	9	8	100	Medium
172	6	0	0	0	3	444	0	9	9	100	Medium
174	6	0	0	0	5	529	0	9	1	100	Medium
175	6	0	0	0	3	540	0	9	7	100	Medium
177	6	0	0	0	5	476	0	9	1	100	Medium
179	6	0	0	0	5	501	0	9	3	100	Medium
8	6	0	0	0	0	464	1	1	4	100	Medium
9	6	0	0	0	0	517	1	1	2	100	Medium
73	6	0	0	0	2	520	1	4	9	100	Medium
43	6	0	0	0	0	535	1	3	4	100	Medium
4	6	0	0	0	2	523	1	1	2	100	Medium
25	6	0	0	0	0	518	1	2	1	100	Medium
56	6	0	0	0	30	519	1	3	5	100	Medium
39	6	0	0	0	0	498	1	2	3	100	Medium
84	6	0	0	0	369	471	1	5	7	100	Medium
64	6	0	0	0	2	472	1	4	1	100	Medium
149	6	0	0	0	10	455	0	8	7	100	Medium
152	6	0	0	0	4	466	0	8	0	100	Medium
143	6	0	0	0	4	517	0	8	4	100	Medium
101	6	0	0	0	4	530	0	6	8	100	Medium
3	6	0	0	0	0	522	1	1	0	100	Medium
161	6	0	0	0	6	517	0	9	6	100	Medium
34	6	0	0	0	2	536	1	2	3	100	Medium
132	6	0	0	0	4	508	0	7	9	100	Medium
115	6	0	0	0	6	479	0	6	4	100	Medium
32	6	0	0	0	0	527	1	2	0	100	Medium
139	6	0	0	0	4	521	0	7	2	100	Medium
53	6	0	0	0	0	545	1	3	0	100	Medium
116	6	0	0	0	63	517	0	6	5	100	Medium
97	6	0	0	0	524	531	1	5	0	100	Medium
141	6	0	0	0	4	484	0	8	0	100	Medium
30	6	0	0	0	0	484	1	2	0	100	Medium
117	6	0	0	0	4	451	0	6	6	100	Medium
72	6	0	0	0	2	494	1	4	9	100	Medium
103	6	0	0	0	2	527	0	6	0	100	Medium
92	6	0	0	0	478	544	1	5	9	100	Medium
41	6	0	0	0	0	460	1	3	0	100	Medium
178	6	0	0	0	2	518	0	9	9	100	Medium
145	6	0	0	0	6	523	0	8	0	100	Medium
147	6	0	0	0	4	545	0	8	9	100	Medium
26	6	0	0	0	0	527	1	2	0	100	Medium
173	6	0	0	0	2	542	0	9	0	100	Medium
74	6	0	0	0	30	500	1	4	2	100	Medium
156	6	0	0	0	10	496	0	8	6	100	Medium
121	6	0	0	0	2	539	0	7	0	100	Medium
13	6	0	0	0	0	489	1	1	0	100	Medium
102	6	0	0	0	6	525	0	6	2	100	Medium
159	6	0	0	0	6	519	0	8	6	100	Medium
68	6	0	0	0	0	463	1	4	0	100	Medium
5	6	0	0	0	0	512	1	1	0	100	Medium
55	6	0	0	0	0	510	1	3	0	100	Medium
122	6	0	0	0	6	478	0	7	8	100	Medium
123	6	0	0	0	2	510	0	7	0	100	Medium
104	6	0	0	0	4	494	0	6	6	100	Medium
52	6	0	0	0	2	496	1	3	2	100	Medium
151	6	0	0	0	6	512	0	8	0	100	Medium
47	6	0	0	0	2	447	1	3	8	100	Medium
36	6	0	0	0	4	506	1	2	7	100	Medium
129	6	0	0	0	4	491	0	7	0	100	Medium
85	6	0	0	0	319	504	1	5	7	100	Medium
20	6	0	0	0	0	473	1	1	0	100	Medium
105	6	0	0	0	4	532	0	6	0	100	Medium
45	6	0	0	0	0	491	1	3	4	100	Medium
95	6	0	0	0	499	506	1	5	0	100	Medium
24	6	0	0	0	0	484	1	2	0	100	Medium
16	6	0	0	0	0	462	1	1	0	100	Medium
67	6	0	0	0	32	540	1	4	7	100	Medium
110	6	0	0	0	6	474	0	6	0	100	Medium
23	6	0	0	0	0	555	1	2	1	100	Medium
83	6	0	0	0	452	519	1	5	4	100	Medium
28	6	0	0	0	0	527	1	2	1	100	Medium
78	6	0	0	0	0	532	1	4	0	100	Medium
163	6	0	0	0	6	467	0	9	3	100	Medium
130	6	0	0	0	6	502	0	7	3	100	Medium
80	6	0	0	0	0	515	1	4	1	100	Medium
127	6	0	0	0	6	499	0	7	2	100	Medium
180	6	0	0	0	4	433	0	9	0	100	Medium
77	6	0	0	0	0	521	1	4	3	100	Medium
169	6	0	0	0	2	537	0	9	0	100	Medium
66	6	0	0	0	0	514	1	4	0	100	Medium
37	6	0	0	0	0	522	1	2	0	100	Medium
133	6	0	0	0	4	471	0	7	0	100	Medium
50	6	0	0	0	2	500	1	3	1	100	Medium
2	6	0	0	0	0	445	1	1	0	100	Medium
171	6	0	0	0	4	522	0	9	0	100	Medium
160	6	0	0	0	4	514	0	8	6	100	Medium
176	6	0	0	0	6	488	0	9	7	100	Medium
98	6	0	0	0	513	520	1	5	0	100	Medium
42	6	0	0	0	0	500	1	3	0	100	Medium
166	6	0	0	0	4	498	0	9	9	100	Medium
114	6	0	0	0	63	513	0	6	5	100	Medium
11	6	0	0	116	120	546	1	1	5	100	Medium
138	6	0	0	0	8	517	0	7	3	100	Medium
125	6	0	0	0	4	442	0	7	0	100	Medium
157	6	0	0	0	2	504	0	8	0	100	Medium
48	6	0	0	0	0	482	1	3	0	100	Medium
128	6	0	0	0	4	512	0	7	2	100	Medium
54	6	0	0	0	0	525	1	3	0	100	Medium
57	6	0	0	0	2	477	1	3	8	100	Medium
82	6	0	0	0	447	514	1	5	3	100	Medium
15	6	0	0	0	0	516	1	1	0	100	Medium
91	6	0	0	0	332	516	1	5	8	100	Medium
14	6	0	0	0	0	511	1	1	0	100	Medium
136	6	0	0	0	4	523	0	7	6	100	Medium
71	6	0	0	0	0	509	1	4	0	100	Medium
94	6	0	0	0	474	486	1	5	0	100	Medium
46	6	0	0	0	0	469	1	3	3	100	Medium
18	6	0	0	0	0	459	1	1	0	100	Medium
35	6	0	0	0	0	449	1	2	0	100	Medium
0	2	0	0	0	0	497	1	0	-1	1000	Medium
1	6	0	0	0	0	465	1	1	1	1000	Medium
6	6	0	0	0	0	489	1	1	4	1000	Medium
7	6	0	0	0	0	489	1	1	1	1000	Medium
10	6	0	0	0	2	491	1	1	9	1000	Medium
12	6	0	0	0	0	504	1	1	1	1000	Medium
17	6	0	0	0	122	465	1	1	5	1000	Medium
19	6	0	0	0	2	478	1	1	0	1000	Medium
21	6	0	0	0	0	532	1	2	0	1000	Medium
22	6	0	0	0	120	502	1	2	5	1000	Medium
27	6	0	0	0	0	459	1	2	2	1000	Medium
29	6	0	0	0	0	510	1	2	1	1000	Medium
31	6	0	0	0	2	426	1	2	9	1000	Medium
33	6	0	0	0	2	436	1	2	9	1000	Medium
38	6	0	0	0	2	481	1	2	6	1000	Medium
40	6	0	0	0	60	431	1	2	5	1000	Medium
44	6	0	0	0	0	506	1	3	3	1000	Medium
49	6	0	0	0	0	501	1	3	3	1000	Medium
51	6	0	0	0	0	500	1	3	0	1000	Medium
58	6	0	0	0	2	496	1	3	8	1000	Medium
59	6	0	0	0	0	497	1	3	4	1000	Medium
60	6	0	0	0	2	491	1	3	9	1000	Medium
61	6	0	0	0	0	531	1	4	3	1000	Medium
62	6	0	0	0	2	511	1	4	7	1000	Medium
63	6	0	0	0	0	506	1	4	2	1000	Medium
65	6	0	0	0	0	423	1	4	3	1000	Medium
69	6	0	0	0	0	473	1	4	4	1000	Medium
70	6	0	0	0	0	470	1	4	2	1000	Medium
75	6	0	0	0	0	507	1	4	4	1000	Medium
76	6	0	0	0	150	495	1	4	5	1000	Medium
79	6	0	0	0	122	475	1	4	5	1000	Medium
81	6	2	1	445	451	515	1	5	2	1000	Medium
86	6	0	0	0	310	492	1	5	3	1000	Medium
87	6	0	0	0	505	509	1	5	5	1000	Medium
88	6	0	0	0	387	508	1	5	9	1000	Medium
89	6	0	0	0	455	489	1	5	2	1000	Medium
90	6	0	0	0	426	518	1	5	5	1000	Medium
93	6	0	0	0	461	465	1	5	5	1000	Medium
96	6	0	0	0	437	500	1	5	8	1000	Medium
99	6	0	0	0	520	524	1	5	5	1000	Medium
100	6	0	0	0	314	444	1	5	0	1000	Medium
106	6	0	0	0	3	515	0	6	6	1000	Medium
107	6	0	0	0	7	439	0	6	0	1000	Medium
108	6	0	0	0	3	459	0	6	6	1000	Medium
109	6	0	0	0	3	479	0	6	6	1000	Medium
111	6	0	0	0	5	459	0	6	7	1000	Medium
112	6	0	0	0	1	497	0	6	6	1000	Medium
113	6	0	0	0	5	503	0	6	8	1000	Medium
118	6	0	0	0	1	483	0	6	6	1000	Medium
119	6	0	0	0	1	540	0	6	6	1000	Medium
120	6	0	0	0	1	549	0	6	6	1000	Medium
124	6	0	0	0	1	507	0	7	7	1000	Medium
126	6	0	0	0	124	453	0	7	5	1000	Medium
131	6	0	0	0	5	466	0	7	1	1000	Medium
134	6	0	0	0	1	498	0	7	7	1000	Medium
135	6	0	0	0	3	515	0	7	7	1000	Medium
137	6	0	0	0	7	421	0	7	6	1000	Medium
140	6	0	0	0	3	494	0	7	9	1000	Medium
142	6	0	0	0	3	508	0	8	8	1000	Medium
144	6	0	0	0	3	440	0	8	8	1000	Medium
146	6	0	0	0	5	461	0	8	0	1000	Medium
148	6	0	0	0	5	456	0	8	1	1000	Medium
150	6	0	0	0	34	480	0	8	0	1000	Medium
153	6	0	0	0	1	515	0	8	8	1000	Medium
154	6	0	0	0	7	497	0	8	2	1000	Medium
155	6	0	0	0	3	524	0	8	6	1000	Medium
158	6	0	0	0	5	449	0	8	0	1000	Medium
162	6	0	0	0	3	530	0	9	7	1000	Medium
164	6	0	0	0	9	448	0	9	2	1000	Medium
165	6	0	0	0	34	436	0	9	8	1000	Medium
167	6	0	0	0	5	481	0	9	4	1000	Medium
168	6	0	0	0	1	541	0	9	9	1000	Medium
170	6	0	0	0	3	513	0	9	8	1000	Medium
172	6	0	0	0	3	444	0	9	9	1000	Medium
174	6	0	0	0	5	529	0	9	1	1000	Medium
175	6	0	0	0	3	540	0	9	7	1000	Medium
177	6	0	0	0	5	476	0	9	1	1000	Medium
179	6	0	0	0	5	501	0	9	3	1000	Medium
8	6	0	0	0	0	464	1	1	4	1000	Medium
9	6	0	0	0	0	517	1	1	2	1000	Medium
73	6	0	0	0	2	520	1	4	9	1000	Medium
43	6	0	0	0	0	535	1	3	4	1000	Medium
4	6	0	0	0	2	523	1	1	2	1000	Medium
25	6	0	0	0	0	518	1	2	1	1000	Medium
56	6	0	0	0	30	519	1	3	5	1000	Medium
39	6	0	0	0	0	498	1	2	3	1000	Medium
84	6	0	0	0	369	471	1	5	7	1000	Medium
64	6	0	0	0	2	472	1	4	1	1000	Medium
149	6	0	0	0	10	455	0	8	7	1000	Medium
152	6	0	0	0	4	466	0	8	0	1000	Medium
143	6	0	0	0	4	517	0	8	4	1000	Medium
101	6	0	0	0	4	530	0	6	8	1000	Medium
3	6	0	0	0	0	522	1	1	0	1000	Medium
161	6	0	0	0	6	517	0	9	6	1000	Medium
34	6	0	0	0	2	536	1	2	3	1000	Medium
132	6	0	0	0	4	508	0	7	9	1000	Medium
115	6	0	0	0	6	479	0	6	4	1000	Medium
32	6	0	0	0	0	527	1	2	0	1000	Medium
139	6	0	0	0	4	521	0	7	2	1000	Medium
53	6	0	0	0	0	545	1	3	0	1000	Medium
116	6	0	0	0	63	517	0	6	5	1000	Medium
97	6	0	0	0	524	531	1	5	0	1000	Medium
141	6	0	0	0	4	484	0	8	0	1000	Medium
30	6	0	0	0	0	484	1	2	0	1000	Medium
117	6	0	0	0	4	451	0	6	6	1000	Medium
72	6	0	0	0	2	494	1	4	9	1000	Medium
103	6	0	0	0	2	527	0	6	0	1000	Medium
92	6	0	0	0	478	544	1	5	9	1000	Medium
41	6	0	0	0	0	460	1	3	0	1000	Medium
178	6	0	0	0	2	518	0	9	9	1000	Medium
145	6	0	0	0	6	523	0	8	0	1000	Medium
147	6	0	0	0	4	545	0	8	9	1000	Medium
26	6	0	0	0	0	527	1	2	0	1000	Medium
173	6	0	0	0	2	542	0	9	0	1000	Medium
74	6	0	0	0	30	500	1	4	2	1000	Medium
156	6	0	0	0	10	496	0	8	6	1000	Medium
121	6	0	0	0	2	539	0	7	0	1000	Medium
13	6	0	0	0	0	489	1	1	0	1000	Medium
102	6	0	0	0	6	525	0	6	2	1000	Medium
159	6	0	0	0	6	519	0	8	6	1000	Medium
68	6	0	0	0	0	463	1	4	0	1000	Medium
5	6	0	0	0	0	512	1	1	0	1000	Medium
55	6	0	0	0	0	510	1	3	0	1000	Medium
122	6	0	0	0	6	478	0	7	8	1000	Medium
123	6	0	0	0	2	510	0	7	0	1000	Medium
104	6	0	0	0	4	494	0	6	6	1000	Medium
52	6	0	0	0	2	496	1	3	2	1000	Medium
151	6	0	0	0	6	512	0	8	0	1000	Medium
47	6	0	0	0	2	447	1	3	8	1000	Medium
36	6	0	0	0	4	506	1	2	7	1000	Medium
129	6	0	0	0	4	491	0	7	0	1000	Medium
85	6	0	0	0	319	504	1	5	7	1000	Medium
20	6	0	0	0	0	473	1	1	0	1000	Medium
105	6	0	0	0	4	532	0	6	0	1000	Medium
45	6	0	0	0	0	491	1	3	4	1000	Medium
95	6	0	0	0	499	506	1	5	0	1000	Medium
24	6	0	0	0	0	484	1	2	0	1000	Medium
16	6	0	0	0	0	462	1	1	0	1000	Medium
67	6	0	0	0	32	540	1	4	7	1000	Medium
110	6	0	0	0	6	474	0	6	0	1000	Medium
23	6	0	0	0	0	555	1	2	1	1000	Medium
83	6	0	0	0	452	519	1	5	4	1000	Medium
28	6	0	0	0	0	527	1	2	1	1000	Medium
78	6	0	0	0	0	532	1	4	0	1000	Medium
163	6	0	0	0	6	467	0	9	3	1000	Medium
130	6	0	0	0	6	502	0	7	3	1000	Medium
80	6	0	0	0	0	515	1	4	1	1000	Medium
127	6	0	0	0	6	499	0	7	2	1000	Medium
180	6	0	0	0	4	433	0	9	0	1000	Medium
77	6	0	0	0	0	521	1	4	3	1000	Medium
169	6	0	0	0	2	537	0	9	0	1000	Medium
66	6	0	0	0	0	514	1	4	0	1000	Medium
37	6	0	0	0	0	522	1	2	0	1000	Medium
133	6	0	0	0	4	471	0	7	0	1000	Medium
50	6	0	0	0	2	500	1	3	1	1000	Medium
2	6	0	0	0	0	445	1	1	0	1000	Medium
171	6	0	0	0	4	522	0	9	0	1000	Medium
160	6	0	0	0	4	514	0	8	6	1000	Medium
176	6	0	0	0	6	488	0	9	7	1000	Medium
98	6	0	0	0	513	520	1	5	0	1000	Medium
42	6	0	0	0	0	500	1	3	0	1000	Medium
166	6	0	0	0	4	498	0	9	9	1000	Medium
114	6	0	0	0	63	513	0	6	5	1000	Medium
11	6	0	0	116	120	546	1	1	5	1000	Medium
138	6	0	0	0	8	517	0	7	3	1000	Medium
125	6	0	0	0	4	442	0	7	0	1000	Medium
157	6	0	0	0	2	504	0	8	0	1000	Medium
48	6	0	0	0	0	482	1	3	0	1000	Medium
128	6	0	0	0	4	512	0	7	2	1000	Medium
54	6	0	0	0	0	525	1	3	0	1000	Medium
57	6	0	0	0	2	477	1	3	8	1000	Medium
82	6	0	0	0	447	514	1	5	3	1000	Medium
15	6	0	0	0	0	516	1	1	0	1000	Medium
91	6	0	0	0	332	516	1	5	8	1000	Medium
14	6	0	0	0	0	511	1	1	0	1000	Medium
136	6	0	0	0	4	523	0	7	6	1000	Medium
71	6	0	0	0	0	509	1	4	0	1000	Medium
94	6	0	0	0	474	486	1	5	0	1000	Medium
46	6	0	0	0	0	469	1	3	3	1000	Medium
18	6	0	0	0	0	459	1	1	0	1000	Medium
35	6	0	0	0	0	449	1	2	0	1000	Medium
0	2	0	0	0	0	497	1	0	-1	3000	Medium
1	6	0	0	0	0	465	1	1	1	3000	Medium
6	6	0	0	0	0	489	1	1	4	3000	Medium
7	6	0	0	0	0	489	1	1	1	3000	Medium
10	6	0	0	0	2	491	1	1	9	3000	Medium
12	6	0	0	0	0	504	1	1	1	3000	Medium
17	6	0	0	0	122	465	1	1	5	3000	Medium
19	6	0	0	0	2	478	1	1	0	3000	Medium
21	6	0	0	0	0	532	1	2	0	3000	Medium
22	6	0	0	0	120	502	1	2	5	3000	Medium
27	6	0	0	0	0	459	1	2	2	3000	Medium
29	6	0	0	0	0	510	1	2	1	3000	Medium
31	6	0	0	0	2	426	1	2	9	3000	Medium
33	6	0	0	0	2	436	1	2	9	3000	Medium
38	6	0	0	0	2	481	1	2	6	3000	Medium
40	6	0	0	0	60	431	1	2	5	3000	Medium
44	6	0	0	0	0	506	1	3	3	3000	Medium
49	6	0	0	0	0	501	1	3	3	3000	Medium
51	6	0	0	0	0	500	1	3	0	3000	Medium
58	6	0	0	0	2	496	1	3	8	3000	Medium
59	6	0	0	0	0	497	1	3	4	3000	Medium
60	6	0	0	0	2	491	1	3	9	3000	Medium
61	6	0	0	0	0	531	1	4	3	3000	Medium
62	6	0	0	0	2	511	1	4	7	3000	Medium
63	6	0	0	0	0	506	1	4	2	3000	Medium
65	6	0	0	0	0	423	1	4	3	3000	Medium
69	6	0	0	0	0	473	1	4	4	3000	Medium
70	6	0	0	0	0	470	1	4	2	3000	Medium
75	6	0	0	0	0	507	1	4	4	3000	Medium
76	6	0	0	0	150	495	1	4	5	3000	Medium
79	6	0	0	0	122	475	1	4	5	3000	Medium
81	6	5	1	445	451	515	1	5	2	3000	Medium
86	6	0	0	0	310	492	1	5	3	3000	Medium
87	6	0	0	0	505	509	1	5	5	3000	Medium
88	6	0	0	0	387	508	1	5	9	3000	Medium
89	6	0	0	0	455	489	1	5	2	3000	Medium
90	6	0	0	0	426	518	1	5	5	3000	Medium
93	6	0	0	0	461	465	1	5	5	3000	Medium
96	6	0	0	0	437	500	1	5	8	3000	Medium
99	6	0	0	0	520	524	1	5	5	3000	Medium
100	6	0	0	0	314	444	1	5	0	3000	Medium
106	6	0	0	0	3	515	0	6	6	3000	Medium
107	6	0	0	0	7	439	0	6	0	3000	Medium
108	6	0	0	0	3	459	0	6	6	3000	Medium
109	6	0	0	0	3	479	0	6	6	3000	Medium
111	6	0	0	0	5	459	0	6	7	3000	Medium
112	6	0	0	0	1	497	0	6	6	3000	Medium
113	6	0	0	0	5	503	0	6	8	3000	Medium
118	6	0	0	0	1	483	0	6	6	3000	Medium
119	6	0	0	0	1	540	0	6	6	3000	Medium
120	6	0	0	0	1	549	0	6	6	3000	Medium
124	6	0	0	0	1	507	0	7	7	3000	Medium
126	6	0	0	0	124	453	0	7	5	3000	Medium
131	6	0	0	0	5	466	0	7	1	3000	Medium
134	6	0	0	0	1	498	0	7	7	3000	Medium
135	6	0	0	0	3	515	0	7	7	3000	Medium
137	6	0	0	0	7	421	0	7	6	3000	Medium
140	6	0	0	0	3	494	0	7	9	3000	Medium
142	6	0	0	0	3	508	0	8	8	3000	Medium
144	6	0	0	0	3	440	0	8	8	3000	Medium
146	6	0	0	0	5	461	0	8	0	3000	Medium
148	6	0	0	0	5	456	0	8	1	3000	Medium
150	6	0	0	0	34	480	0	8	0	3000	Medium
153	6	0	0	0	1	515	0	8	8	3000	Medium
154	6	0	0	0	7	497	0	8	2	3000	Medium
155	6	0	0	0	3	524	0	8	6	3000	Medium
158	6	0	0	0	5	449	0	8	0	3000	Medium
162	6	0	0	0	3	530	0	9	7	3000	Medium
164	6	0	0	0	9	448	0	9	2	3000	Medium
165	6	0	0	0	34	436	0	9	8	3000	Medium
167	6	0	0	0	5	481	0	9	4	3000	Medium
168	6	0	0	0	1	541	0	9	9	3000	Medium
170	6	0	0	0	3	513	0	9	8	3000	Medium
172	6	0	0	0	3	444	0	9	9	3000	Medium
174	6	0	0	0	5	529	0	9	1	3000	Medium
175	6	0	0	0	3	540	0	9	7	3000	Medium
177	6	0	0	0	5	476	0	9	1	3000	Medium
179	6	0	0	0	5	501	0	9	3	3000	Medium
8	6	0	0	0	0	464	1	1	4	3000	Medium
9	6	0	0	0	0	517	1	1	2	3000	Medium
73	6	0	0	0	2	520	1	4	9	3000	Medium
43	6	0	0	0	0	535	1	3	4	3000	Medium
4	6	0	0	0	2	523	1	1	2	3000	Medium
25	6	0	0	0	0	518	1	2	1	3000	Medium
56	6	0	0	0	30	519	1	3	5	3000	Medium
39	6	0	0	0	0	498	1	2	3	3000	Medium
84	6	0	0	0	369	471	1	5	7	3000	Medium
64	6	0	0	0	2	472	1	4	1	3000	Medium
149	6	0	0	0	10	455	0	8	7	3000	Medium
152	6	0	0	0	4	466	0	8	0	3000	Medium
143	6	0	0	0	4	517	0	8	4	3000	Medium
101	6	0	0	0	4	530	0	6	8	3000	Medium
3	6	0	0	0	0	522	1	1	0	3000	Medium
161	6	0	0	0	6	517	0	9	6	3000	Medium
34	6	0	0	0	2	536	1	2	3	3000	Medium
132	6	0	0	0	4	508	0	7	9	3000	Medium
115	6	0	0	0	6	479	0	6	4	3000	Medium
32	6	0	0	0	0	527	1	2	0	3000	Medium
139	6	0	0	0	4	521	0	7	2	3000	Medium
53	6	0	0	0	0	545	1	3	0	3000	Medium
116	6	0	0	0	63	517	0	6	5	3000	Medium
97	6	0	0	0	524	531	1	5	0	3000	Medium
141	6	0	0	0	4	484	0	8	0	3000	Medium
30	6	0	0	0	0	484	1	2	0	3000	Medium
117	6	0	0	0	4	451	0	6	6	3000	Medium
72	6	0	0	0	2	494	1	4	9	3000	Medium
103	6	0	0	0	2	527	0	6	0	3000	Medium
92	6	0	0	0	478	544	1	5	9	3000	Medium
41	6	0	0	0	0	460	1	3	0	3000	Medium
178	6	0	0	0	2	518	0	9	9	3000	Medium
145	6	0	0	0	6	523	0	8	0	3000	Medium
147	6	0	0	0	4	545	0	8	9	3000	Medium
26	6	0	0	0	0	527	1	2	0	3000	Medium
173	6	0	0	0	2	542	0	9	0	3000	Medium
74	6	0	0	0	30	500	1	4	2	3000	Medium
156	6	0	0	0	10	496	0	8	6	3000	Medium
121	6	0	0	0	2	539	0	7	0	3000	Medium
13	6	0	0	0	0	489	1	1	0	3000	Medium
102	6	0	0	0	6	525	0	6	2	3000	Medium
159	6	0	0	0	6	519	0	8	6	3000	Medium
68	6	0	0	0	0	463	1	4	0	3000	Medium
5	6	0	0	0	0	512	1	1	0	3000	Medium
55	6	0	0	0	0	510	1	3	0	3000	Medium
122	6	0	0	0	6	478	0	7	8	3000	Medium
123	6	0	0	0	2	510	0	7	0	3000	Medium
104	6	0	0	0	4	494	0	6	6	3000	Medium
52	6	0	0	0	2	496	1	3	2	3000	Medium
151	6	0	0	0	6	512	0	8	0	3000	Medium
47	6	0	0	0	2	447	1	3	8	3000	Medium
36	6	0	0	0	4	506	1	2	7	3000	Medium
129	6	0	0	0	4	491	0	7	0	3000	Medium
85	6	0	0	0	319	504	1	5	7	3000	Medium
20	6	0	0	0	0	473	1	1	0	3000	Medium
105	6	0	0	0	4	532	0	6	0	3000	Medium
45	6	0	0	0	0	491	1	3	4	3000	Medium
95	6	0	0	0	499	506	1	5	0	3000	Medium
24	6	0	0	0	0	484	1	2	0	3000	Medium
16	6	0	0	0	0	462	1	1	0	3000	Medium
67	6	0	0	0	32	540	1	4	7	3000	Medium
110	6	0	0	0	6	474	0	6	0	3000	Medium
23	6	0	0	0	0	555	1	2	1	3000	Medium
83	6	0	0	0	452	519	1	5	4	3000	Medium
28	6	0	0	0	0	527	1	2	1	3000	Medium
78	6	0	0	0	0	532	1	4	0	3000	Medium
163	6	0	0	0	6	467	0	9	3	3000	Medium
130	6	0	0	0	6	502	0	7	3	3000	Medium
80	6	0	0	0	0	515	1	4	1	3000	Medium
127	6	0	0	0	6	499	0	7	2	3000	Medium
180	6	0	0	0	4	433	0	9	0	3000	Medium
77	6	0	0	0	0	521	1	4	3	3000	Medium
169	6	0	0	0	2	537	0	9	0	3000	Medium
66	6	0	0	0	0	514	1	4	0	3000	Medium
37	6	0	0	0	0	522	1	2	0	3000	Medium
133	6	0	0	0	4	471	0	7	0	3000	Medium
50	6	0	0	0	2	500	1	3	1	3000	Medium
2	6	0	0	0	0	445	1	1	0	3000	Medium
171	6	0	0	0	4	522	0	9	0	3000	Medium
160	6	0	0	0	4	514	0	8	6	3000	Medium
176	6	0	0	0	6	488	0	9	7	3000	Medium
98	6	0	0	0	513	520	1	5	0	3000	Medium
42	6	0	0	0	0	500	1	3	0	3000	Medium
166	6	0	0	0	4	498	0	9	9	3000	Medium
114	6	0	0	0	63	513	0	6	5	3000	Medium
11	6	2	1	116	120	546	1	1	5	3000	Medium
138	6	0	0	0	8	517	0	7	3	3000	Medium
125	6	0	0	0	4	442	0	7	0	3000	Medium
157	6	0	0	0	2	504	0	8	0	3000	Medium
48	6	0	0	0	0	482	1	3	0	3000	Medium
128	6	0	0	0	4	512	0	7	2	3000	Medium
54	6	0	0	0	0	525	1	3	0	3000	Medium
57	6	0	0	0	2	477	1	3	8	3000	Medium
82	6	0	0	0	447	514	1	5	3	3000	Medium
15	6	0	0	0	0	516	1	1	0	3000	Medium
91	6	0	0	0	332	516	1	5	8	3000	Medium
14	6	0	0	0	0	511	1	1	0	3000	Medium
136	6	0	0	0	4	523	0	7	6	3000	Medium
71	6	0	0	0	0	509	1	4	0	3000	Medium
94	6	0	0	0	474	486	1	5	0	3000	Medium
46	6	0	0	0	0	469	1	3	3	3000	Medium
18	6	0	0	0	0	459	1	1	0	3000	Medium
35	6	0	0	0	0	449	1	2	0	3000	Medium
0	2	0	0	0	0	497	1	0	-1	10000	Medium
1	6	0	0	0	0	465	1	1	1	10000	Medium
6	6	0	0	0	0	489	1	1	4	10000	Medium
7	6	0	0	0	0	489	1	1	1	10000	Medium
10	6	0	0	0	2	491	1	1	9	10000	Medium
12	6	0	0	0	0	504	1	1	1	10000	Medium
17	6	0	0	0	122	465	1	1	5	10000	Medium
19	6	0	0	0	2	478	1	1	0	10000	Medium
21	6	0	0	0	0	532	1	2	0	10000	Medium
22	6	0	0	0	120	502	1	2	5	10000	Medium
27	6	0	0	0	0	459	1	2	2	10000	Medium
29	6	0	0	0	0	510	1	2	1	10000	Medium
31	6	0	0	0	2	426	1	2	9	10000	Medium
33	6	0	0	0	2	436	1	2	9	10000	Medium
38	6	0	0	0	2	481	1	2	6	10000	Medium
40	6	0	0	0	60	431	1	2	5	10000	Medium
44	6	0	0	0	0	506	1	3	3	10000	Medium
49	6	0	0	0	0	501	1	3	3	10000	Medium
51	6	0	0	0	0	500	1	3	0	10000	Medium
58	6	0	0	0	2	496	1	3	8	10000	Medium
59	6	0	0	0	0	497	1	3	4	10000	Medium
60	6	0	0	0	2	491	1	3	9	10000	Medium
61	6	0	0	0	0	531	1	4	3	10000	Medium
62	6	0	0	0	2	511	1	4	7	10000	Medium
63	6	0	0	0	0	506	1	4	2	10000	Medium
65	6	0	0	0	0	423	1	4	3	10000	Medium
69	6	0	0	0	0	473	1	4	4	10000	Medium
70	6	0	0	0	0	470	1	4	2	10000	Medium
75	6	0	0	0	0	507	1	4	4	10000	Medium
76	6	0	0	0	150	495	1	4	5	10000	Medium
79	6	0	0	0	122	475	1	4	5	10000	Medium
81	6	6	1	445	451	515	1	5	2	10000	Medium
86	6	0	0	0	310	492	1	5	3	10000	Medium
87	6	0	0	0	505	509	1	5	5	10000	Medium
88	6	0	0	0	387	508	1	5	9	10000	Medium
89	6	0	0	0	455	489	1	5	2	10000	Medium
90	6	0	0	0	426	518	1	5	5	10000	Medium
93	6	0	0	0	461	465	1	5	5	10000	Medium
96	6	0	0	0	437	500	1	5	8	10000	Medium
99	6	0	0	0	520	524	1	5	5	10000	Medium
100	6	0	0	0	314	444	1	5	0	10000	Medium
106	6	0	0	0	3	515	0	6	6	10000	Medium
107	6	0	0	0	7	439	0	6	0	10000	Medium
108	6	0	0	0	3	459	0	6	6	10000	Medium
109	6	0	0	0	3	479	0	6	6	10000	Medium
111	6	0	0	0	5	459	0	6	7	10000	Medium
112	6	0	0	0	1	497	0	6	6	10000	Medium
113	6	0	0	0	5	503	0	6	8	10000	Medium
118	6	0	0	0	1	483	0	6	6	10000	Medium
119	6	0	0	0	1	540	0	6	6	10000	Medium
120	6	0	0	0	1	549	0	6	6	10000	Medium
124	6	0	0	0	1	507	0	7	7	10000	Medium
126	6	0	0	0	124	453	0	7	5	10000	Medium
131	6	0	0	0	5	466	0	7	1	10000	Medium
134	6	0	0	0	1	498	0	7	7	10000	Medium
135	6	0	0	0	3	515	0	7	7	10000	Medium
137	6	0	0	0	7	421	0	7	6	10000	Medium
140	6	0	0	0	3	494	0	7	9	10000	Medium
142	6	0	0	0	3	508	0	8	8	10000	Medium
144	6	0	0	0	3	440	0	8	8	10000	Medium
146	6	0	0	0	5	461	0	8	0	10000	Medium
148	6	0	0	0	5	456	0	8	1	10000	Medium
150	6	0	0	0	34	480	0	8	0	10000	Medium
153	6	0	0	0	1	515	0	8	8	10000	Medium
154	6	0	0	0	7	497	0	8	2	10000	Medium
155	6	0	0	0	3	524	0	8	6	10000	Medium
158	6	0	0	0	5	449	0	8	0	10000	Medium
162	6	0	0	0	3	530	0	9	7	10000	Medium
164	6	0	0	0	9	448	0	9	2	10000	Medium
165	6	0	0	0	34	436	0	9	8	10000	Medium
167	6	0	0	0	5	481	0	9	4	10000	Medium
168	6	0	0	0	1	541	0	9	9	10000	Medium
170	6	0	0	0	3	513	0	9	8	10000	Medium
172	6	0	0	0	3	444	0	9	9	10000	Medium
174	6	0	0	0	5	529	0	9	1	10000	Medium
175	6	0	0	0	3	540	0	9	7	10000	Medium
177	6	0	0	0	5	476	0	9	1	10000	Medium
179	6	0	0	0	5	501	0	9	3	10000	Medium
8	6	0	0	0	0	464	1	1	4	10000	Medium
9	6	0	0	0	0	517	1	1	2	10000	Medium
73	6	0	0	0	2	520	1	4	9	10000	Medium
43	6	0	0	0	0	535	1	3	4	10000	Medium
4	6	0	0	0	2	523	1	1	2	10000	Medium
25	6	0	0	0	0	518	1	2	1	10000	Medium
56	6	0	0	0	30	519	1	3	5	10000	Medium
39	6	0	0	0	0	498	1	2	3	10000	Medium
84	6	0	0	0	369	471	1	5	7	10000	Medium
64	6	0	0	0	2	472	1	4	1	10000	Medium
149	6	0	0	0	10	455	0	8	7	10000	Medium
152	6	0	0	0	4	466	0	8	0	10000	Medium
143	6	0	0	0	4	517	0	8	4	10000	Medium
101	6	0	0	0	4	530	0	6	8	10000	Medium
3	6	0	0	0	0	522	1	1	0	10000	Medium
161	6	0	0	0	6	517	0	9	6	10000	Medium
34	6	0	0	0	2	536	1	2	3	10000	Medium
132	6	0	0	0	4	508	0	7	9	10000	Medium
115	6	0	0	0	6	479	0	6	4	10000	Medium
32	6	0	0	0	0	527	1	2	0	10000	Medium
139	6	0	0	0	4	521	0	7	2	10000	Medium
53	6	0	0	0	0	545	1	3	0	10000	Medium
116	6	0	0	0	63	517	0	6	5	10000	Medium
97	6	0	0	0	524	531	1	5	0	10000	Medium
141	6	0	0	0	4	484	0	8	0	10000	Medium
30	6	0	0	0	0	484	1	2	0	10000	Medium
117	6	0	0	0	4	451	0	6	6	10000	Medium
72	6	0	0	0	2	494	1	4	9	10000	Medium
103	6	0	0	0	2	527	0	6	0	10000	Medium
92	6	0	0	0	478	544	1	5	9	10000	Medium
41	6	0	0	0	0	460	1	3	0	10000	Medium
178	6	0	0	0	2	518	0	9	9	10000	Medium
145	6	0	0	0	6	523	0	8	0	10000	Medium
147	6	0	0	0	4	545	0	8	9	10000	Medium
26	6	0	0	0	0	527	1	2	0	10000	Medium
173	6	0	0	0	2	542	0	9	0	10000	Medium
74	6	0	0	0	30	500	1	4	2	10000	Medium
156	6	0	0	0	10	496	0	8	6	10000	Medium
121	6	0	0	0	2	539	0	7	0	10000	Medium
13	6	0	0	0	0	489	1	1	0	10000	Medium
102	6	0	0	0	6	525	0	6	2	10000	Medium
159	6	0	0	0	6	519	0	8	6	10000	Medium
68	6	0	0	0	0	463	1	4	0	10000	Medium
5	6	0	0	0	0	512	1	1	0	10000	Medium
55	6	0	0	0	0	510	1	3	0	10000	Medium
122	6	0	0	0	6	478	0	7	8	10000	Medium
123	6	0	0	0	2	510	0	7	0	10000	Medium
104	6	0	0	0	4	494	0	6	6	10000	Medium
52	6	0	0	0	2	496	1	3	2	10000	Medium
151	6	0	0	0	6	512	0	8	0	10000	Medium
47	6	0	0	0	2	447	1	3	8	10000	Medium
36	6	0	0	0	4	506	1	2	7	10000	Medium
129	6	0	0	0	4	491	0	7	0	10000	Medium
85	6	0	0	0	319	504	1	5	7	10000	Medium
20	6	0	0	0	0	473	1	1	0	10000	Medium
105	6	0	0	0	4	532	0	6	0	10000	Medium
45	6	0	0	0	0	491	1	3	4	10000	Medium
95	6	0	0	0	499	506	1	5	0	10000	Medium
24	6	0	0	0	0	484	1	2	0	10000	Medium
16	6	0	0	0	0	462	1	1	0	10000	Medium
67	6	0	0	0	32	540	1	4	7	10000	Medium
110	6	0	0	0	6	474	0	6	0	10000	Medium
23	6	0	0	0	0	555	1	2	1	10000	Medium
83	6	0	0	0	452	519	1	5	4	10000	Medium
28	6	0	0	0	0	527	1	2	1	10000	Medium
78	6	0	0	0	0	532	1	4	0	10000	Medium
163	6	0	0	0	6	467	0	9	3	10000	Medium
130	6	0	0	0	6	502	0	7	3	10000	Medium
80	6	0	0	0	0	515	1	4	1	10000	Medium
127	6	0	0	0	6	499	0	7	2	10000	Medium
180	6	0	0	0	4	433	0	9	0	10000	Medium
77	6	0	0	0	0	521	1	4	3	10000	Medium
169	6	0	0	0	2	537	0	9	0	10000	Medium
66	6	0	0	0	0	514	1	4	0	10000	Medium
37	6	0	0	0	0	522	1	2	0	10000	Medium
133	6	0	0	0	4	471	0	7	0	10000	Medium
50	6	0	0	0	2	500	1	3	1	10000	Medium
2	6	0	0	0	0	445	1	1	0	10000	Medium
171	6	0	0	0	4	522	0	9	0	10000	Medium
160	6	0	0	0	4	514	0	8	6	10000	Medium
176	6	0	0	0	6	488	0	9	7	10000	Medium
98	6	0	0	0	513	520	1	5	0	10000	Medium
42	6	0	0	0	0	500	1	3	0	10000	Medium
166	6	0	0	0	4	498	0	9	9	10000	Medium
114	6	0	0	0	63	513	0	6	5	10000	Medium
11	6	5	1	116	120	546	1	1	5	10000	Medium
138	6	0	0	0	8	517	0	7	3	10000	Medium
125	6	0	0	0	4	442	0	7	0	10000	Medium
157	6	0	0	0	2	504	0	8	0	10000	Medium
48	6	0	0	0	0	482	1	3	0	10000	Medium
128	6	0	0	0	4	512	0	7	2	10000	Medium
54	6	0	0	0	0	525	1	3	0	10000	Medium
57	6	0	0	0	2	477	1	3	8	10000	Medium
82	6	0	0	0	447	514	1	5	3	10000	Medium
15	6	0	0	0	0	516	1	1	0	10000	Medium
91	6	0	0	0	332	516	1	5	8	10000	Medium
14	6	0	0	0	0	511	1	1	0	10000	Medium
136	6	0	0	0	4	523	0	7	6	10000	Medium
71	6	0	0	0	0	509	1	4	0	10000	Medium
94	6	0	0	0	474	486	1	5	0	10000	Medium
46	6	0	0	0	0	469	1	3	3	10000	Medium
18	6	0	0	0	0	459	1	1	0	10000	Medium
35	6	0	0	0	0	449	1	2	0	10000	Medium
0	2	0	0	0	0	497	1	0	-1	100	Low
1	6	0	0	0	0	465	1	1	1	100	Low
6	6	0	0	0	0	489	1	1	4	100	Low
7	6	0	0	0	0	489	1	1	1	100	Low
10	6	0	0	0	2	491	1	1	9	100	Low
12	6	0	0	0	0	504	1	1	1	100	Low
17	6	0	0	0	122	465	1	1	5	100	Low
19	6	0	0	0	2	478	1	1	0	100	Low
21	6	0	0	0	0	532	1	2	0	100	Low
22	6	0	0	0	120	502	1	2	5	100	Low
27	6	0	0	0	0	459	1	2	2	100	Low
29	6	0	0	0	0	510	1	2	1	100	Low
31	6	0	0	0	2	426	1	2	9	100	Low
33	6	0	0	0	2	436	1	2	9	100	Low
38	6	0	0	0	2	481	1	2	6	100	Low
40	6	0	0	0	60	431	1	2	5	100	Low
44	6	0	0	0	0	506	1	3	3	100	Low
49	6	0	0	0	0	501	1	3	3	100	Low
51	6	0	0	0	0	500	1	3	0	100	Low
58	6	0	0	0	2	496	1	3	8	100	Low
59	6	0	0	0	0	497	1	3	4	100	Low
60	6	0	0	0	2	491	1	3	9	100	Low
61	6	0	0	0	0	531	1	4	3	100	Low
62	6	0	0	0	2	511	1	4	7	100	Low
63	6	0	0	0	0	506	1	4	2	100	Low
65	6	0	0	0	0	423	1	4	3	100	Low
69	6	0	0	0	0	473	1	4	4	100	Low
70	6	0	0	0	0	470	1	4	2	100	Low
75	6	0	0	0	0	507	1	4	4	100	Low
76	6	0	0	0	150	495	1	4	5	100	Low
79	6	0	0	0	122	475	1	4	5	100	Low
81	6	0	0	445	451	515	1	5	2	100	Low
86	6	0	0	0	310	492	1	5	3	100	Low
87	6	0	0	0	505	509	1	5	5	100	Low
88	6	0	0	0	387	508	1	5	9	100	Low
89	6	0	0	0	455	489	1	5	2	100	Low
90	6	0	0	0	426	518	1	5	5	100	Low
93	6	0	0	0	461	465	1	5	5	100	Low
96	6	0	0	0	437	500	1	5	8	100	Low
99	6	0	0	0	520	524	1	5	5	100	Low
100	6	0	0	0	314	444	1	5	0	100	Low
106	6	0	0	0	3	515	0	6	6	100	Low
107	6	0	0	0	7	439	0	6	0	100	Low
108	6	0	0	0	3	459	0	6	6	100	Low
109	6	0	0	0	3	479	0	6	6	100	Low
111	6	0	0	0	5	459	0	6	7	100	Low
112	6	0	0	0	1	497	0	6	6	100	Low
113	6	0	0	0	5	503	0	6	8	100	Low
118	6	0	0	0	1	483	0	6	6	100	Low
119	6	0	0	0	1	540	0	6	6	100	Low
120	6	0	0	0	1	549	0	6	6	100	Low
124	6	0	0	0	1	507	0	7	7	100	Low
126	6	0	0	0	124	453	0	7	5	100	Low
131	6	0	0	0	5	466	0	7	1	100	Low
134	6	0	0	0	1	498	0	7	7	100	Low
135	6	0	0	0	3	515	0	7	7	100	Low
137	6	0	0	0	7	421	0	7	6	100	Low
140	6	0	0	0	3	494	0	7	9	100	Low
142	6	0	0	0	3	508	0	8	8	100	Low
144	6	0	0	0	3	440	0	8	8	100	Low
146	6	0	0	0	5	461	0	8	0	100	Low
148	6	0	0	0	5	456	0	8	1	100	Low
150	6	0	0	0	34	480	0	8	0	100	Low
153	6	0	0	0	1	515	0	8	8	100	Low
154	6	0	0	0	7	497	0	8	2	100	Low
155	6	0	0	0	3	524	0	8	6	100	Low
158	6	0	0	0	5	449	0	8	0	100	Low
162	6	0	0	0	3	530	0	9	7	100	Low
164	6	0	0	0	9	448	0	9	2	100	Low
165	6	0	0	0	34	436	0	9	8	100	Low
167	6	0	0	0	5	481	0	9	4	100	Low
168	6	0	0	0	1	541	0	9	9	100	Low
170	6	0	0	0	3	513	0	9	8	100	Low
172	6	0	0	0	3	444	0	9	9	100	Low
174	6	0	0	0	5	529	0	9	1	100	Low
175	6	0	0	0	3	540	0	9	7	100	Low
177	6	0	0	0	5	476	0	9	1	100	Low
179	6	0	0	0	5	501	0	9	3	100	Low
8	6	0	0	0	0	464	1	1	4	100	Low
9	6	0	0	0	0	517	1	1	2	100	Low
73	6	0	0	0	2	520	1	4	9	100	Low
43	6	0	0	0	0	535	1	3	4	100	Low
4	6	0	0	0	2	523	1	1	2	100	Low
25	6	0	0	0	0	518	1	2	1	100	Low
56	6	0	0	0	30	519	1	3	5	100	Low
39	6	0	0	0	0	498	1	2	3	100	Low
84	6	0	0	0	369	471	1	5	7	100	Low
64	6	0	0	0	2	472	1	4	1	100	Low
149	6	0	0	0	10	455	0	8	7	100	Low
152	6	0	0	0	4	466	0	8	0	100	Low
143	6	0	0	0	4	517	0	8	4	100	Low
101	6	0	0	0	4	530	0	6	8	100	Low
3	6	0	0	0	0	522	1	1	0	100	Low
161	6	0	0	0	6	517	0	9	6	100	Low
34	6	0	0	0	2	536	1	2	3	100	Low
132	6	0	0	0	4	508	0	7	9	100	Low
115	6	0	0	0	6	479	0	6	4	100	Low
32	6	0	0	0	0	527	1	2	0	100	Low
139	6	0	0	0	4	521	0	7	2	100	Low
53	6	0	0	0	0	545	1	3	0	100	Low
116	6	0	0	0	63	517	0	6	5	100	Low
97	6	0	0	0	524	531	1	5	0	100	Low
141	6	0	0	0	4	484	0	8	0	100	Low
30	6	0	0	0	0	484	1	2	0	100	Low
117	6	0	0	0	4	451	0	6	6	100	Low
72	6	0	0	0	2	494	1	4	9	100	Low
103	6	0	0	0	2	527	0	6	0	100	Low
92	6	0	0	0	478	544	1	5	9	100	Low
41	6	0	0	0	0	460	1	3	0	100	Low
178	6	0	0	0	2	518	0	9	9	100	Low
145	6	0	0	0	6	523	0	8	0	100	Low
147	6	0	0	0	4	545	0	8	9	100	Low
26	6	0	0	0	0	527	1	2	0	100	Low
173	6	0	0	0	2	542	0	9	0	100	Low
74	6	0	0	0	30	500	1	4	2	100	Low
156	6	0	0	0	10	496	0	8	6	100	Low
121	6	0	0	0	2	539	0	7	0	100	Low
13	6	0	0	0	0	489	1	1	0	100	Low
102	6	0	0	0	6	525	0	6	2	100	Low
159	6	0	0	0	6	519	0	8	6	100	Low
68	6	0	0	0	0	463	1	4	0	100	Low
5	6	0	0	0	0	512	1	1	0	100	Low
55	6	0	0	0	0	510	1	3	0	100	Low
122	6	0	0	0	6	478	0	7	8	100	Low
123	6	0	0	0	2	510	0	7	0	100	Low
104	6	0	0	0	4	494	0	6	6	100	Low
52	6	0	0	0	2	496	1	3	2	100	Low
151	6	0	0	0	6	512	0	8	0	100	Low
47	6	0	0	0	2	447	1	3	8	100	Low
36	6	0	0	0	4	506	1	2	7	100	Low
129	6	0	0	0	4	491	0	7	0	100	Low
85	6	0	0	0	319	504	1	5	7	100	Low
20	6	0	0	0	0	473	1	1	0	100	Low
105	6	0	0	0	4	532	0	6	0	100	Low
45	6	0	0	0	0	491	1	3	4	100	Low
95	6	0	0	0	499	506	1	5	0	100	Low
24	6	0	0	0	0	484	1	2	0	100	Low
16	6	0	0	0	0	462	1	1	0	100	Low
67	6	0	0	0	32	540	1	4	7	100	Low
110	6	0	0	0	6	474	0	6	0	100	Low
23	6	0	0	0	0	555	1	2	1	100	Low
83	6	0	0	0	452	519	1	5	4	100	Low
28	6	0	0	0	0	527	1	2	1	100	Low
78	6	0	0	0	0	532	1	4	0	100	Low
163	6	0	0	0	6	467	0	9	3	100	Low
130	6	0	0	0	6	502	0	7	3	100	Low
80	6	0	0	0	0	515	1	4	1	100	Low
127	6	0	0	0	6	499	0	7	2	100	Low
180	6	0	0	0	4	433	0	9	0	100	Low
77	6	0	0	0	0	521	1	4	3	100	Low
169	6	0	0	0	2	537	0	9	0	100	Low
66	6	0	0	0	0	514	1	4	0	100	Low
37	6	0	0	0	0	522	1	2	0	100	Low
133	6	0	0	0	4	471	0	7	0	100	Low
50	6	0	0	0	2	500	1	3	1	100	Low
2	6	0	0	0	0	445	1	1	0	100	Low
171	6	0	0	0	4	522	0	9	0	100	Low
160	6	0	0	0	4	514	0	8	6	100	Low
176	6	0	0	0	6	488	0	9	7	100	Low
98	6	0	0	0	513	520	1	5	0	100	Low
42	6	0	0	0	0	500	1	3	0	100	Low
166	6	0	0	0	4	498	0	9	9	100	Low
114	6	0	0	0	63	513	0	6	5	100	Low
11	6	0	0	116	120	546	1	1	5	100	Low
138	6	0	0	0	8	517	0	7	3	100	Low
125	6	0	0	0	4	442	0	7	0	100	Low
157	6	0	0	0	2	504	0	8	0	100	Low
48	6	0	0	0	0	482	1	3	0	100	Low
128	6	0	0	0	4	512	0	7	2	100	Low
54	6	0	0	0	0	525	1	3	0	100	Low
57	6	0	0	0	2	477	1	3	8	100	Low
82	6	0	0	0	447	514	1	5	3	100	Low
15	6	0	0	0	0	516	1	1	0	100	Low
91	6	0	0	0	332	516	1	5	8	100	Low
14	6	0	0	0	0	511	1	1	0	100	Low
136	6	0	0	0	4	523	0	7	6	100	Low
71	6	0	0	0	0	509	1	4	0	100	Low
94	6	0	0	0	474	486	1	5	0	100	Low
46	6	0	0	0	0	469	1	3	3	100	Low
18	6	0	0	0	0	459	1	1	0	100	Low
35	6	0	0	0	0	449	1	2	0	100	Low
0	2	0	0	0	0	497	1	0	-1	1000	Low
1	6	0	0	0	0	465	1	1	1	1000	Low
6	6	0	0	0	0	489	1	1	4	1000	Low
7	6	0	0	0	0	489	1	1	1	1000	Low
10	6	0	0	0	2	491	1	1	9	1000	Low
12	6	0	0	0	0	504	1	1	1	1000	Low
17	6	0	0	0	122	465	1	1	5	1000	Low
19	6	0	0	0	2	478	1	1	0	1000	Low
21	6	0	0	0	0	532	1	2	0	1000	Low
22	6	0	0	0	120	502	1	2	5	1000	Low
27	6	0	0	0	0	459	1	2	2	1000	Low
29	6	0	0	0	0	510	1	2	1	1000	Low
31	6	0	0	0	2	426	1	2	9	1000	Low
33	6	0	0	0	2	436	1	2	9	1000	Low
38	6	0	0	0	2	481	1	2	6	1000	Low
40	6	0	0	0	60	431	1	2	5	1000	Low
44	6	0	0	0	0	506	1	3	3	1000	Low
49	6	0	0	0	0	501	1	3	3	1000	Low
51	6	0	0	0	0	500	1	3	0	1000	Low
58	6	0	0	0	2	496	1	3	8	1000	Low
59	6	0	0	0	0	497	1	3	4	1000	Low
60	6	0	0	0	2	491	1	3	9	1000	Low
61	6	0	0	0	0	531	1	4	3	1000	Low
62	6	0	0	0	2	511	1	4	7	1000	Low
63	6	0	0	0	0	506	1	4	2	1000	Low
65	6	0	0	0	0	423	1	4	3	1000	Low
69	6	0	0	0	0	473	1	4	4	1000	Low
70	6	0	0	0	0	470	1	4	2	1000	Low
75	6	0	0	0	0	507	1	4	4	1000	Low
76	6	0	0	0	150	495	1	4	5	1000	Low
79	6	0	0	0	122	475	1	4	5	1000	Low
81	6	5	1	445	451	515	1	5	2	1000	Low
86	6	0	0	0	310	492	1	5	3	1000	Low
87	6	0	0	0	505	509	1	5	5	1000	Low
88	6	0	0	0	387	508	1	5	9	1000	Low
89	6	0	0	0	455	489	1	5	2	1000	Low
90	6	0	0	0	426	518	1	5	5	1000	Low
93	6	0	0	0	461	465	1	5	5	1000	Low
96	6	0	0	0	437	500	1	5	8	1000	Low
99	6	0	0	0	520	524	1	5	5	1000	Low
100	6	0	0	0	314	444	1	5	0	1000	Low
106	6	0	0	0	3	515	0	6	6	1000	Low
107	6	0	0	0	7	439	0	6	0	1000	Low
108	6	0	0	0	3	459	0	6	6	1000	Low
109	6	0	0	0	3	479	0	6	6	1000	Low
111	6	0	0	0	5	459	0	6	7	1000	Low
112	6	0	0	0	1	497	0	6	6	1000	Low
113	6	0	0	0	5	503	0	6	8	1000	Low
118	6	0	0	0	1	483	0	6	6	1000	Low
119	6	0	0	0	1	540	0	6	6	1000	Low
120	6	0	0	0	1	549	0	6	6	1000	Low
124	6	0	0	0	1	507	0	7	7	1000	Low
126	6	0	0	0	124	453	0	7	5	1000	Low
131	6	0	0	0	5	466	0	7	1	1000	Low
134	6	0	0	0	1	498	0	7	7	1000	Low
135	6	0	0	0	3	515	0	7	7	1000	Low
137	6	0	0	0	7	421	0	7	6	1000	Low
140	6	0	0	0	3	494	0	7	9	1000	Low
142	6	0	0	0	3	508	0	8	8	1000	Low
144	6	0	0	0	3	440	0	8	8	1000	Low
146	6	0	0	0	5	461	0	8	0	1000	Low
148	6	0	0	0	5	456	0	8	1	1000	Low
150	6	0	0	0	34	480	0	8	0	1000	Low
153	6	0	0	0	1	515	0	8	8	1000	Low
154	6	0	0	0	7	497	0	8	2	1000	Low
155	6	0	0	0	3	524	0	8	6	1000	Low
158	6	0	0	0	5	449	0	8	0	1000	Low
162	6	0	0	0	3	530	0	9	7	1000	Low
164	6	0	0	0	9	448	0	9	2	1000	Low
165	6	0	0	0	34	436	0	9	8	1000	Low
167	6	0	0	0	5	481	0	9	4	1000	Low
168	6	0	0	0	1	541	0	9	9	1000	Low
170	6	0	0	0	3	513	0	9	8	1000	Low
172	6	0	0	0	3	444	0	9	9	1000	Low
174	6	0	0	0	5	529	0	9	1	1000	Low
175	6	0	0	0	3	540	0	9	7	1000	Low
177	6	0	0	0	5	476	0	9	1	1000	Low
179	6	0	0	0	5	501	0	9	3	1000	Low
8	6	0	0	0	0	464	1	1	4	1000	Low
9	6	0	0	0	0	517	1	1	2	1000	Low
73	6	0	0	0	2	520	1	4	9	1000	Low
43	6	0	0	0	0	535	1	3	4	1000	Low
4	6	0	0	0	2	523	1	1	2	1000	Low
25	6	0	0	0	0	518	1	2	1	1000	Low
56	6	0	0	0	30	519	1	3	5	1000	Low
39	6	0	0	0	0	498	1	2	3	1000	Low
84	6	0	0	0	369	471	1	5	7	1000	Low
64	6	0	0	0	2	472	1	4	1	1000	Low
149	6	0	0	0	10	455	0	8	7	1000	Low
152	6	0	0	0	4	466	0	8	0	1000	Low
143	6	0	0	0	4	517	0	8	4	1000	Low
101	6	0	0	0	4	530	0	6	8	1000	Low
3	6	0	0	0	0	522	1	1	0	1000	Low
161	6	0	0	0	6	517	0	9	6	1000	Low
34	6	0	0	0	2	536	1	2	3	1000	Low
132	6	0	0	0	4	508	0	7	9	1000	Low
115	6	0	0	0	6	479	0	6	4	1000	Low
32	6	0	0	0	0	527	1	2	0	1000	Low
139	6	0	0	0	4	521	0	7	2	1000	Low
53	6	0	0	0	0	545	1	3	0	1000	Low
116	6	0	0	0	63	517	0	6	5	1000	Low
97	6	0	0	0	524	531	1	5	0	1000	Low
141	6	0	0	0	4	484	0	8	0	1000	Low
30	6	0	0	0	0	484	1	2	0	1000	Low
117	6	0	0	0	4	451	0	6	6	1000	Low
72	6	0	0	0	2	494	1	4	9	1000	Low
103	6	0	0	0	2	527	0	6	0	1000	Low
92	6	0	0	0	478	544	1	5	9	1000	Low
41	6	0	0	0	0	460	1	3	0	1000	Low
178	6	0	0	0	2	518	0	9	9	1000	Low
145	6	0	0	0	6	523	0	8	0	1000	Low
147	6	0	0	0	4	545	0	8	9	1000	Low
26	6	0	0	0	0	527	1	2	0	1000	Low
173	6	0	0	0	2	542	0	9	0	1000	Low
74	6	0	0	0	30	500	1	4	2	1000	Low
156	6	0	0	0	10	496	0	8	6	1000	Low
121	6	0	0	0	2	539	0	7	0	1000	Low
13	6	0	0	0	0	489	1	1	0	1000	Low
102	6	0	0	0	6	525	0	6	2	1000	Low
159	6	0	0	0	6	519	0	8	6	1000	Low
68	6	0	0	0	0	463	1	4	0	1000	Low
5	6	0	0	0	0	512	1	1	0	1000	Low
55	6	0	0	0	0	510	1	3	0	1000	Low
122	6	0	0	0	6	478	0	7	8	1000	Low
123	6	0	0	0	2	510	0	7	0	1000	Low
104	6	0	0	0	4	494	0	6	6	1000	Low
52	6	0	0	0	2	496	1	3	2	1000	Low
151	6	0	0	0	6	512	0	8	0	1000	Low
47	6	0	0	0	2	447	1	3	8	1000	Low
36	6	0	0	0	4	506	1	2	7	1000	Low
129	6	0	0	0	4	491	0	7	0	1000	Low
85	6	0	0	0	319	504	1	5	7	1000	Low
20	6	0	0	0	0	473	1	1	0	1000	Low
105	6	0	0	0	4	532	0	6	0	1000	Low
45	6	0	0	0	0	491	1	3	4	1000	Low
95	6	0	0	0	499	506	1	5	0	1000	Low
24	6	0	0	0	0	484	1	2	0	1000	Low
16	6	0	0	0	0	462	1	1	0	1000	Low
67	6	0	0	0	32	540	1	4	7	1000	Low
110	6	0	0	0	6	474	0	6	0	1000	Low
23	6	0	0	0	0	555	1	2	1	1000	Low
83	6	0	0	0	452	519	1	5	4	1000	Low
28	6	0	0	0	0	527	1	2	1	1000	Low
78	6	0	0	0	0	532	1	4	0	1000	Low
163	6	0	0	0	6	467	0	9	3	1000	Low
130	6	0	0	0	6	502	0	7	3	1000	Low
80	6	0	0	0	0	515	1	4	1	1000	Low
127	6	0	0	0	6	499	0	7	2	1000	Low
180	6	0	0	0	4	433	0	9	0	1000	Low
77	6	0	0	0	0	521	1	4	3	1000	Low
169	6	0	0	0	2	537	0	9	0	1000	Low
66	6	0	0	0	0	514	1	4	0	1000	Low
37	6	0	0	0	0	522	1	2	0	1000	Low
133	6	0	0	0	4	471	0	7	0	1000	Low
50	6	0	0	0	2	500	1	3	1	1000	Low
2	6	0	0	0	0	445	1	1	0	1000	Low
171	6	0	0	0	4	522	0	9	0	1000	Low
160	6	0	0	0	4	514	0	8	6	1000	Low
176	6	0	0	0	6	488	0	9	7	1000	Low
98	6	0	0	0	513	520	1	5	0	1000	Low
42	6	0	0	0	0	500	1	3	0	1000	Low
166	6	0	0	0	4	498	0	9	9	1000	Low
114	6	0	0	0	63	513	0	6	5	1000	Low
11	6	2	1	116	120	546	1	1	5	1000	Low
138	6	0	0	0	8	517	0	7	3	1000	Low
125	6	0	0	0	4	442	0	7	0	1000	Low
157	6	0	0	0	2	504	0	8	0	1000	Low
48	6	0	0	0	0	482	1	3	0	1000	Low
128	6	0	0	0	4	512	0	7	2	1000	Low
54	6	0	0	0	0	525	1	3	0	1000	Low
57	6	0	0	0	2	477	1	3	8	1000	Low
82	6	0	0	0	447	514	1	5	3	1000	Low
15	6	0	0	0	0	516	1	1	0	1000	Low
91	6	0	0	0	332	516	1	5	8	1000	Low
14	6	0	0	0	0	511	1	1	0	1000	Low
136	6	0	0	0	4	523	0	7	6	1000	Low
71	6	0	0	0	0	509	1	4	0	1000	Low
94	6	0	0	0	474	486	1	5	0	1000	Low
46	6	0	0	0	0	469	1	3	3	1000	Low
18	6	0	0	0	0	459	1	1	0	1000	Low
35	6	0	0	0	0	449	1	2	0	1000	Low
0	2	0	0	0	0	497	1	0	-1	3000	Low
1	6	0	0	0	0	465	1	1	1	3000	Low
6	6	0	0	0	0	489	1	1	4	3000	Low
7	6	0	0	0	0	489	1	1	1	3000	Low
10	6	0	0	0	2	491	1	1	9	3000	Low
12	6	0	0	0	0	504	1	1	1	3000	Low
17	6	0	0	0	122	465	1	1	5	3000	Low
19	6	0	0	0	2	478	1	1	0	3000	Low
21	6	0	0	0	0	532	1	2	0	3000	Low
22	6	0	0	0	120	502	1	2	5	3000	Low
27	6	0	0	0	0	459	1	2	2	3000	Low
29	6	0	0	0	0	510	1	2	1	3000	Low
31	6	0	0	0	2	426	1	2	9	3000	Low
33	6	0	0	0	2	436	1	2	9	3000	Low
38	6	0	0	0	2	481	1	2	6	3000	Low
40	6	0	0	0	60	431	1	2	5	3000	Low
44	6	0	0	0	0	506	1	3	3	3000	Low
49	6	0	0	0	0	501	1	3	3	3000	Low
51	6	0	0	0	0	500	1	3	0	3000	Low
58	6	0	0	0	2	496	1	3	8	3000	Low
59	6	0	0	0	0	497	1	3	4	3000	Low
60	6	0	0	0	2	491	1	3	9	3000	Low
61	6	0	0	0	0	531	1	4	3	3000	Low
62	6	0	0	0	2	511	1	4	7	3000	Low
63	6	0	0	0	0	506	1	4	2	3000	Low
65	6	0	0	0	0	423	1	4	3	3000	Low
69	6	0	0	0	0	473	1	4	4	3000	Low
70	6	0	0	0	0	470	1	4	2	3000	Low
75	6	0	0	0	0	507	1	4	4	3000	Low
76	6	0	0	0	150	495	1	4	5	3000	Low
79	6	0	0	0	122	475	1	4	5	3000	Low
81	6	6	1	445	451	515	1	5	2	3000	Low
86	6	0	0	0	310	492	1	5	3	3000	Low
87	6	0	0	0	505	509	1	5	5	3000	Low
88	6	0	0	0	387	508	1	5	9	3000	Low
89	6	0	0	0	455	489	1	5	2	3000	Low
90	6	0	0	0	426	518	1	5	5	3000	Low
93	6	0	0	0	461	465	1	5	5	3000	Low
96	6	0	0	0	437	500	1	5	8	3000	Low
99	6	0	0	0	520	524	1	5	5	3000	Low
100	6	0	0	0	314	444	1	5	0	3000	Low
106	6	0	0	0	3	515	0	6	6	3000	Low
107	6	0	0	0	7	439	0	6	0	3000	Low
108	6	0	0	0	3	459	0	6	6	3000	Low
109	6	0	0	0	3	479	0	6	6	3000	Low
111	6	0	0	0	5	459	0	6	7	3000	Low
112	6	0	0	0	1	497	0	6	6	3000	Low
113	6	0	0	0	5	503	0	6	8	3000	Low
118	6	0	0	0	1	483	0	6	6	3000	Low
119	6	0	0	0	1	540	0	6	6	3000	Low
120	6	0	0	0	1	549	0	6	6	3000	Low
124	6	0	0	0	1	507	0	7	7	3000	Low
126	6	0	0	0	124	453	0	7	5	3000	Low
131	6	0	0	0	5	466	0	7	1	3000	Low
134	6	0	0	0	1	498	0	7	7	3000	Low
135	6	0	0	0	3	515	0	7	7	3000	Low
137	6	0	0	0	7	421	0	7	6	3000	Low
140	6	0	0	0	3	494	0	7	9	3000	Low
142	6	0	0	0	3	508	0	8	8	3000	Low
144	6	0	0	0	3	440	0	8	8	3000	Low
146	6	0	0	0	5	461	0	8	0	3000	Low
148	6	0	0	0	5	456	0	8	1	3000	Low
150	6	0	0	0	34	480	0	8	0	3000	Low
153	6	0	0	0	1	515	0	8	8	3000	Low
154	6	0	0	0	7	497	0	8	2	3000	Low
155	6	0	0	0	3	524	0	8	6	3000	Low
158	6	0	0	0	5	449	0	8	0	3000	Low
162	6	0	0	0	3	530	0	9	7	3000	Low
164	6	0	0	0	9	448	0	9	2	3000	Low
165	6	0	0	0	34	436	0	9	8	3000	Low
167	6	0	0	0	5	481	0	9	4	3000	Low
168	6	0	0	0	1	541	0	9	9	3000	Low
170	6	0	0	0	3	513	0	9	8	3000	Low
172	6	0	0	0	3	444	0	9	9	3000	Low
174	6	0	0	0	5	529	0	9	1	3000	Low
175	6	0	0	0	3	540	0	9	7	3000	Low
177	6	0	0	0	5	476	0	9	1	3000	Low
179	6	0	0	0	5	501	0	9	3	3000	Low
8	6	0	0	0	0	464	1	1	4	3000	Low
9	6	0	0	0	0	517	1	1	2	3000	Low
73	6	0	0	0	2	520	1	4	9	3000	Low
43	6	0	0	0	0	535	1	3	4	3000	Low
4	6	0	0	0	2	523	1	1	2	3000	Low
25	6	0	0	0	0	518	1	2	1	3000	Low
56	6	0	0	0	30	519	1	3	5	3000	Low
39	6	0	0	0	0	498	1	2	3	3000	Low
84	6	0	0	0	369	471	1	5	7	3000	Low
64	6	0	0	0	2	472	1	4	1	3000	Low
149	6	0	0	0	10	455	0	8	7	3000	Low
152	6	0	0	0	4	466	0	8	0	3000	Low
143	6	0	0	0	4	517	0	8	4	3000	Low
101	6	0	0	0	4	530	0	6	8	3000	Low
3	6	0	0	0	0	522	1	1	0	3000	Low
161	6	0	0	0	6	517	0	9	6	3000	Low
34	6	0	0	0	2	536	1	2	3	3000	Low
132	6	0	0	0	4	508	0	7	9	3000	Low
115	6	0	0	0	6	479	0	6	4	3000	Low
32	6	0	0	0	0	527	1	2	0	3000	Low
139	6	0	0	0	4	521	0	7	2	3000	Low
53	6	0	0	0	0	545	1	3	0	3000	Low
116	6	0	0	0	63	517	0	6	5	3000	Low
97	6	0	0	0	524	531	1	5	0	3000	Low
141	6	0	0	0	4	484	0	8	0	3000	Low
30	6	0	0	0	0	484	1	2	0	3000	Low
117	6	0	0	0	4	451	0	6	6	3000	Low
72	6	0	0	0	2	494	1	4	9	3000	Low
103	6	0	0	0	2	527	0	6	0	3000	Low
92	6	0	0	0	478	544	1	5	9	3000	Low
41	6	0	0	0	0	460	1	3	0	3000	Low
178	6	0	0	0	2	518	0	9	9	3000	Low
145	6	0	0	0	6	523	0	8	0	3000	Low
147	6	0	0	0	4	545	0	8	9	3000	Low
26	6	0	0	0	0	527	1	2	0	3000	Low
173	6	0	0	0	2	542	0	9	0	3000	Low
74	6	0	0	0	30	500	1	4	2	3000	Low
156	6	0	0	0	10	496	0	8	6	3000	Low
121	6	0	0	0	2	539	0	7	0	3000	Low
13	6	0	0	0	0	489	1	1	0	3000	Low
102	6	0	0	0	6	525	0	6	2	3000	Low
159	6	0	0	0	6	519	0	8	6	3000	Low
68	6	0	0	0	0	463	1	4	0	3000	Low
5	6	0	0	0	0	512	1	1	0	3000	Low
55	6	0	0	0	0	510	1	3	0	3000	Low
122	6	0	0	0	6	478	0	7	8	3000	Low
123	6	0	0	0	2	510	0	7	0	3000	Low
104	6	0	0	0	4	494	0	6	6	3000	Low
52	6	0	0	0	2	496	1	3	2	3000	Low
151	6	0	0	0	6	512	0	8	0	3000	Low
47	6	0	0	0	2	447	1	3	8	3000	Low
36	6	0	0	0	4	506	1	2	7	3000	Low
129	6	0	0	0	4	491	0	7	0	3000	Low
85	6	0	0	0	319	504	1	5	7	3000	Low
20	6	0	0	0	0	473	1	1	0	3000	Low
105	6	0	0	0	4	532	0	6	0	3000	Low
45	6	0	0	0	0	491	1	3	4	3000	Low
95	6	0	0	0	499	506	1	5	0	3000	Low
24	6	0	0	0	0	484	1	2	0	3000	Low
16	6	0	0	0	0	462	1	1	0	3000	Low
67	6	0	0	0	32	540	1	4	7	3000	Low
110	6	0	0	0	6	474	0	6	0	3000	Low
23	6	0	0	0	0	555	1	2	1	3000	Low
83	6	0	0	0	452	519	1	5	4	3000	Low
28	6	0	0	0	0	527	1	2	1	3000	Low
78	6	0	0	0	0	532	1	4	0	3000	Low
163	6	0	0	0	6	467	0	9	3	3000	Low
130	6	0	0	0	6	502	0	7	3	3000	Low
80	6	0	0	0	0	515	1	4	1	3000	Low
127	6	0	0	0	6	499	0	7	2	3000	Low
180	6	0	0	0	4	433	0	9	0	3000	Low
77	6	0	0	0	0	521	1	4	3	3000	Low
169	6	0	0	0	2	537	0	9	0	3000	Low
66	6	0	0	0	0	514	1	4	0	3000	Low
37	6	0	0	0	0	522	1	2	0	3000	Low
133	6	0	0	0	4	471	0	7	0	3000	Low
50	6	0	0	0	2	500	1	3	1	3000	Low
2	6	0	0	0	0	445	1	1	0	3000	Low
171	6	0	0	0	4	522	0	9	0	3000	Low
160	6	0	0	0	4	514	0	8	6	3000	Low
176	6	0	0	0	6	488	0	9	7	3000	Low
98	6	0	0	0	513	520	1	5	0	3000	Low
42	6	0	0	0	0	500	1	3	0	3000	Low
166	6	0	0	0	4	498	0	9	9	3000	Low
114	6	0	0	0	63	513	0	6	5	3000	Low
11	6	5	1	116	120	546	1	1	5	3000	Low
138	6	0	0	0	8	517	0	7	3	3000	Low
125	6	0	0	0	4	442	0	7	0	3000	Low
157	6	0	0	0	2	504	0	8	0	3000	Low
48	6	0	0	0	0	482	1	3	0	3000	Low
128	6	0	0	0	4	512	0	7	2	3000	Low
54	6	0	0	0	0	525	1	3	0	3000	Low
57	6	0	0	0	2	477	1	3	8	3000	Low
82	6	0	0	0	447	514	1	5	3	3000	Low
15	6	0	0	0	0	516	1	1	0	3000	Low
91	6	0	0	0	332	516	1	5	8	3000	Low
14	6	0	0	0	0	511	1	1	0	3000	Low
136	6	0	0	0	4	523	0	7	6	3000	Low
71	6	0	0	0	0	509	1	4	0	3000	Low
94	6	0	0	0	474	486	1	5	0	3000	Low
46	6	0	0	0	0	469	1	3	3	3000	Low
18	6	0	0	0	0	459	1	1	0	3000	Low
35	6	0	0	0	0	449	1	2	0	3000	Low
0	2	0	0	0	0	497	1	0	-1	10000	Low
1	6	0	0	0	0	465	1	1	1	10000	Low
6	6	0	0	0	0	489	1	1	4	10000	Low
7	6	0	0	0	0	489	1	1	1	10000	Low
10	6	0	0	0	2	491	1	1	9	10000	Low
12	6	0	0	0	0	504	1	1	1	10000	Low
17	6	0	0	0	122	465	1	1	5	10000	Low
19	6	0	0	0	2	478	1	1	0	10000	Low
[truncated: 173 more rows]
