# Supplementary material for: Factors affecting aerosol SARS-CoV-2 transmission via HVAC systems; a modeling study
Source: PLoS Comput Biol. 2021 Oct 18;17(10):e1009474. doi: 10.1371/journal.pcbi.1009474 (PMC8553169; doi:10.1371/journal.pcbi.1009474)
Supplement: S1 Data — (ZIP) [file pcbi.1009474.s002.zip › ZippedData/Groups Investigation/OfficeCSVLabelDescriptions.csv]

Label	Description
ID	Group ID used by the model to track the group.
Size	Number of people in the group.
Infections	Number of predicted infections for the group.
Has Infections	Whether or not the group has any infections. Boolean of 0 or 1.
Time in Release Block	Time in minutes that the group spent in the same zone as the release.
Time on Release Floor	Time in minutes that the group spent on the same floor as the release.
Total Time in Building	Time in minutes that the group spent in the building.
Servicing AHU	Air handling unit connected to the groups Primary Floor
Primary Floor	Floor on which the group spent most of their time.
Secondary Floor	Floor on which the group spent the 2nd most amount of time.
Release Amount	Release rate per minute in plaque forming units (pfu).
HVAC Setting	HVAC parameters setting. "Low" = MERV 4. ACH 2. FOA 0.1. "Medium" = MERV 8. ACH 10. FOA 0.3. "High" = MERV 12. ACH 20. FOA 0.5
