# Supplementary material for: Factors affecting aerosol SARS-CoV-2 transmission via HVAC systems; a modeling study
Source: PLoS Comput Biol. 2021 Oct 18;17(10):e1009474. doi: 10.1371/journal.pcbi.1009474 (PMC8553169; doi:10.1371/journal.pcbi.1009474)
Supplement: S1 Data — (ZIP) [file pcbi.1009474.s002.zip › ZippedData/Groups Investigation/Plot.ipynb]

# %% [code]
import numpy as np
import pandas as pd
import matplotlib.pyplot as plt
import matplotlib
matplotlib.rcParams.update({'font.size': 6})

data = pd.read_csv("OfficeBuilding.csv")
data = data[data["Release Amount"] == 10000]

fig, axes = plt.subplots(ncols = 3, figsize=(6.5,2.2), dpi=300)
fig.suptitle("Office, Realease Rate = 10,000 pfu/min", y=1.02)
labels = "Low","Medium","High"

for ax, setting in zip(axes, labels):
    gd = data[data["HVAC Setting"]==setting]
    floors = gd['Primary Floor'].unique()
    releaseInfections = []
    floorInfections = []
    for floor in floors:
        floorData = gd[gd['Primary Floor'] == floor]
        floorReleaseData = floorData[floorData['Time in Release Block'] > 0]
        floorData = floorData[floorData['Time in Release Block'] == 0]
        floorInfections.append(np.sum(floorData['Infections'].values))
        releaseInfections.append(np.sum(floorReleaseData['Infections'].values))

    ax.bar(floors+1, floorInfections, color='C1', label = "Did not visit\nrelease office.")
    ax.bar(floors+1, releaseInfections, bottom = floorInfections, color='C0', label = "Visited\nrelease office.")
    
    ax.set_title(setting + " HVAC Settings")
    ax.set_xticks(floors+1)
    ax.set_xlim(0.5,10.5)
    ax.set_ylim(0,16)
    ax.set_yticks(np.arange(0,16,2))
    ax.set_xlabel("Floor")
    ax.tick_params(left=False, which='both')
    ax.set_axisbelow(True)
    ax.grid()
axes[0].legend(bbox_to_anchor=(1.02, 0.995), loc='upper left', framealpha=1)
axes[0].set_zorder(10)
axes[0].set_ylabel("Number of Infections")
axes[1].set_yticklabels('')
axes[2].set_yticklabels('')
plt.subplots_adjust(wspace=0.02, hspace=0)
plt.savefig('OfficeInfectionsByFloor.tif',bbox_inches='tight')

# %% [code]
import numpy as np
import pandas as pd
import matplotlib.pyplot as plt
import matplotlib
matplotlib.rcParams.update({'font.size': 6})

data = pd.read_csv("Nightclub.csv")
data = data[data["Release Amount"] == 10000]

fig, axes = plt.subplots(ncols = 3, figsize=(6.5,2.2), dpi=300)
fig.suptitle("Nightclub, Realease Rate = 10,000 pfu/min", y=1.02)
labels = "Low","Medium","High"

for ax, setting in zip(axes, labels):
    gd = data[data["HVAC Setting"]==setting]
    
    blocks = gd['Primary Block'].unique()
    infections = []
    fractionalInfections = []
    for block in blocks:
        blockData = gd[gd['Primary Block'] == block]
        infections.append(np.sum(blockData['Infections'].values))
        fractionalInfections.append(np.sum(blockData['Infections'].values) / np.sum(blockData['Size'].values))
    # ax.bar(blocks, fractionalInfections)
    ax.bar(blocks, infections,color='C1')
    ax.set_xticks(blocks)
    ax.set_title(setting + " HVAC Settings")
    # display((groupData.sort_values(by=['Infections'], ascending=False)).head(14))
    ax.set_xlabel("Zone")
    ax.set_axisbelow(True)
    ax.set_ylim(0,80)
    ax.tick_params(left=False, which='both')
    ax.grid()
axes[0].set_ylabel("Number of infections")
axes[1].set_yticklabels('')
axes[2].set_yticklabels('')
plt.subplots_adjust(wspace=0.02, hspace=0)
plt.savefig('NightclubInfectionsByZone.tif',bbox_inches='tight')
