# Supplementary material for: Factors affecting aerosol SARS-CoV-2 transmission via HVAC systems; a modeling study
Source: PLoS Comput Biol. 2021 Oct 18;17(10):e1009474. doi: 10.1371/journal.pcbi.1009474 (PMC8553169; doi:10.1371/journal.pcbi.1009474)
Supplement: S1 Data — (ZIP) [file pcbi.1009474.s002.zip › ZippedData/In Room Filtration/InRoom.csv]

ACH	Release Rate [pfu/min]	MMAD [meters]	Population	FOA	Infections	In Room Filtration
6.801	100.0	4.6e-06	1083	0.2173	0.0154	N
5.801	100.0	4.189e-06	1082	0.1975	0.02393	N
6.631	100.0	3.249e-06	1081	0.1633	0.006791	N
6.569	100.0	4.406e-06	1082	0.315	0.01089	N
8.153	100.0	3.187e-06	1081	0.4625	0.02225	N
4.679	100.0	3.272e-06	1082	0.3877	0.02624	N
4.262	100.0	4.296e-06	1082	0.2328	0.1341	N
6.043	100.0	4.377e-06	1083	0.1335	0.02582	N
9.98	100.0	4.047e-06	1082	0.3303	0.003527	N
4.47	100.0	3.689e-06	1081	0.2539	0.1799	N
8.251	100.0	4.709e-06	1081	0.2902	0.004092	N
7.153	100.0	3.77e-06	1082	0.3485	0.01447	N
7.202	100.0	4.441e-06	1082	0.4131	0.05072	N
7.863	100.0	3.824e-06	1081	0.2177	0.03673	N
6.041	100.0	4.494e-06	1081	0.2182	0.08153	N
5.096	100.0	3.598e-06	1082	0.3489	0.08364	N
7.839	100.0	4.025e-06	1081	0.2935	0.05426	N
6.789	100.0	4.311e-06	1081	0.3073	0.01018	N
8.56	100.0	4.185e-06	1082	0.3671	0.01412	N
6.809	100.0	3.464e-06	1082	0.1837	0.06296	N
8.115	100.0	4.542e-06	1081	0.1909	0.002879	N
7.288	100.0	4.607e-06	1082	0.2342	0.03204	N
8.904	100.0	4.159e-06	1081	0.2031	0.003754	N
7.718	100.0	4.547e-06	1081	0.199	0.01091	N
9.865	100.0	4.576e-06	1081	0.1471	0.001622	N
7.088	100.0	3.429e-06	1082	0.636	0.02798	N
4.043	100.0	3.033e-06	1081	0.3436	0.1012	N
5.383	100.0	4.656e-06	1082	0.3471	0.1164	N
5.294	100.0	4.053e-06	1082	0.3824	0.03602	N
7.636	100.0	3.112e-06	1082	0.2881	0.02076	N
4.322	100.0	3.134e-06	1081	0.2718	0.234	N
5.336	100.0	3.225e-06	1082	0.1592	0.08198	N
5.436	100.0	3.234e-06	1082	0.2215	0.02446	N
8.558	100.0	3.146e-06	1082	0.4408	0.001399	N
7.391	100.0	4.387e-06	1083	0.1319	0.03161	N
7.943	100.0	3.829e-06	1081	0.1231	0.03342	N
9.08	100.0	4.077e-06	1082	0.1949	0.01239	N
7.404	100.0	4.476e-06	1081	0.2399	0.02508	N
8.828	100.0	3.494e-06	1082	0.211	0.01959	N
4.868	100.0	3.337e-06	1082	0.2774	0.1011	N
8.287	100.0	4.504e-06	1082	0.2204	0.004239	N
4.492	100.0	3.899e-06	1082	0.2066	0.0288	N
6.532	100.0	4.422e-06	1083	0.376	0.02336	N
8.059	100.0	4.075e-06	1083	0.4805	0.008033	N
4.506	100.0	3.193e-06	1082	0.3854	0.1178	N
8.28	100.0	4.311e-06	1081	0.2163	0.01218	N
4.645	100.0	3.086e-06	1083	0.3659	0.06496	N
9.64	100.0	3.953e-06	1082	0.5067	0.02368	N
7.105	100.0	4.44e-06	1082	0.3478	0.01195	N
5.195	100.0	3.401e-06	1083	0.1861	0.05824	N
4.166	100.0	4.12e-06	1083	0.4549	0.1373	N
4.175	100.0	4.113e-06	1082	0.1438	0.08471	N
8.29	100.0	3.754e-06	1081	0.2873	0.008633	N
7.617	100.0	4.123e-06	1082	0.4289	0.0319	N
7.824	100.0	3.567e-06	1083	0.1796	0.0162	N
5.365	100.0	3.614e-06	1082	0.1676	0.02897	N
7.365	100.0	3.582e-06	1082	0.3297	0.02817	N
8.608	100.0	3.555e-06	1082	0.1368	0.03224	N
7.976	100.0	3.987e-06	1081	0.7261	0.006079	N
5.118	100.0	3.964e-06	1082	0.1787	0.01476	N
6.704	100.0	3.041e-06	1082	0.04557	0.0349	N
6.526	100.0	3.622e-06	1082	0.3732	0.03039	N
5.852	100.0	4.041e-06	1082	0.348	0.03609	N
9.132	100.0	3.169e-06	1081	0.3407	0.01258	N
6.192	100.0	3.822e-06	1082	0.3166	0.01001	N
5.103	100.0	4.569e-06	1082	0.1534	0.1275	N
6.519	100.0	3.48e-06	1082	0.4504	0.007561	N
5.721	100.0	3.369e-06	1081	0.3341	0.08678	N
4.404	100.0	3.362e-06	1081	0.2467	0.1832	N
6.416	100.0	3.751e-06	1083	0.2023	0.02041	N
5.367	100.0	4.189e-06	1081	0.2299	0.02682	N
4.842	100.0	4.712e-06	1082	0.2665	0.02238	N
7.243	100.0	3.57e-06	1083	0.3212	0.01686	N
9.331	100.0	4.412e-06	1083	0.1929	0.00711	N
6.001	100.0	4.004e-06	1081	0.2731	0.01499	N
7.19	100.0	2.959e-06	1081	0.1376	0.07313	N
9.204	100.0	3.989e-06	1083	0.3207	0.01697	N
7.11	100.0	4.332e-06	1082	0.3212	0.01145	N
5.386	100.0	4.039e-06	1081	0.3829	0.04582	N
4.217	100.0	3.992e-06	1081	0.4576	0.009721	N
4.628	100.0	3.424e-06	1082	0.4271	0.0436	N
5.709	100.0	4.657e-06	1082	0.2878	0.05409	N
8.473	100.0	4.064e-06	1082	0.3191	0.005465	N
5.903	100.0	4.509e-06	1082	0.2008	0.00687	N
7.208	100.0	4.354e-06	1082	0.2344	0.00155	N
4.737	100.0	3.339e-06	1082	0.4573	0.159	N
8.214	100.0	3.347e-06	1083	0.4096	0.03291	N
5.578	100.0	3.524e-06	1083	0.4036	0.0267	N
5.077	100.0	4.02e-06	1081	0.3986	0.09087	N
6.575	100.0	4.503e-06	1082	0.4815	0.03161	N
9.96	100.0	4.009e-06	1082	0.1305	0.02508	N
7.636	100.0	3.145e-06	1081	0.145	0.022	N
4.898	100.0	4.602e-06	1082	0.2313	0.05489	N
6.334	100.0	4.292e-06	1083	0.3565	0.05965	N
9.821	100.0	4.706e-06	1082	0.07148	0.00974	N
6.245	100.0	4.318e-06	1082	0.2004	0.07051	N
9.672	100.0	3.09e-06	1083	0.2749	0.002609	N
4.429	100.0	2.959e-06	1082	0.0856	0.07978	N
4.921	100.0	4.231e-06	1082	0.3204	0.01801	N
9.867	100.0	4.363e-06	1081	0.1747	0.0002526	N
8.046	100.0	4.05e-06	1082	0.1863	0.008404	N
5.529	100.0	3.456e-06	1082	0.2925	0.02805	N
7.81	100.0	4.009e-06	1082	0.2825	0.02351	N
8.882	100.0	3.049e-06	1082	0.2377	0.02462	N
5.889	100.0	4.077e-06	1083	0.5335	0.08211	N
9.602	100.0	3.013e-06	1082	0.3532	0.006893	N
9.858	100.0	4.074e-06	1081	0.6233	0.01185	N
6.533	100.0	4.418e-06	1082	0.1663	0.0188	N
7.899	100.0	3.104e-06	1083	0.1601	0.02674	N
9.339	100.0	3.744e-06	1083	0.2186	0.01322	N
6.746	100.0	4.339e-06	1081	0.08526	0.0205	N
7.711	100.0	4.707e-06	1081	0.3784	0.00686	N
4.151	100.0	3.931e-06	1081	0.41	0.06591	N
6.039	100.0	4.675e-06	1083	0.227	0.06342	N
9.571	100.0	4.47e-06	1082	0.1648	0.002497	N
9.564	100.0	3.503e-06	1082	0.1315	0.003336	N
5.859	100.0	4.584e-06	1082	0.1176	0.01935	N
6.243	100.0	4.299e-06	1081	0.2519	0.01654	N
6.549	100.0	3.645e-06	1083	0.1886	0.02624	N
7.265	100.0	4.347e-06	1082	0.1787	0.02291	N
9.609	100.0	3.432e-06	1081	0.4733	0.0113	N
9.023	100.0	4.687e-06	1081	0.5134	0.005642	N
8.141	100.0	4.23e-06	1083	0.2864	0.01128	N
9.802	100.0	4.381e-06	1081	0.4005	0.008246	N
9.196	100.0	4.214e-06	1082	0.3784	0.006159	N
6.463	100.0	4.188e-06	1082	0.2161	0.02039	N
9.304	100.0	4.677e-06	1082	0.1989	0.016	N
6.425	100.0	3.457e-06	1081	0.128	0.01721	N
6.692	100.0	4.352e-06	1082	0.5975	0.05044	N
6.213	100.0	4.576e-06	1081	0.3281	0.03542	N
6.965	100.0	3.899e-06	1082	0.3947	0.06284	N
4.109	100.0	3.299e-06	1083	0.155	0.1181	N
5.953	100.0	4.262e-06	1081	0.2099	0.02304	N
6.183	100.0	4.195e-06	1083	0.304	0.03327	N
8.379	100.0	4.462e-06	1082	0.385	0.02089	N
8.163	100.0	2.919e-06	1082	0.4635	0.0026	N
4.023	100.0	3.83e-06	1081	0.4747	0.09024	N
8.535	100.0	4.362e-06	1082	0.1936	0.01831	N
9.005	100.0	4.608e-06	1081	0.3184	0.01842	N
9.646	100.0	4.504e-06	1082	0.3804	0.00898	N
9.259	100.0	3.997e-06	1081	0.4224	0.01399	N
4.644	100.0	4.692e-06	1081	0.1111	0.06648	N
9.728	100.0	4.567e-06	1082	0.5566	0.004137	N
5.296	100.0	4.1e-06	1082	0.4267	0.06303	N
7.67	100.0	4.692e-06	1082	0.4078	0.0113	N
5.295	100.0	2.962e-06	1081	0.1104	0.1378	N
9.532	100.0	3.617e-06	1082	0.541	0.01207	N
9.489	100.0	3.972e-06	1083	0.4395	0.0005672	N
9.154	100.0	3.545e-06	1083	0.1989	0.006999	N
6.008	100.0	4.332e-06	1082	0.3658	0.06916	N
8.567	100.0	4.703e-06	1082	0.1392	0.002529	N
9.049	100.0	3.783e-06	1081	0.1949	0.009702	N
4.416	100.0	4.21e-06	1082	0.3601	0.1368	N
9.225	100.0	3.072e-06	1083	0.3459	0.02165	N
8.764	100.0	4.149e-06	1082	0.2972	0.008458	N
9.169	100.0	4.67e-06	1082	0.478	0.003192	N
5.298	100.0	3.364e-06	1081	0.2746	0.128	N
4.094	100.0	2.925e-06	1081	0.2371	0.233	N
9.323	100.0	3.544e-06	1081	0.2959	0.01944	N
4.197	100.0	4.614e-06	1083	0.2354	0.03778	N
4.78	100.0	4.275e-06	1083	0.3761	0.1087	N
4.336	100.0	4.548e-06	1082	0.1203	0.1113	N
6.093	100.0	4.598e-06	1083	0.2291	0.01098	N
4.822	100.0	3.097e-06	1083	0.2247	0.1736	N
7.157	100.0	3.887e-06	1082	0.2762	0.0317	N
6.935	100.0	3.262e-06	1083	0.4123	0.01514	N
5.305	100.0	2.888e-06	1082	0.3943	0.1643	N
9.2	100.0	4.362e-06	1083	0.222	0.005144	N
9.643	100.0	4.145e-06	1082	0.4877	0.03184	N
4.094	100.0	4.218e-06	1082	0.512	0.1963	N
9.377	100.0	3.441e-06	1082	0.4561	0.0007456	N
7.628	100.0	4.418e-06	1083	0.2759	0.02188	N
7.465	100.0	3.167e-06	1081	0.1423	0.02814	N
4.729	100.0	2.999e-06	1082	0.3449	0.1619	N
5.239	100.0	3.189e-06	1082	0.4539	0.08858	N
4.969	100.0	3.094e-06	1082	0.161	0.1188	N
8.778	100.0	3.267e-06	1082	0.4161	0.003827	N
9.736	100.0	3.069e-06	1083	0.245	0.005961	N
5.019	100.0	3.104e-06	1083	0.6412	0.07428	N
9.619	100.0	4.413e-06	1081	0.5111	0.004362	N
4.688	100.0	3.711e-06	1082	0.2196	0.05646	N
5.391	100.0	3.329e-06	1083	0.4729	0.07018	N
8.651	100.0	4.094e-06	1081	0.3212	0.004888	N
9.052	100.0	3.18e-06	1083	0.1291	0.01381	N
6.028	100.0	3.807e-06	1082	0.2409	0.06799	N
7.235	100.0	4.469e-06	1081	0.3542	0.01118	N
7.363	100.0	4.349e-06	1081	0.2233	0.004594	N
5.102	100.0	3.298e-06	1081	0.3557	0.02844	N
4.558	100.0	4.557e-06	1083	0.3534	0.03939	N
5.101	100.0	3.929e-06	1081	0.3942	0.03936	N
7.5	100.0	4.063e-06	1083	0.1627	0.01738	N
6.703	100.0	3.626e-06	1082	0.2083	0.07141	N
6.593	100.0	2.894e-06	1081	0.2927	0.0554	N
6.334	100.0	4.017e-06	1083	0.3302	0.03994	N
7.925	100.0	4.632e-06	1082	0.1431	0.01281	N
9.111	100.0	4.509e-06	1081	0.1262	0.004909	N
4.816	100.0	4.3e-06	1081	0.3895	0.07644	N
8.042	100.0	4.522e-06	1081	0.3534	0.01018	N
4.109	100.0	4.211e-06	1081	0.1796	0.1631	N
5.158	100.0	4.497e-06	1083	0.1824	0.08779	N
7.083	100.0	4.119e-06	1083	0.2332	0.02091	N
9.988	100.0	3.682e-06	1083	0.3664	0.02642	N
6.482	100.0	3.765e-06	1081	0.3134	0.01546	N
9.185	100.0	4.154e-06	1082	0.4061	0.004666	N
4.598	100.0	3.782e-06	1083	0.5747	0.1002	N
4.997	100.0	4.624e-06	1082	0.4535	0.01794	N
8.373	100.0	4.408e-06	1082	0.3318	0.0163	N
4.018	100.0	4.011e-06	1081	0.2024	0.03197	N
6.464	100.0	3.248e-06	1083	0.416	0.0448	N
8.758	100.0	4.2e-06	1082	0.2838	0.00744	N
6.195	100.0	3.452e-06	1083	0.1854	0.0451	N
5.154	100.0	2.889e-06	1081	0.5674	0.04347	N
8.173	100.0	4.313e-06	1081	0.2825	0.02273	N
7.309	100.0	3.465e-06	1082	0.3256	0.01731	N
9.379	100.0	4.359e-06	1082	0.2381	0.003568	N
5.313	100.0	3.719e-06	1082	0.6082	0.01583	N
6.753	100.0	4.103e-06	1082	0.09453	0.03678	N
9.713	100.0	4.08e-06	1082	0.3175	0.01113	N
8.726	100.0	3.411e-06	1081	0.1139	0.008932	N
6.273	100.0	2.921e-06	1081	0.2323	0.04449	N
7.55	100.0	4.139e-06	1081	0.1297	0.01518	N
9.973	100.0	3.3e-06	1081	0.3267	0.02479	N
6.46	100.0	4.343e-06	1082	0.3751	0.03837	N
7.964	100.0	4.422e-06	1081	0.1598	0.01691	N
4.25	100.0	4.278e-06	1082	0.3127	0.03215	N
9.253	100.0	3.866e-06	1082	0.2849	0.004071	N
7.067	100.0	4.679e-06	1083	0.4575	0.003626	N
9.035	100.0	4.332e-06	1081	0.1638	0.00106	N
6.606	100.0	4.012e-06	1083	0.2878	0.03804	N
9.905	100.0	3.303e-06	1082	0.2961	0.008036	N
9.309	100.0	3.851e-06	1083	0.2326	0.005335	N
7.682	100.0	4.539e-06	1082	0.2141	0.02149	N
9.205	100.0	3.252e-06	1082	0.3402	0.01003	N
4.018	100.0	4.453e-06	1083	0.263	0.06342	N
9.323	100.0	3.914e-06	1081	0.164	0.00427	N
6.718	100.0	4.355e-06	1082	0.1312	0.04317	N
9.065	100.0	3.374e-06	1083	0.3462	0.005014	N
6.98	100.0	3.526e-06	1082	0.2581	0.02344	N
6.519	100.0	4.497e-06	1081	0.3305	0.02061	N
9.602	100.0	4.385e-06	1082	0.3123	0.007685	N
6.825	100.0	4.582e-06	1081	0.1132	0.03694	N
9.643	100.0	3.332e-06	1083	0.1548	0.02246	N
9.583	100.0	3.869e-06	1082	0.4061	0.001684	N
4.087	100.0	3.617e-06	1082	0.4078	0.1088	N
9.536	100.0	4.282e-06	1082	0.4627	0.004554	N
8.188	100.0	4.631e-06	1082	0.1105	0.003199	N
6.268	100.0	4.352e-06	1083	0.4952	0.004736	N
8.025	100.0	3.883e-06	1082	0.3548	0.009966	N
5.168	100.0	4.549e-06	1083	0.2768	0.03319	N
4.194	100.0	4.38e-06	1082	0.4404	0.1325	N
5.056	100.0	3.956e-06	1082	0.3761	0.02857	N
6.933	100.0	2.922e-06	1082	0.2122	0.04094	N
4.485	100.0	3.047e-06	1083	0.2637	0.1338	N
8.387	100.0	4.014e-06	1082	0.26	0.0144	N
4.944	100.0	3.54e-06	1083	0.2313	0.1185	N
6.48	100.0	3.985e-06	1082	0.4533	0.08378	N
6.936	100.0	3.252e-06	1082	0.2343	0.0181	N
8.801	100.0	4.379e-06	1082	0.3602	0.01039	N
5.47	100.0	3.447e-06	1082	0.2414	0.02626	N
5.226	100.0	3.097e-06	1081	0.1543	0.0945	N
8.013	100.0	3.841e-06	1082	0.6307	0.005586	N
7.833	100.0	3.92e-06	1082	0.2817	0.01552	N
6.294	100.0	4.554e-06	1083	0.4016	0.07495	N
6.053	100.0	3.307e-06	1083	0.3283	0.01021	N
6.72	100.0	4.425e-06	1081	0.3177	0.009983	N
7.407	100.0	3.53e-06	1083	0.4454	0.02483	N
8.766	100.0	4.455e-06	1083	0.1638	0.003755	N
7.932	100.0	4.113e-06	1081	0.1814	0.03194	N
4.558	100.0	4.352e-06	1081	0.1855	0.01304	N
5.395	100.0	4.269e-06	1082	0.3033	0.02719	N
7.026	100.0	3.764e-06	1082	0.2665	0.01718	N
8.571	100.0	4.046e-06	1082	0.1333	0.01645	N
6.244	100.0	3.834e-06	1083	0.2972	0.06414	N
6.423	100.0	3.029e-06	1082	0.3943	0.03059	N
8.296	100.0	4.598e-06	1081	0.4724	0.009899	N
8.569	100.0	3.125e-06	1082	0.3708	0.04944	N
7.633	100.0	3.407e-06	1082	0.4904	0.01149	N
4.21	100.0	3.292e-06	1082	0.4546	0.1128	N
7.953	100.0	3.56e-06	1082	0.4885	0.03352	N
7.275	100.0	4.167e-06	1082	0.3205	0.0168	N
4.834	100.0	4.405e-06	1083	0.5751	0.1419	N
8.217	100.0	4.334e-06	1083	0.4266	0.005495	N
6.745	100.0	2.935e-06	1082	0.2592	0.01212	N
6.43	100.0	4.485e-06	1083	0.2527	0.03136	N
9.734	100.0	3.534e-06	1082	0.3099	0.005014	N
7.811	100.0	4.381e-06	1081	0.422	0.0116	N
8.473	100.0	4.158e-06	1082	0.33	0.004778	N
5.221	100.0	4.723e-06	1082	0.3228	0.06579	N
8.506	100.0	4.537e-06	1083	0.234	0.0007964	N
8.567	100.0	3.709e-06	1081	0.1627	0.02385	N
5.355	100.0	3.675e-06	1082	0.2734	0.09553	N
6.41	100.0	3.179e-06	1082	0.2985	0.01838	N
5.665	100.0	2.94e-06	1083	0.4826	0.0227	N
8.259	100.0	3.922e-06	1082	0.1533	0.01735	N
8.24	100.0	3.557e-06	1082	0.1614	0.02397	N
6.955	100.0	4.269e-06	1082	0.2727	0.02661	N
7.869	100.0	3.316e-06	1082	0.1056	0.01362	N
9.242	100.0	4.715e-06	1082	0.5307	0.006083	N
5.59	100.0	4.019e-06	1081	0.4272	0.05383	N
6.245	100.0	3.72e-06	1082	0.2076	0.02595	N
7.731	100.0	3.356e-06	1082	0.2967	0.01221	N
8.041	100.0	4.55e-06	1082	0.2738	0.002902	N
7.096	100.0	4.166e-06	1083	0.4152	0.01828	N
4.976	100.0	4.136e-06	1083	0.5734	0.1022	N
6.732	100.0	4.655e-06	1082	0.4343	0.04647	N
6.238	100.0	3.844e-06	1081	0.3987	0.008524	N
8.563	100.0	3.324e-06	1081	0.2812	0.02093	N
4.292	100.0	3.293e-06	1082	0.58	0.01415	N
5.98	100.0	3.732e-06	1081	0.504	0.03223	N
7.264	100.0	4.503e-06	1082	0.5082	0.0309	N
4.501	100.0	3.422e-06	1081	0.1649	0.04045	N
5.146	100.0	3.302e-06	1082	0.2768	0.08708	N
8.908	100.0	4.481e-06	1083	0.2841	0.005462	N
7.133	100.0	4.723e-06	1083	0.4565	0.05632	N
8.494	100.0	4.696e-06	1082	0.337	0.0139	N
9.321	100.0	3.899e-06	1081	0.5534	0.01404	N
8.299	100.0	4.036e-06	1083	0.5678	0.01466	N
8.605	100.0	4.674e-06	1081	0.1391	0.02609	N
4.677	100.0	4.684e-06	1082	0.6381	0.113	N
5.29	100.0	3.175e-06	1082	0.1255	0.02199	N
7.093	100.0	4.084e-06	1081	0.1199	0.008749	N
7.146	100.0	3.229e-06	1083	0.08176	0.009513	N
8.487	100.0	4.427e-06	1081	0.5091	0.02478	N
5.566	100.0	4.323e-06	1081	0.1357	0.008922	N
4.213	100.0	2.879e-06	1083	0.4012	0.06397	N
4.484	100.0	4.514e-06	1082	0.3184	0.06036	N
6.605	100.0	4.584e-06	1082	0.4755	0.03169	N
9.762	100.0	4.099e-06	1081	0.09538	0.005288	N
8.317	100.0	3.018e-06	1082	0.363	0.002094	N
5.763	100.0	3.108e-06	1081	0.3951	0.03267	N
4.68	100.0	4.168e-06	1081	0.1596	0.03455	N
8.063	100.0	3.868e-06	1081	0.5683	0.04322	N
8.504	100.0	3.889e-06	1083	0.1451	0.02331	N
7.968	100.0	4.497e-06	1081	0.3915	0.004136	N
8.925	100.0	4.661e-06	1081	0.08704	0.0142	N
8.441	100.0	4.641e-06	1082	0.3901	0.00656	N
7.595	100.0	4.277e-06	1081	0.5112	0.01879	N
6.304	100.0	4.235e-06	1083	0.6016	0.01531	N
6.423	100.0	3.76e-06	1082	0.2633	0.02593	N
5.327	100.0	4.348e-06	1081	0.2273	0.005472	N
7.466	100.0	3.773e-06	1082	0.5283	0.01206	N
9.524	100.0	3.919e-06	1083	0.3135	0.003847	N
6.577	100.0	3e-06	1082	0.2403	0.06686	N
4.77	100.0	4.352e-06	1083	0.2737	0.07598	N
8.004	100.0	4.333e-06	1082	0.3257	0.003722	N
9.807	100.0	4.207e-06	1083	0.2783	0.006708	N
4.264	100.0	3.014e-06	1082	0.4047	0.05294	N
7.102	100.0	4.107e-06	1083	0.6944	0.02418	N
5.222	100.0	4.306e-06	1083	0.04767	0.06826	N
4.793	100.0	4.188e-06	1082	0.6996	0.0459	N
5.639	100.0	3.204e-06	1083	0.5374	0.01395	N
9.415	100.0	4.369e-06	1081	0.2013	0.01834	N
4.81	100.0	3.597e-06	1083	0.1427	0.02439	N
8.675	100.0	3.746e-06	1083	0.147	0.005195	N
6.718	100.0	2.933e-06	1081	0.3137	0.0834	N
4.626	100.0	4.729e-06	1082	0.327	0.0645	N
7.914	100.0	3.633e-06	1082	0.3619	0.01817	N
4.851	100.0	4.492e-06	1083	0.4921	0.04938	N
6.811	100.0	3.645e-06	1082	0.5144	0.01572	N
6.415	100.0	4.491e-06	1081	0.05631	0.02241	N
9.63	100.0	4.701e-06	1082	0.1477	0.002922	N
9.483	100.0	3.303e-06	1082	0.2592	0.01501	N
10.0	100.0	3.674e-06	1081	0.547	0.009646	N
5.246	100.0	3.862e-06	1083	0.1735	0.02567	N
6.868	100.0	3.072e-06	1082	0.2068	0.01465	N
8.916	100.0	3.662e-06	1083	0.2623	0.01252	N
9.131	100.0	4.477e-06	1081	0.1888	0.006128	N
5.711	100.0	4.249e-06	1082	0.3486	0.0461	N
9.073	100.0	2.949e-06	1081	0.4098	0.01401	N
6.883	100.0	2.879e-06	1082	0.4522	0.07084	N
5.174	100.0	4.42e-06	1081	0.1932	0.1042	N
5.445	100.0	4.3e-06	1082	0.5751	0.04164	N
6.581	100.0	3.956e-06	1082	0.4517	0.02999	N
5.163	100.0	4.415e-06	1083	0.1373	0.06616	N
7.498	100.0	4.104e-06	1081	0.1671	0.03784	N
6.628	100.0	3.382e-06	1082	0.07648	0.008791	N
4.894	100.0	3.244e-06	1081	0.1918	0.1143	N
7.263	100.0	4.735e-06	1082	0.3893	0.01959	N
9.614	100.0	3.652e-06	1082	0.2685	0.01509	N
6.623	100.0	3.155e-06	1082	0.3208	0.03142	N
4.48	100.0	3.531e-06	1082	0.4819	0.02324	N
5.271	100.0	4.394e-06	1083	0.3282	0.06208	N
5.169	100.0	4.157e-06	1083	0.1588	0.04098	N
5.828	100.0	4.031e-06	1083	0.636	0.06709	N
9.082	100.0	4.587e-06	1083	0.2626	0.01656	N
7.168	100.0	4.298e-06	1082	0.1562	0.008132	N
4.631	100.0	4.497e-06	1082	0.379	0.07736	N
6.012	100.0	4.21e-06	1082	0.2299	0.05124	N
7.329	100.0	3.678e-06	1081	0.2181	0.02109	N
6.322	100.0	4.41e-06	1082	0.305	0.009505	N
9.269	100.0	4.137e-06	1082	0.2515	0.03801	N
5.315	100.0	3.436e-06	1082	0.2194	0.04902	N
6.066	100.0	3.517e-06	1083	0.3876	0.04118	N
8.188	100.0	4.055e-06	1081	0.1217	0.02827	N
4.345	100.0	2.937e-06	1081	0.5258	0.09618	N
5.599	100.0	4.657e-06	1081	0.2746	0.08082	N
5.193	100.0	3.637e-06	1082	0.2764	0.08165	N
8.458	100.0	4.299e-06	1081	0.3349	0.04223	N
4.867	100.0	4.638e-06	1082	0.2781	0.1447	N
6.593	100.0	4.434e-06	1082	0.2953	0.1011	N
5.225	100.0	3.144e-06	1082	0.378	0.0257	N
7.815	100.0	4.466e-06	1083	0.4411	0.008973	N
5.595	100.0	3.565e-06	1082	0.225	0.03332	N
5.644	100.0	3.562e-06	1083	0.4731	0.04668	N
5.764	100.0	3.282e-06	1082	0.3572	0.01857	N
7.526	100.0	4.386e-06	1082	0.6627	0.0128	N
6.385	100.0	4.688e-06	1083	0.3715	0.08038	N
5.955	100.0	3.327e-06	1082	0.2763	0.1048	N
4.526	100.0	4.706e-06	1082	0.4293	0.06543	N
6.483	100.0	3.742e-06	1081	0.3044	0.01098	N
7.448	100.0	3.819e-06	1081	0.2504	0.01118	N
6.952	100.0	4.41e-06	1082	0.4382	0.004347	N
4.487	100.0	3.165e-06	1081	0.3064	0.2529	N
8.757	100.0	3.342e-06	1083	0.3941	0.008291	N
8.865	100.0	3.108e-06	1081	0.4455	0.005374	N
4.157	100.0	4.152e-06	1082	0.3378	0.1051	N
5.885	100.0	4.679e-06	1081	0.1866	0.07495	N
9.699	100.0	3.486e-06	1083	0.4314	0.011	N
6.847	100.0	3.897e-06	1083	0.3219	0.02125	N
7.19	100.0	3.692e-06	1082	0.3633	0.01535	N
8.093	100.0	3.044e-06	1082	0.08758	0.03141	N
9.907	100.0	4.677e-06	1081	0.3295	0.005864	N
8.897	100.0	4.181e-06	1082	0.3649	0.01226	N
7.8	100.0	4.262e-06	1081	0.6396	0.01099	N
9.683	100.0	3.582e-06	1082	0.5243	0.01516	N
6.697	100.0	3.717e-06	1081	0.1945	0.007171	N
4.798	100.0	3.08e-06	1083	0.3605	0.09102	N
8.893	100.0	4.182e-06	1083	0.2549	0.0234	N
5.077	100.0	3.76e-06	1082	0.2064	0.02507	N
7.421	100.0	4.502e-06	1082	0.4248	0.01757	N
8.458	100.0	3.184e-06	1081	0.1812	0.01695	N
9.206	100.0	4.283e-06	1081	0.4303	0.02165	N
8.022	100.0	3.082e-06	1081	0.2782	0.003591	N
4.98	100.0	4.384e-06	1083	0.2819	0.03132	N
9.993	100.0	3.425e-06	1082	0.3901	0.006104	N
4.232	100.0	4.47e-06	1083	0.222	0.04306	N
4.899	100.0	3.224e-06	1082	0.3912	0.04711	N
5.023	100.0	3.399e-06	1082	0.5627	0.08578	N
8.43	100.0	3.975e-06	1082	0.4024	0.0169	N
4.923	100.0	3.229e-06	1081	0.1114	0.01865	N
7.894	100.0	4.448e-06	1082	0.311	0.008922	N
7.589	100.0	4.165e-06	1082	0.1811	0.004544	N
5.191	100.0	4.42e-06	1082	0.3127	0.0495	N
6.924	100.0	4.682e-06	1082	0.2624	0.01762	N
7.283	100.0	4.158e-06	1083	0.1992	0.07085	N
5.862	100.0	3.737e-06	1082	0.3152	0.09631	N
5.237	100.0	3.79e-06	1082	0.2354	0.01523	N
4.764	100.0	4.372e-06	1082	0.5686	0.05509	N
6.498	100.0	3.885e-06	1082	0.3135	0.007052	N
7.409	100.0	4.15e-06	1082	0.2873	0.0108	N
7.816	100.0	3.988e-06	1082	0.2509	0.01041	N
5.465	100.0	3.454e-06	1081	0.3222	0.05858	N
7.915	100.0	4.06e-06	1082	0.3097	0.0118	N
8.043	100.0	4.647e-06	1081	0.4883	0.01675	N
9.987	100.0	4.111e-06	1083	0.4452	0.02558	N
4.521	100.0	4.359e-06	1082	0.2052	0.05376	N
9.41	100.0	3.407e-06	1081	0.3206	0.007406	N
9.587	100.0	4.492e-06	1083	0.1051	0.00111	N
5.115	100.0	2.989e-06	1082	0.209	0.1346	N
8.498	100.0	3.092e-06	1082	0.2904	0.006649	N
8.762	100.0	3.804e-06	1081	0.1404	0.002928	N
7.913	100.0	3.965e-06	1081	0.5215	0.02912	N
7.742	100.0	3.657e-06	1081	0.2461	0.009157	N
9.382	100.0	4.739e-06	1082	0.1567	0.001829	N
7.97	100.0	2.932e-06	1082	0.4282	0.01564	N
7.702	100.0	4.675e-06	1081	0.4223	0.01635	N
8.007	100.0	3.525e-06	1081	0.1535	0.01981	N
5.56	100.0	3.534e-06	1083	0.3327	0.04898	N
7.12	100.0	4.647e-06	1081	0.2617	0.04079	N
9.558	100.0	3.284e-06	1082	0.3122	0.02583	N
8.649	100.0	4.011e-06	1082	0.5087	0.007151	N
4.584	100.0	3.644e-06	1082	0.0872	0.008435	N
7.729	100.0	4.529e-06	1082	0.5112	0.002863	N
9.047	100.0	3.299e-06	1083	0.2356	0.01635	N
6.245	100.0	4.373e-06	1081	0.2102	0.0436	N
5.524	100.0	4.27e-06	1083	0.2362	0.03152	N
5.461	100.0	3.057e-06	1081	0.2442	0.04783	N
9.163	100.0	3.274e-06	1083	0.2295	0.002022	N
6.651	100.0	4.407e-06	1082	0.2868	0.06109	N
9.762	100.0	3.456e-06	1082	0.2361	0.01118	N
4.607	100.0	3.729e-06	1082	0.1657	0.02484	N
8.763	100.0	3.338e-06	1081	0.2393	0.01225	N
4.468	100.0	4.519e-06	1082	0.3508	0.09185	N
8.672	100.0	3.364e-06	1083	0.1626	0.03712	N
4.544	100.0	4.09e-06	1081	0.265	0.05338	N
7.301	100.0	4.338e-06	1081	0.266	0.03139	N
9.95	100.0	4.334e-06	1082	0.2139	0.0007514	N
8.303	100.0	3.897e-06	1081	0.2566	0.009219	N
7.13	100.0	3.374e-06	1082	0.1887	0.04834	N
7.073	100.0	4.14e-06	1082	0.2335	0.005794	N
7.745	100.0	4.687e-06	1083	0.4547	0.005342	N
6.128	100.0	3.224e-06	1081	0.4261	0.03312	N
7.365	100.0	4.507e-06	1082	0.04978	0.01268	N
6.697	100.0	3.366e-06	1083	0.1672	0.01482	N
9.65	100.0	4.572e-06	1081	0.07975	0.01947	N
4.554	100.0	3.956e-06	1082	0.5276	0.094	N
7.539	100.0	4.665e-06	1081	0.1123	0.02601	N
6.195	100.0	3.92e-06	1082	0.2466	0.02661	N
9.37	100.0	3.513e-06	1081	0.1549	0.01151	N
4.169	100.0	3.282e-06	1082	0.233	0.1325	N
8.086	100.0	3.117e-06	1083	0.3251	0.009099	N
6.123	100.0	4.677e-06	1083	0.4122	0.06139	N
4.377	100.0	4.281e-06	1082	0.2534	0.04147	N
9.418	100.0	3.676e-06	1081	0.1288	0.01933	N
9.377	100.0	3.394e-06	1081	0.1888	0.007407	N
7.066	100.0	3.702e-06	1083	0.2589	0.01859	N
4.835	100.0	3.9e-06	1082	0.3086	0.04815	N
7.339	100.0	4.28e-06	1082	0.4783	0.001318	N
4.402	100.0	4.702e-06	1081	0.3346	0.06379	N
5.995	100.0	4.726e-06	1081	0.2549	0.07352	N
4.678	100.0	3.834e-06	1082	0.3851	0.2397	N
4.69	100.0	4.341e-06	1082	0.3383	0.07304	N
7.864	100.0	3.033e-06	1082	0.1958	0.01981	N
7.096	100.0	3.929e-06	1083	0.2823	0.02545	N
8.845	100.0	4.237e-06	1082	0.531	0.01456	N
9.378	100.0	3.392e-06	1082	0.3868	0.02944	N
4.879	100.0	3.754e-06	1082	0.3127	0.1473	N
5.345	100.0	4.391e-06	1082	0.1343	0.05564	N
4.74	100.0	4.046e-06	1082	0.3278	0.1353	N
6.947	100.0	3.594e-06	1082	0.3064	0.06513	N
6.037	100.0	3.958e-06	1082	0.2715	0.04096	N
8.313	100.0	3.588e-06	1083	0.2536	0.01641	N
6.827	100.0	3.244e-06	1081	0.2482	0.07788	N
7.133	100.0	4.503e-06	1083	0.2876	0.03349	N
4.448	100.0	3.714e-06	1082	0.2907	0.121	N
9.934	100.0	4.729e-06	1082	0.4336	0.007605	N
7.92	100.0	4.302e-06	1082	0.3033	0.01012	N
7.301	100.0	3.12e-06	1083	0.1906	0.1263	N
8.069	100.0	3.427e-06	1082	0.3645	0.00626	N
7.176	100.0	4.234e-06	1082	0.4211	0.01845	N
7.753	100.0	3.755e-06	1081	0.3018	0.02679	N
8.858	100.0	4.492e-06	1082	0.3048	0.008781	N
5.13	100.0	4.507e-06	1082	0.1053	0.1101	N
7.758	100.0	3.609e-06	1083	0.4319	0.05675	N
8.592	100.0	4.668e-06	1083	0.1565	0.005365	N
9.858	100.0	4.517e-06	1083	0.2168	0.002563	N
7.849	100.0	3.552e-06	1083	0.3769	0.06403	N
9.634	100.0	4.4e-06	1083	0.1093	0.01056	N
6.162	100.0	3.857e-06	1083	0.3505	0.01807	N
4.762	100.0	3.813e-06	1083	0.1415	0.1341	N
7.518	100.0	4.234e-06	1083	0.4228	0.01921	N
4.396	100.0	4.243e-06	1083	0.2509	0.06075	N
8.814	100.0	3.827e-06	1082	0.162	0.001584	N
6.299	100.0	3.697e-06	1083	0.5166	0.01157	N
8.65	100.0	3.782e-06	1083	0.2529	0.001019	N
9.122	100.0	4.429e-06	1082	0.5273	0.007149	N
4.198	100.0	4.519e-06	1082	0.188	0.02669	N
4.532	100.0	4.363e-06	1082	0.303	0.1051	N
5.961	100.0	3.584e-06	1082	0.1943	0.07673	N
5.517	100.0	3.47e-06	1082	0.2404	0.02664	N
9.143	100.0	3.595e-06	1083	0.3521	0.0187	N
4.83	100.0	3.793e-06	1082	0.2824	0.04555	N
9.073	100.0	4.73e-06	1082	0.1614	0.01052	N
8.477	100.0	3.052e-06	1082	0.4447	0.009777	N
9.014	100.0	4.465e-06	1082	0.2983	0.00361	N
6.687	100.0	4.525e-06	1082	0.1079	0.004526	N
5.032	100.0	4.025e-06	1081	0.1042	0.08186	N
6.069	100.0	3.429e-06	1082	0.22	0.03152	N
6.327	100.0	3.022e-06	1082	0.2816	0.02284	N
8.083	100.0	4.72e-06	1083	0.204	0.01629	N
6.65	100.0	3.502e-06	1083	0.1978	0.03294	N
7.08	100.0	3.93e-06	1083	0.2044	0.05644	N
9.928	100.0	4.73e-06	1082	0.7039	0.01434	N
5.556	100.0	4.322e-06	1081	0.2743	0.05734	N
9.15	100.0	3.618e-06	1082	0.1081	0.02195	N
5.234	100.0	4.322e-06	1081	0.1636	0.1037	N
4.695	100.0	3.417e-06	1081	0.1486	0.07556	N
4.128	100.0	3.033e-06	1082	0.6599	0.06231	N
8.314	100.0	3.513e-06	1082	0.5519	0.02337	N
8.139	100.0	3.905e-06	1082	0.1402	0.003536	N
5.182	100.0	4.281e-06	1082	0.3938	0.04871	N
7.596	100.0	3.81e-06	1082	0.1502	0.01582	N
6.274	100.0	4.296e-06	1082	0.2991	0.02765	N
5.918	100.0	3.702e-06	1083	0.1492	0.03782	N
5.188	100.0	4.269e-06	1082	0.4575	0.03455	N
5.748	100.0	3.842e-06	1081	0.1169	0.07929	N
9.709	100.0	3.438e-06	1082	0.4234	0.003496	N
7.274	100.0	3.531e-06	1083	0.1139	0.06355	N
4.96	100.0	4.337e-06	1082	0.2814	0.0472	N
5.34	100.0	4.278e-06	1082	0.1115	0.00238	N
9.123	100.0	3.898e-06	1082	0.1498	0.02717	N
5.042	100.0	3.868e-06	1081	0.3452	0.1018	N
8.432	100.0	4.645e-06	1082	0.4436	0.001131	N
5.869	100.0	4.582e-06	1083	0.1792	0.03913	N
5.697	100.0	4.307e-06	1081	0.1835	0.1155	N
4.848	100.0	3.892e-06	1082	0.2291	0.02374	N
6.704	100.0	4.346e-06	1082	0.2615	0.09639	N
5.869	100.0	4.497e-06	1083	0.1811	0.06632	N
6.481	100.0	3.752e-06	1081	0.2392	0.03397	N
8.805	100.0	3.285e-06	1082	0.2614	0.001645	N
9.415	100.0	4.423e-06	1082	0.424	0.009461	N
6.873	100.0	4.555e-06	1083	0.67	0.01782	N
4.097	100.0	3.432e-06	1081	0.4044	0.1032	N
9.24	100.0	4.424e-06	1082	0.2496	0.003829	N
6.311	100.0	2.932e-06	1083	0.115	0.0313	N
5.322	100.0	3.943e-06	1082	0.2593	0.08378	N
4.042	100.0	4.127e-06	1081	0.2882	0.1283	N
6.445	100.0	3.58e-06	1083	0.07517	0.01101	N
8.023	100.0	3.19e-06	1082	0.5484	0.007798	N
7.641	100.0	4.733e-06	1081	0.2771	0.01728	N
5.67	100.0	4.414e-06	1081	0.1221	0.03308	N
6.24	100.0	4.007e-06	1082	0.3784	0.03557	N
9.269	100.0	4.44e-06	1081	0.2244	0.02678	N
4.615	100.0	4.645e-06	1083	0.3214	0.06075	N
7.901	100.0	4.439e-06	1082	0.1402	0.03291	N
5.067	100.0	4.562e-06	1081	0.3031	0.02042	N
8.828	100.0	4.58e-06	1083	0.1295	0.0227	N
8.476	100.0	3.503e-06	1082	0.0817	0.03029	N
8.808	100.0	3.499e-06	1082	0.2329	0.002287	N
9.568	100.0	3.309e-06	1082	0.06064	0.002725	N
6.87	100.0	3.813e-06	1082	0.2728	0.01763	N
9.406	100.0	3.813e-06	1082	0.1731	0.01075	N
5.133	100.0	4.09e-06	1082	0.1718	0.04095	N
4.41	100.0	4.705e-06	1081	0.2109	0.07886	N
4.429	100.0	3.997e-06	1083	0.1813	0.08948	N
8.036	100.0	3.494e-06	1082	0.3539	0.01287	N
5.843	100.0	4.592e-06	1082	0.4136	0.04365	N
9.864	100.0	3.824e-06	1083	0.2645	0.01315	N
7.798	100.0	4.291e-06	1082	0.5208	0.0224	N
5.253	100.0	4.125e-06	1083	0.2902	0.02506	N
5.465	100.0	3.672e-06	1081	0.3401	0.1175	N
9.676	100.0	4.612e-06	1081	0.3508	0.01534	N
8.903	100.0	3.862e-06	1082	0.3411	0.02007	N
8.394	100.0	4.303e-06	1083	0.3374	0.002531	N
7.341	100.0	3.88e-06	1082	0.2818	0.0164	N
4.73	100.0	4.021e-06	1081	0.2391	0.07918	N
6.428	100.0	3.597e-06	1082	0.2607	0.08364	N
6.553	100.0	3.988e-06	1083	0.4932	0.01601	N
9.919	100.0	4.563e-06	1082	0.1934	0.002627	N
6.862	100.0	3.539e-06	1081	0.1927	0.04266	N
9.813	100.0	4.316e-06	1082	0.2685	0.01008	N
5.768	100.0	3.757e-06	1082	0.2008	0.02559	N
9.009	100.0	4.199e-06	1083	0.5037	0.008827	N
4.185	100.0	3.919e-06	1083	0.4391	0.05104	N
9.706	100.0	3.661e-06	1081	0.3384	0.006849	N
7.359	100.0	3.209e-06	1082	0.1246	0.01566	N
5.461	100.0	3.292e-06	1081	0.2524	0.05152	N
5.859	100.0	3.062e-06	1081	0.4027	0.04613	N
4.932	100.0	2.967e-06	1083	0.3391	0.05866	N
9.783	100.0	4.687e-06	1082	0.1593	0.03331	N
4.45	100.0	4.158e-06	1082	0.1365	0.1995	N
5.214	100.0	4.593e-06	1081	0.1641	0.06869	N
9.979	100.0	3.435e-06	1082	0.2514	0.001316	N
6.469	100.0	4.619e-06	1082	0.4199	0.04664	N
8.592	100.0	3.152e-06	1083	0.3774	0.0136	N
9.27	100.0	3.947e-06	1082	0.2575	0.02433	N
6.463	100.0	4.111e-06	1082	0.5122	0.02367	N
6.184	100.0	4.067e-06	1083	0.2876	0.0115	N
8.473	100.0	3.419e-06	1082	0.4596	0.01141	N
6.602	100.0	4.451e-06	1082	0.2301	0.05173	N
9.044	100.0	4.068e-06	1082	0.1474	0.011	N
7.509	100.0	3.939e-06	1081	0.3815	0.002757	N
7.919	100.0	3.774e-06	1081	0.2917	0.00175	N
8.619	100.0	3.004e-06	1081	0.6771	0.008132	N
8.452	100.0	3.496e-06	1083	0.4385	0.01305	N
4.339	100.0	3.8e-06	1082	0.4582	0.0613	N
5.338	100.0	4.157e-06	1082	0.1785	0.05023	N
4.734	100.0	3.482e-06	1082	0.08825	0.112	N
5.596	100.0	4.529e-06	1082	0.2884	0.009055	N
4.352	100.0	4.711e-06	1082	0.381	0.06716	N
5.032	100.0	3.278e-06	1082	0.6121	0.0831	N
7.2	100.0	4.414e-06	1081	0.2206	0.01759	N
8.628	100.0	3.782e-06	1082	0.2034	0.005907	N
9.534	100.0	3.125e-06	1083	0.3925	0.01353	N
4.29	100.0	3.716e-06	1082	0.1575	0.09378	N
8.754	100.0	3.215e-06	1083	0.1822	0.03646	N
8.92	100.0	3.568e-06	1081	0.09807	0.004913	N
6.29	100.0	4.099e-06	1083	0.3416	0.003976	N
9.288	100.0	3.393e-06	1082	0.2335	0.03025	N
7.379	100.0	3.489e-06	1082	0.2672	0.01691	N
6.828	100.0	4.124e-06	1081	0.3633	0.02167	N
4.698	100.0	4.02e-06	1083	0.3711	0.0765	N
4.783	100.0	3.547e-06	1083	0.3369	0.07702	N
5.907	100.0	3.988e-06	1082	0.1514	0.04075	N
6.128	100.0	4.711e-06	1082	0.4652	0.06361	N
4.248	100.0	3.532e-06	1081	0.172	0.1142	N
4.969	100.0	4.585e-06	1082	0.2182	0.04047	N
9.13	100.0	3.744e-06	1083	0.3278	0.003375	N
6.209	100.0	4.61e-06	1082	0.326	0.0133	N
5.847	100.0	4.034e-06	1082	0.3631	0.02738	N
4.158	100.0	3.676e-06	1082	0.2179	0.09978	N
7.745	100.0	3.023e-06	1082	0.2563	0.01794	N
5.975	100.0	3.809e-06	1082	0.08742	0.03083	N
9.763	100.0	4.729e-06	1082	0.328	0.01147	N
8.583	100.0	4.59e-06	1082	0.4465	0.002308	N
6.63	100.0	3.247e-06	1083	0.3028	0.04123	N
8.759	100.0	4.3e-06	1082	0.2432	0.008747	N
5.845	100.0	3.507e-06	1083	0.4957	0.06124	N
7.373	100.0	4.235e-06	1081	0.254	0.01335	N
4.968	100.0	4.595e-06	1082	0.2967	0.01075	N
7.395	100.0	3.912e-06	1081	0.2058	0.01845	N
7.956	100.0	3.866e-06	1083	0.5917	0.007522	N
7.282	100.0	3.451e-06	1081	0.225	0.006648	N
9.69	100.0	3.49e-06	1081	0.3318	0.0064	N
8.999	100.0	4.689e-06	1082	0.5277	0.01131	N
6.989	100.0	3.719e-06	1083	0.1723	0.02124	N
8.329	100.0	3.755e-06	1081	0.3478	0.01786	N
4.146	100.0	3.317e-06	1081	0.3539	0.09589	N
4.18	100.0	4.53e-06	1082	0.3654	0.08179	N
4.827	100.0	4.311e-06	1081	0.1793	0.01681	N
4.042	100.0	4.499e-06	1082	0.1846	0.0588	N
9.34	100.0	3.567e-06	1082	0.1813	0.003643	N
8.449	100.0	4.665e-06	1082	0.3344	0.003871	N
8.098	100.0	4.243e-06	1081	0.5019	0.00883	N
9.464	100.0	4.172e-06	1081	0.4357	0.003211	N
9.349	100.0	3.342e-06	1083	0.4133	0.004528	N
5.155	100.0	3.369e-06	1082	0.3873	0.1052	N
6.858	100.0	4.454e-06	1081	0.3459	0.04329	N
6.528	100.0	4.368e-06	1081	0.5403	0.02687	N
8.343	100.0	2.914e-06	1082	0.1187	0.007579	N
4.721	100.0	3.023e-06	1081	0.3819	0.05013	N
5.26	100.0	4.551e-06	1082	0.2357	0.04617	N
9.637	100.0	3.777e-06	1082	0.3865	0.01264	N
4.944	100.0	4.062e-06	1081	0.1246	0.06997	N
7.638	100.0	3.347e-06	1081	0.159	0.02462	N
8.27	100.0	4.377e-06	1082	0.2172	0.02147	N
6.657	100.0	4.085e-06	1081	0.2832	0.01827	N
7.461	100.0	4.021e-06	1081	0.5186	0.02257	N
5.722	100.0	3.832e-06	1082	0.2713	0.02687	N
4.202	100.0	4.727e-06	1083	0.381	0.01712	N
6.034	100.0	3.699e-06	1082	0.3331	0.0244	N
6.721	100.0	4.189e-06	1082	0.4505	0.05159	N
9.894	100.0	3.15e-06	1082	0.2031	0.02087	N
5.495	100.0	3.619e-06	1083	0.2739	0.04368	N
4.407	100.0	4.602e-06	1083	0.2554	0.07972	N
4.746	100.0	4.38e-06	1082	0.1761	0.04752	N
5.625	100.0	4.573e-06	1081	0.2626	0.1213	N
6.97	100.0	4.295e-06	1081	0.4434	0.004007	N
4.087	100.0	3.687e-06	1082	0.06944	0.1401	N
4.886	100.0	4.344e-06	1083	0.2498	0.2102	N
4.807	100.0	4.621e-06	1082	0.1442	0.01218	N
5.55	100.0	4.597e-06	1081	0.08624	0.02144	N
6.721	100.0	3.114e-06	1082	0.3784	0.06812	N
5.007	100.0	4.453e-06	1082	0.3245	0.02638	N
4.592	100.0	3.107e-06	1081	0.08314	0.08196	N
7.59	100.0	3.822e-06	1082	0.1744	0.003156	N
9.391	100.0	4.182e-06	1081	0.2511	0.01496	N
9.235	100.0	4.471e-06	1081	0.215	0.009929	N
7.45	100.0	4.414e-06	1082	0.1527	0.04264	N
9.053	100.0	4.634e-06	1081	0.4515	0.00396	N
4.166	100.0	4.665e-06	1082	0.3187	0.1771	N
4.098	100.0	3.567e-06	1081	0.3162	0.1815	N
4.882	100.0	4.453e-06	1083	0.2519	0.05376	N
9.325	100.0	4.74e-06	1081	0.2647	0.005883	N
6.362	100.0	3.194e-06	1082	0.3131	0.04251	N
6.353	100.0	4.207e-06	1082	0.3432	0.07296	N
6.711	100.0	4.7e-06	1082	0.4156	0.006548	N
7.027	100.0	3.888e-06	1082	0.5009	0.0282	N
9.42	100.0	4.704e-06	1081	0.1891	0.005461	N
8.53	100.0	3.882e-06	1082	0.3072	0.003985	N
9.446	100.0	4.541e-06	1082	0.3165	0.02844	N
9.044	100.0	4.379e-06	1082	0.3283	0.003674	N
4.782	100.0	3.027e-06	1083	0.121	0.05993	N
8.403	100.0	3.956e-06	1081	0.3921	0.007164	N
8.922	100.0	4.495e-06	1082	0.3623	0.008605	N
6.49	100.0	4.719e-06	1082	0.3665	0.05743	N
7.73	100.0	3.242e-06	1083	0.1856	0.04255	N
4.969	100.0	4.42e-06	1082	0.08666	0.1031	N
5.769	100.0	3.863e-06	1081	0.1959	0.03552	N
6.785	100.0	3.513e-06	1082	0.2465	0.0102	N
5.992	100.0	4.242e-06	1082	0.2111	0.02859	N
6.354	100.0	4.154e-06	1082	0.4062	0.03097	N
7.227	100.0	4.019e-06	1081	0.3445	0.005718	N
6.641	100.0	4.098e-06	1081	0.2607	0.007249	N
9.729	100.0	4.147e-06	1082	0.4244	0.004635	N
8.546	100.0	3.634e-06	1082	0.4046	0.0219	N
4.117	100.0	3.462e-06	1083	0.2361	0.1292	N
8.375	100.0	3.394e-06	1081	0.2436	0.007043	N
8.163	100.0	3.53e-06	1082	0.345	0.01786	N
7.573	100.0	4.205e-06	1081	0.1787	0.003069	N
8.054	100.0	3.756e-06	1083	0.3308	0.01642	N
6.915	100.0	4.68e-06	1082	0.4566	0.005521	N
4.248	100.0	3.655e-06	1082	0.1547	0.2137	N
9.439	100.0	4.351e-06	1081	0.1697	0.009111	N
5.719	100.0	4.364e-06	1083	0.3103	0.03073	N
4.827	100.0	4.083e-06	1081	0.1481	0.02958	N
5.887	100.0	4.337e-06	1082	0.2806	0.05433	N
8.415	100.0	4.58e-06	1083	0.594	0.01767	N
4.863	100.0	3.792e-06	1082	0.1309	0.06969	N
7.913	100.0	4.322e-06	1082	0.5084	0.0142	N
4.673	100.0	4.308e-06	1081	0.3515	0.1793	N
4.085	100.0	4.419e-06	1081	0.3728	0.05564	N
9.092	100.0	3.727e-06	1083	0.1769	0.01403	N
8.764	100.0	3.203e-06	1082	0.1993	0.01052	N
9.928	100.0	4.185e-06	1081	0.5047	0.004437	N
8.45	100.0	4.571e-06	1081	0.4263	0.007632	N
5.112	100.0	3.271e-06	1082	0.05934	0.02078	N
4.098	100.0	3.999e-06	1082	0.6087	0.1121	N
7.824	100.0	4.594e-06	1082	0.1426	0.01767	N
5.423	100.0	4.702e-06	1081	0.1175	0.01128	N
6.349	100.0	4.346e-06	1082	0.2704	0.009082	N
9.124	100.0	3.799e-06	1082	0.4033	0.005115	N
9.639	100.0	2.887e-06	1082	0.2529	0.01252	N
5.282	100.0	4.14e-06	1082	0.5205	0.05408	N
9.998	100.0	3.935e-06	1083	0.3226	0.005214	N
6.179	100.0	3.822e-06	1082	0.2309	0.0293	N
4.169	100.0	3.147e-06	1083	0.1688	0.03599	N
5.768	100.0	4.558e-06	1082	0.2159	0.006648	N
9.665	100.0	4.478e-06	1082	0.1258	0.004693	N
4.793	100.0	3.042e-06	1082	0.5178	0.04881	N
4.702	100.0	4.309e-06	1081	0.05863	0.04692	N
9.72	100.0	4.308e-06	1081	0.117	0.01067	N
5.024	100.0	4.653e-06	1082	0.4651	0.06191	N
5.203	100.0	2.959e-06	1083	0.4755	0.05614	N
7.14	100.0	3.213e-06	1083	0.489	0.03669	N
5.691	100.0	2.914e-06	1083	0.2854	0.02694	N
6.048	100.0	4.191e-06	1082	0.2326	0.0312	N
7.968	100.0	4.315e-06	1083	0.6425	0.02277	N
7.023	100.0	3.983e-06	1081	0.3155	0.05734	N
7.123	100.0	4.494e-06	1083	0.3214	0.01326	N
8.544	100.0	3.647e-06	1083	0.1809	0.01173	N
7.407	100.0	4.561e-06	1082	0.1817	0.03009	N
4.783	100.0	3.233e-06	1081	0.2819	0.05223	N
9.133	100.0	4.67e-06	1082	0.3851	0.01141	N
9.702	100.0	3.597e-06	1082	0.2166	0.006002	N
9.39	100.0	4.346e-06	1082	0.2334	0.0122	N
7.258	100.0	3.785e-06	1081	0.1396	0.004204	N
9.644	100.0	4.514e-06	1083	0.5302	0.02064	N
7.447	100.0	3.131e-06	1082	0.2549	0.05727	N
6.613	100.0	4.51e-06	1082	0.21	0.01742	N
6.737	100.0	4.578e-06	1081	0.3796	0.02339	N
6.003	100.0	4.22e-06	1082	0.2322	0.09129	N
5.864	100.0	3.844e-06	1081	0.3453	0.05375	N
6.953	100.0	3.13e-06	1082	0.1392	0.02188	N
8.038	100.0	4.2e-06	1082	0.2811	0.02345	N
5.469	100.0	4.716e-06	1083	0.4603	0.03934	N
5.474	100.0	4.147e-06	1082	0.1948	0.00775	N
8.498	100.0	3.44e-06	1082	0.226	0.01864	N
9.278	100.0	4.69e-06	1081	0.2357	0.007519	N
5.3	100.0	4.662e-06	1082	0.228	0.01881	N
4.488	100.0	3.674e-06	1083	0.2658	0.1062	N
8.048	100.0	3.783e-06	1081	0.114	0.006567	N
6.7	100.0	4.024e-06	1081	0.3369	0.07951	N
6.077	100.0	3.588e-06	1082	0.7458	0.004796	N
4.947	100.0	4.392e-06	1082	0.2384	0.1333	N
9.342	100.0	3.677e-06	1082	0.3748	0.01985	N
8.425	100.0	4.435e-06	1083	0.3171	0.0188	N
7.139	100.0	3.327e-06	1083	0.1158	0.003486	N
4.13	100.0	4.317e-06	1081	0.4204	0.01208	N
8.461	100.0	4.394e-06	1081	0.109	0.006416	N
9.69	100.0	4.377e-06	1083	0.1968	0.0009381	N
5.633	100.0	4.309e-06	1082	0.295	0.09212	N
9.276	100.0	3.832e-06	1082	0.1081	0.01851	N
9.013	100.0	4.597e-06	1081	0.29	0.003069	N
6.022	100.0	3.704e-06	1082	0.2826	0.03952	N
6.038	100.0	4.408e-06	1082	0.2908	0.03195	N
6.583	100.0	3.144e-06	1082	0.1418	0.04197	N
9.465	100.0	3.065e-06	1081	0.2776	0.001413	N
6.458	100.0	3.762e-06	1083	0.3028	0.01052	N
4.579	100.0	4.365e-06	1082	0.4408	0.0148	N
9.708	100.0	3.962e-06	1083	0.1978	0.003635	N
4.764	100.0	3.88e-06	1083	0.4437	0.01657	N
6.941	100.0	4.037e-06	1083	0.5053	0.02415	N
6.591	100.0	4.634e-06	1082	0.1343	0.03626	N
4.715	100.0	4.057e-06	1083	0.258	0.1312	N
5.947	100.0	4.196e-06	1081	0.2197	0.03644	N
7.268	100.0	4.503e-06	1081	0.1716	0.01529	N
8.598	100.0	3.692e-06	1082	0.1528	0.008044	N
5.356	100.0	4.237e-06	1082	0.5762	0.0219	N
5.254	100.0	3.213e-06	1083	0.1283	0.05575	N
9.969	100.0	3.706e-06	1082	0.1811	0.005556	N
4.183	100.0	3.328e-06	1083	0.2053	0.04931	N
8.323	100.0	4.09e-06	1082	0.1445	0.00212	N
5.401	100.0	4.249e-06	1082	0.2567	0.05093	N
7.178	100.0	4.337e-06	1081	0.1597	0.01332	N
8.319	100.0	3.065e-06	1083	0.6522	0.004214	N
5.525	100.0	4.264e-06	1082	0.3574	0.08491	N
6.968	100.0	3.162e-06	1082	0.1118	0.05063	N
6.129	100.0	3.197e-06	1083	0.195	0.06153	N
7.16	100.0	3.379e-06	1082	0.2766	0.01522	N
8.1	100.0	3.452e-06	1082	0.4613	0.004574	N
4.914	100.0	4.119e-06	1083	0.2719	0.01402	N
6.109	100.0	4.292e-06	1083	0.2851	0.01403	N
4.837	100.0	4.072e-06	1082	0.4734	0.09319	N
5.325	100.0	3.777e-06	1081	0.3466	0.02819	N
8.385	100.0	4.337e-06	1081	0.4133	0.00983	N
7.11	100.0	3.925e-06	1081	0.1475	0.04644	N
8.059	100.0	3.714e-06	1082	0.3195	0.01444	N
6.591	100.0	4.489e-06	1083	0.2031	0.02652	N
9.175	100.0	3.348e-06	1083	0.2485	0.01889	N
4.589	100.0	3.353e-06	1081	0.3718	0.1383	N
7.972	100.0	4.42e-06	1082	0.236	0.01272	N
9.023	100.0	3.662e-06	1082	0.6234	0.01048	N
6.66	100.0	4.06e-06	1081	0.6529	0.03289	N
7.183	100.0	2.977e-06	1082	0.1406	0.00691	N
5.378	100.0	3.688e-06	1082	0.3145	0.03077	N
5.867	100.0	3.404e-06	1082	0.2205	0.03809	N
7.8	100.0	4.432e-06	1081	0.3367	0.00274	N
4.474	100.0	3.975e-06	1082	0.0559	0.09236	N
4.913	100.0	3.929e-06	1082	0.08924	0.02457	N
7.323	100.0	3.032e-06	1083	0.3518	0.004364	N
4.173	100.0	3.094e-06	1082	0.4445	0.1092	N
6.401	100.0	3.319e-06	1083	0.2067	0.04	N
8.547	100.0	4.488e-06	1082	0.4265	0.01535	N
4.523	100.0	3.984e-06	1083	0.1564	0.07542	N
6.654	100.0	4.585e-06	1082	0.3854	0.03992	N
8.831	100.0	4.114e-06	1082	0.2152	0.02808	N
8.489	100.0	4.202e-06	1082	0.2089	0.001237	N
8.416	100.0	4.35e-06	1082	0.0511	0.0086	N
6.279	100.0	3.482e-06	1081	0.4627	0.03062	N
6.646	100.0	4.486e-06	1081	0.2677	0.02652	N
5.811	100.0	4.007e-06	1082	0.4958	0.04131	N
7.634	100.0	4.584e-06	1082	0.4604	0.07302	N
8.34	100.0	3.552e-06	1083	0.1065	0.01484	N
6.083	100.0	4.252e-06	1081	0.3085	0.04749	N
4.059	100.0	3.862e-06	1081	0.2724	0.03594	N
6.708	100.0	4.077e-06	1081	0.06255	0.04705	N
9.047	100.0	4.307e-06	1082	0.2707	0.003061	N
4.662	100.0	4.29e-06	1081	0.303	0.0504	N
9.907	100.0	4.058e-06	1083	0.234	0.004221	N
9.068	100.0	3.508e-06	1081	0.4004	0.01065	N
7.809	100.0	3.777e-06	1082	0.2303	0.03582	N
6.15	100.0	3.169e-06	1082	0.1701	0.08919	N
5.096	100.0	4.399e-06	1081	0.19	0.01032	N
9.569	100.0	3.278e-06	1083	0.5304	0.0144	N
7.413	100.0	4.258e-06	1083	0.07963	0.009667	N
5.535	100.0	4.453e-06	1082	0.1767	0.09894	N
8.758	100.0	3.142e-06	1082	0.3634	0.03549	N
9.135	100.0	4.253e-06	1081	0.3602	0.007471	N
6.851	100.0	4.262e-06	1082	0.07131	0.02054	N
6.178	100.0	3.074e-06	1082	0.2879	0.03094	N
8.458	100.0	3.922e-06	1082	0.05922	0.006632	N
4.703	100.0	3.61e-06	1081	0.2678	0.04344	N
6.123	100.0	3.28e-06	1082	0.3634	0.03793	N
4.999	100.0	3.255e-06	1081	0.3775	0.09164	N
4.339	100.0	4.085e-06	1081	0.385	0.02162	N
6.838	100.0	4.719e-06	1083	0.2011	0.005679	N
5.713	100.0	3.808e-06	1083	0.161	0.09751	N
7.284	100.0	4.447e-06	1081	0.3336	0.03306	N
6.515	100.0	3.005e-06	1082	0.4194	0.0177	N
9.615	100.0	3.719e-06	1082	0.2124	0.01956	N
9.579	100.0	4.311e-06	1081	0.1608	0.005888	N
8.778	100.0	3.701e-06	1083	0.1827	0.009836	N
9.985	100.0	4.698e-06	1082	0.207	0.003149	N
9.407	100.0	4.335e-06	1082	0.3404	0.005659	N
9.161	100.0	3.587e-06	1081	0.1556	0.02106	N
5.548	100.0	3.868e-06	1082	0.2874	0.01714	N
8.413	100.0	2.921e-06	1082	0.3223	0.05027	N
7.939	100.0	4.213e-06	1082	0.2662	0.04144	N
6.671	100.0	3.231e-06	1082	0.1644	0.09081	N
5.598	100.0	4.269e-06	1082	0.4167	0.06623	N
9.868	100.0	4.509e-06	1083	0.304	0.008607	N
6.913	100.0	3.794e-06	1081	0.1503	0.04952	N
8.585	100.0	4.532e-06	1083	0.5371	0.01487	N
5.749	100.0	3.52e-06	1082	0.1996	0.04212	N
9.518	100.0	4.297e-06	1083	0.419	0.005071	N
5.618	100.0	3.846e-06	1082	0.5713	0.01089	N
5.225	100.0	4.266e-06	1083	0.3024	0.006396	N
7.815	100.0	4.714e-06	1082	0.273	0.01093	N
9.665	100.0	3.462e-06	1082	0.2655	0.002468	N
7.029	100.0	3.783e-06	1082	0.2552	0.02446	N
8.863	100.0	4.688e-06	1081	0.2137	0.006555	N
4.492	100.0	4.547e-06	1081	0.2257	0.06816	N
5.208	100.0	2.893e-06	1082	0.3971	0.1378	N
8.967	100.0	4.39e-06	1081	0.2258	0.003629	N
9.755	100.0	3.579e-06	1082	0.5404	0.01038	N
8.742	100.0	3.907e-06	1081	0.2524	0.001401	N
7.86	100.0	4.106e-06	1083	0.1566	0.003358	N
4.543	100.0	4.002e-06	1083	0.4459	0.0499	N
8.054	100.0	3.534e-06	1082	0.41	0.01056	N
7.138	100.0	4.308e-06	1082	0.2961	0.005989	N
4.52	100.0	3.946e-06	1082	0.4937	0.02215	N
4.173	100.0	3.69e-06	1081	0.3664	0.06895	N
4.524	100.0	4.699e-06	1081	0.1378	0.1013	N
7.033	100.0	4.049e-06	1082	0.2165	0.0364	N
7.018	100.0	3.946e-06	1083	0.1372	0.006996	N
4.524	100.0	4.125e-06	1083	0.3495	0.0485	N
6.647	100.0	3.409e-06	1081	0.19	0.03155	N
9.073	100.0	4.217e-06	1082	0.3297	0.01143	N
6.021	100.0	4.563e-06	1082	0.4192	0.02471	N
9.17	100.0	4.43e-06	1083	0.4103	0.002509	N
4.513	100.0	4.715e-06	1082	0.269	0.007038	N
5.455	100.0	4.282e-06	1082	0.2549	0.03675	N
8.256	100.0	4.705e-06	1082	0.3493	0.01196	N
7.643	100.0	4.459e-06	1081	0.3285	0.008205	N
6.864	100.0	3.589e-06	1082	0.3709	0.0116	N
9.78	100.0	4.402e-06	1082	0.392	0.00626	N
5.625	100.0	4.221e-06	1083	0.4003	0.02473	N
9.382	100.0	3.946e-06	1081	0.2531	0.01454	N
4.113	100.0	4.684e-06	1081	0.131	0.09661	N
8.924	100.0	4.132e-06	1082	0.1998	0.01352	N
8.198	100.0	3.58e-06	1082	0.3585	0.02146	N
5.573	100.0	4.515e-06	1082	0.3411	0.02974	N
7.743	100.0	4.512e-06	1083	0.1166	0.03277	N
8.576	100.0	4.687e-06	1082	0.2885	0.02817	N
4.631	100.0	4.682e-06	1081	0.518	0.03531	N
9.058	100.0	4.216e-06	1083	0.2963	0.01321	N
7.718	100.0	4.485e-06	1082	0.1459	0.02835	N
8.457	100.0	4.122e-06	1083	0.2822	0.008836	N
6.078	100.0	3.917e-06	1081	0.3566	0.01359	N
8.794	100.0	4.039e-06	1081	0.2559	0.01425	N
4.105	100.0	4.682e-06	1082	0.2408	0.04954	N
8.016	100.0	3.625e-06	1082	0.4219	0.009997	N
7.322	100.0	3.087e-06	1082	0.2818	0.01208	N
5.749	100.0	4.262e-06	1081	0.1951	0.01731	N
7.012	100.0	3.604e-06	1081	0.09433	0.01407	N
8.265	100.0	4.17e-06	1082	0.4286	0.01678	N
5.477	100.0	4.069e-06	1083	0.1745	0.01729	N
4.072	100.0	4.307e-06	1081	0.382	0.02864	N
4.898	100.0	4.706e-06	1083	0.5572	0.02868	N
6.801	500.0	4.6e-06	1083	0.2173	1.055	N
5.801	500.0	4.189e-06	1082	0.1975	1.301	N
6.631	500.0	3.249e-06	1081	0.1633	0.7164	N
6.569	500.0	4.406e-06	1082	0.315	0.9328	N
8.153	500.0	3.187e-06	1081	0.4625	1.261	N
4.679	500.0	3.272e-06	1082	0.3877	1.355	N
4.262	500.0	4.296e-06	1082	0.2328	2.665	N
6.043	500.0	4.377e-06	1083	0.1335	1.431	N
9.98	500.0	4.047e-06	1082	0.3303	0.5048	N
4.47	500.0	3.689e-06	1081	0.2539	3.065	N
8.251	500.0	4.709e-06	1081	0.2902	0.5454	N
7.153	500.0	3.77e-06	1082	0.3485	1.036	N
7.202	500.0	4.441e-06	1082	0.4131	1.818	N
7.863	500.0	3.824e-06	1081	0.2177	1.571	N
6.041	500.0	4.494e-06	1081	0.2182	2.447	N
5.096	500.0	3.598e-06	1082	0.3489	2.221	N
7.839	500.0	4.025e-06	1081	0.2935	1.858	N
6.789	500.0	4.311e-06	1081	0.3073	0.8645	N
8.56	500.0	4.185e-06	1082	0.3671	1.033	N
6.809	500.0	3.464e-06	1082	0.1837	1.981	N
8.115	500.0	4.542e-06	1081	0.1909	0.4566	N
7.288	500.0	4.607e-06	1082	0.2342	1.479	N
8.904	500.0	4.159e-06	1081	0.2031	0.5216	N
7.718	500.0	4.547e-06	1081	0.199	0.8932	N
9.865	500.0	4.576e-06	1081	0.1471	0.3337	N
7.088	500.0	3.429e-06	1082	0.636	1.5	N
4.043	500.0	3.033e-06	1081	0.3436	2.394	N
5.383	500.0	4.656e-06	1082	0.3471	2.526	N
5.294	500.0	4.053e-06	1082	0.3824	1.557	N
7.636	500.0	3.112e-06	1082	0.2881	1.214	N
4.322	500.0	3.134e-06	1081	0.2718	3.269	N
5.336	500.0	3.225e-06	1082	0.1592	2.756	N
5.436	500.0	3.234e-06	1082	0.2215	1.339	N
8.558	500.0	3.146e-06	1082	0.4408	0.3077	N
7.391	500.0	4.387e-06	1083	0.1319	1.47	N
7.943	500.0	3.829e-06	1081	0.1231	1.506	N
9.08	500.0	4.077e-06	1082	0.1949	0.9502	N
7.404	500.0	4.476e-06	1081	0.2399	1.324	N
8.828	500.0	3.494e-06	1082	0.211	1.206	N
4.868	500.0	3.337e-06	1082	0.2774	2.772	N
8.287	500.0	4.504e-06	1082	0.2204	0.5607	N
4.492	500.0	3.899e-06	1082	0.2066	1.416	N
6.532	500.0	4.422e-06	1083	0.376	1.282	N
8.059	500.0	4.075e-06	1083	0.4805	0.7684	N
4.506	500.0	3.193e-06	1082	0.3854	2.608	N
8.28	500.0	4.311e-06	1081	0.2163	0.9424	N
4.645	500.0	3.086e-06	1083	0.3659	2.185	N
9.64	500.0	3.953e-06	1082	0.5067	1.29	N
7.105	500.0	4.44e-06	1082	0.3478	0.9336	N
5.195	500.0	3.401e-06	1083	0.1861	1.922	N
4.166	500.0	4.12e-06	1083	0.4549	3.213	N
4.175	500.0	4.113e-06	1082	0.1438	2.25	N
8.29	500.0	3.754e-06	1081	0.2873	0.7968	N
7.617	500.0	4.123e-06	1082	0.4289	1.476	N
7.824	500.0	3.567e-06	1083	0.1796	1.08	N
5.365	500.0	3.614e-06	1082	0.1676	1.42	N
7.365	500.0	3.582e-06	1082	0.3297	1.396	N
8.608	500.0	3.555e-06	1082	0.1368	1.49	N
7.976	500.0	3.987e-06	1081	0.7261	0.6681	N
5.118	500.0	3.964e-06	1082	0.1787	1.035	N
6.704	500.0	3.041e-06	1082	0.04557	1.548	N
6.526	500.0	3.622e-06	1082	0.3732	1.454	N
5.852	500.0	4.041e-06	1082	0.348	1.558	N
9.132	500.0	3.169e-06	1081	0.3407	0.9574	N
6.192	500.0	3.822e-06	1082	0.3166	0.8566	N
5.103	500.0	4.569e-06	1082	0.1534	2.632	N
6.519	500.0	3.48e-06	1082	0.4504	0.8028	N
5.721	500.0	3.369e-06	1081	0.3341	2.255	N
4.404	500.0	3.362e-06	1081	0.2467	2.986	N
6.416	500.0	3.751e-06	1083	0.2023	1.258	N
5.367	500.0	4.189e-06	1081	0.2299	1.372	N
4.842	500.0	4.712e-06	1082	0.2665	1.266	N
7.243	500.0	3.57e-06	1083	0.3212	1.101	N
9.331	500.0	4.412e-06	1083	0.1929	0.7234	N
6.001	500.0	4.004e-06	1081	0.2731	1.072	N
7.19	500.0	2.959e-06	1081	0.1376	2.103	N
9.204	500.0	3.989e-06	1083	0.3207	1.105	N
7.11	500.0	4.332e-06	1082	0.3212	0.9145	N
5.386	500.0	4.039e-06	1081	0.3829	1.729	N
4.217	500.0	3.992e-06	1081	0.4576	0.8446	N
4.628	500.0	3.424e-06	1082	0.4271	1.693	N
5.709	500.0	4.657e-06	1082	0.2878	1.882	N
8.473	500.0	4.064e-06	1082	0.3191	0.6329	N
5.903	500.0	4.509e-06	1082	0.2008	0.7107	N
7.208	500.0	4.354e-06	1082	0.2344	0.3886	N
4.737	500.0	3.339e-06	1082	0.4573	2.838	N
8.214	500.0	3.347e-06	1083	0.4096	1.496	N
5.578	500.0	3.524e-06	1083	0.4036	1.362	N
5.077	500.0	4.02e-06	1081	0.3986	2.295	N
6.575	500.0	4.503e-06	1082	0.4815	1.474	N
9.96	500.0	4.009e-06	1082	0.1305	1.325	N
7.636	500.0	3.145e-06	1081	0.145	1.247	N
4.898	500.0	4.602e-06	1082	0.2313	1.923	N
6.334	500.0	4.292e-06	1083	0.3565	1.985	N
9.821	500.0	4.706e-06	1082	0.07148	0.8454	N
6.245	500.0	4.318e-06	1082	0.2004	2.072	N
9.672	500.0	3.09e-06	1083	0.2749	0.4307	N
4.429	500.0	2.959e-06	1082	0.0856	2.185	N
4.921	500.0	4.231e-06	1082	0.3204	1.136	N
9.867	500.0	4.363e-06	1081	0.1747	0.1168	N
8.046	500.0	4.05e-06	1082	0.1863	0.7861	N
5.529	500.0	3.456e-06	1082	0.2925	1.393	N
7.81	500.0	4.009e-06	1082	0.2825	1.286	N
8.882	500.0	3.049e-06	1082	0.2377	1.314	N
5.889	500.0	4.077e-06	1083	0.5335	2.204	N
9.602	500.0	3.013e-06	1082	0.3532	0.7161	N
9.858	500.0	4.074e-06	1081	0.6233	0.9299	N
6.533	500.0	4.418e-06	1082	0.1663	1.159	N
7.899	500.0	3.104e-06	1083	0.1601	1.364	N
9.339	500.0	3.744e-06	1083	0.2186	0.9802	N
6.746	500.0	4.339e-06	1081	0.08526	1.207	N
7.711	500.0	4.707e-06	1081	0.3784	0.7155	N
4.151	500.0	3.931e-06	1081	0.41	2.016	N
6.039	500.0	4.675e-06	1083	0.227	1.986	N
9.571	500.0	4.47e-06	1082	0.1648	0.4208	N
9.564	500.0	3.503e-06	1082	0.1315	0.4903	N
5.859	500.0	4.584e-06	1082	0.1176	1.175	N
6.243	500.0	4.299e-06	1081	0.2519	1.091	N
6.549	500.0	3.645e-06	1083	0.1886	1.352	N
7.265	500.0	4.347e-06	1082	0.1787	1.275	N
9.609	500.0	3.432e-06	1081	0.4733	0.9089	N
9.023	500.0	4.687e-06	1081	0.5134	0.6533	N
8.141	500.0	4.23e-06	1083	0.2864	0.9176	N
9.802	500.0	4.381e-06	1081	0.4005	0.8041	N
9.196	500.0	4.214e-06	1082	0.3784	0.6737	N
6.463	500.0	4.188e-06	1082	0.2161	1.203	N
9.304	500.0	4.677e-06	1082	0.1989	1.074	N
6.425	500.0	3.457e-06	1081	0.128	1.112	N
6.692	500.0	4.352e-06	1082	0.5975	1.802	N
6.213	500.0	4.576e-06	1081	0.3281	1.546	N
6.965	500.0	3.899e-06	1082	0.3947	1.976	N
4.109	500.0	3.299e-06	1083	0.155	2.707	N
5.953	500.0	4.262e-06	1081	0.2099	1.274	N
6.183	500.0	4.195e-06	1083	0.304	1.51	N
8.379	500.0	4.462e-06	1082	0.385	1.217	N
8.163	500.0	2.919e-06	1082	0.4635	0.4321	N
4.023	500.0	3.83e-06	1081	0.4747	2.289	N
8.535	500.0	4.362e-06	1082	0.1936	1.153	N
9.005	500.0	4.608e-06	1081	0.3184	1.148	N
9.646	500.0	4.504e-06	1082	0.3804	0.8121	N
9.259	500.0	3.997e-06	1081	0.4224	1.032	N
4.644	500.0	4.692e-06	1081	0.1111	2.174	N
9.728	500.0	4.567e-06	1082	0.5566	0.5486	N
5.296	500.0	4.1e-06	1082	0.4267	1.979	N
7.67	500.0	4.692e-06	1082	0.4078	0.9089	N
5.295	500.0	2.962e-06	1081	0.1104	2.728	N
9.532	500.0	3.617e-06	1082	0.541	0.9381	N
9.489	500.0	3.972e-06	1083	0.4395	0.1872	N
9.154	500.0	3.545e-06	1083	0.1989	0.7174	N
6.008	500.0	4.332e-06	1082	0.3658	2.109	N
8.567	500.0	4.703e-06	1082	0.1392	0.4237	N
9.049	500.0	3.783e-06	1081	0.1949	0.8439	N
4.416	500.0	4.21e-06	1082	0.3601	2.685	N
9.225	500.0	3.072e-06	1083	0.3459	1.238	N
8.764	500.0	4.149e-06	1082	0.2972	0.7884	N
9.169	500.0	4.67e-06	1082	0.478	0.5092	N
5.298	500.0	3.364e-06	1081	0.2746	2.628	N
4.094	500.0	2.925e-06	1081	0.2371	3.405	N
9.323	500.0	3.544e-06	1081	0.2959	1.177	N
4.197	500.0	4.614e-06	1083	0.2354	1.59	N
4.78	500.0	4.275e-06	1083	0.3761	2.461	N
4.336	500.0	4.548e-06	1082	0.1203	2.512	N
6.093	500.0	4.598e-06	1083	0.2291	1.098	N
4.822	500.0	3.097e-06	1083	0.2247	2.94	N
7.157	500.0	3.887e-06	1082	0.2762	1.471	N
6.935	500.0	3.262e-06	1083	0.4123	1.053	N
5.305	500.0	2.888e-06	1082	0.3943	2.955	N
9.2	500.0	4.362e-06	1083	0.222	0.6152	N
9.643	500.0	4.145e-06	1082	0.4877	1.474	N
4.094	500.0	4.218e-06	1082	0.512	3.103	N
9.377	500.0	3.441e-06	1082	0.4561	0.2304	N
7.628	500.0	4.418e-06	1083	0.2759	1.244	N
7.465	500.0	3.167e-06	1081	0.1423	1.4	N
4.729	500.0	2.999e-06	1082	0.3449	2.859	N
5.239	500.0	3.189e-06	1082	0.4539	2.272	N
4.969	500.0	3.094e-06	1082	0.161	2.867	N
8.778	500.0	3.267e-06	1082	0.4161	0.5286	N
9.736	500.0	3.069e-06	1083	0.245	0.6615	N
5.019	500.0	3.104e-06	1083	0.6412	2.144	N
9.619	500.0	4.413e-06	1081	0.5111	0.5638	N
4.688	500.0	3.711e-06	1082	0.2196	1.89	N
5.391	500.0	3.329e-06	1083	0.4729	2.068	N
8.651	500.0	4.094e-06	1081	0.3212	0.5978	N
9.052	500.0	3.18e-06	1083	0.1291	1.036	N
6.028	500.0	3.807e-06	1082	0.2409	2.077	N
7.235	500.0	4.469e-06	1081	0.3542	0.9041	N
7.363	500.0	4.349e-06	1081	0.2233	0.5797	N
5.102	500.0	3.298e-06	1081	0.3557	1.401	N
4.558	500.0	4.557e-06	1083	0.3534	1.699	N
5.101	500.0	3.929e-06	1081	0.3942	1.633	N
7.5	500.0	4.063e-06	1083	0.1627	1.221	N
6.703	500.0	3.626e-06	1082	0.2083	2.153	N
6.593	500.0	2.894e-06	1081	0.2927	1.876	N
6.334	500.0	4.017e-06	1083	0.3302	1.629	N
7.925	500.0	4.632e-06	1082	0.1431	0.9655	N
9.111	500.0	4.509e-06	1081	0.1262	0.6256	N
4.816	500.0	4.3e-06	1081	0.3895	2.141	N
8.042	500.0	4.522e-06	1081	0.3534	0.8828	N
4.109	500.0	4.211e-06	1081	0.1796	2.918	N
5.158	500.0	4.497e-06	1083	0.1824	2.448	N
7.083	500.0	4.119e-06	1083	0.2332	1.29	N
9.988	500.0	3.682e-06	1083	0.3664	1.356	N
6.482	500.0	3.765e-06	1081	0.3134	1.061	N
9.185	500.0	4.154e-06	1082	0.4061	0.5837	N
4.598	500.0	3.782e-06	1083	0.5747	2.404	N
4.997	500.0	4.624e-06	1082	0.4535	1.143	N
8.373	500.0	4.408e-06	1082	0.3318	1.084	N
4.018	500.0	4.011e-06	1081	0.2024	1.479	N
6.464	500.0	3.248e-06	1083	0.416	1.712	N
8.758	500.0	4.2e-06	1082	0.2838	0.7411	N
6.195	500.0	3.452e-06	1083	0.1854	1.717	N
5.154	500.0	2.889e-06	1081	0.5674	1.716	N
8.173	500.0	4.313e-06	1081	0.2825	1.265	N
7.309	500.0	3.465e-06	1082	0.3256	1.133	N
9.379	500.0	4.359e-06	1082	0.2381	0.5082	N
5.313	500.0	3.719e-06	1082	0.6082	1.069	N
6.753	500.0	4.103e-06	1082	0.09453	1.579	N
9.713	500.0	4.08e-06	1082	0.3175	0.911	N
8.726	500.0	3.411e-06	1081	0.1139	0.8102	N
6.273	500.0	2.921e-06	1081	0.2323	1.709	N
7.55	500.0	4.139e-06	1081	0.1297	1.054	N
9.973	500.0	3.3e-06	1081	0.3267	1.317	N
6.46	500.0	4.343e-06	1082	0.3751	1.618	N
7.964	500.0	4.422e-06	1081	0.1598	1.103	N
4.25	500.0	4.278e-06	1082	0.3127	1.481	N
9.253	500.0	3.866e-06	1082	0.2849	0.5453	N
7.067	500.0	4.679e-06	1083	0.4575	0.5122	N
9.035	500.0	4.332e-06	1081	0.1638	0.2641	N
6.606	500.0	4.012e-06	1083	0.2878	1.595	N
9.905	500.0	3.303e-06	1082	0.2961	0.7696	N
9.309	500.0	3.851e-06	1083	0.2326	0.628	N
7.682	500.0	4.539e-06	1082	0.2141	1.234	N
9.205	500.0	3.252e-06	1082	0.3402	0.9475	N
4.018	500.0	4.453e-06	1083	0.263	1.984	N
9.323	500.0	3.914e-06	1081	0.164	0.5599	N
6.718	500.0	4.355e-06	1082	0.1312	1.704	N
9.065	500.0	3.374e-06	1083	0.3462	0.6122	N
6.98	500.0	3.526e-06	1082	0.2581	1.284	N
6.519	500.0	4.497e-06	1081	0.3305	1.21	N
9.602	500.0	4.385e-06	1082	0.3123	0.7527	N
6.825	500.0	4.582e-06	1081	0.1132	1.575	N
9.643	500.0	3.332e-06	1083	0.1548	1.284	N
9.583	500.0	3.869e-06	1082	0.4061	0.3467	N
4.087	500.0	3.617e-06	1082	0.4078	2.462	N
9.536	500.0	4.282e-06	1082	0.4627	0.5775	N
8.188	500.0	4.631e-06	1082	0.1105	0.4802	N
6.268	500.0	4.352e-06	1083	0.4952	0.5882	N
8.025	500.0	3.883e-06	1082	0.3548	0.8548	N
5.168	500.0	4.549e-06	1083	0.2768	1.503	N
4.194	500.0	4.38e-06	1082	0.4404	2.985	N
5.056	500.0	3.956e-06	1082	0.3761	1.405	N
6.933	500.0	2.922e-06	1082	0.2122	1.647	N
4.485	500.0	3.047e-06	1083	0.2637	2.662	N
8.387	500.0	4.014e-06	1082	0.26	1.033	N
4.944	500.0	3.54e-06	1083	0.2313	2.544	N
6.48	500.0	3.985e-06	1082	0.4533	2.222	N
6.936	500.0	3.252e-06	1082	0.2343	1.138	N
8.801	500.0	4.379e-06	1082	0.3602	0.8783	N
5.47	500.0	3.447e-06	1082	0.2414	1.382	N
5.226	500.0	3.097e-06	1081	0.1543	2.33	N
8.013	500.0	3.841e-06	1082	0.6307	0.64	N
7.833	500.0	3.92e-06	1082	0.2817	1.06	N
6.294	500.0	4.554e-06	1083	0.4016	2.269	N
6.053	500.0	3.307e-06	1083	0.3283	0.9188	N
6.72	500.0	4.425e-06	1081	0.3177	0.8556	N
7.407	500.0	3.53e-06	1083	0.4454	1.318	N
8.766	500.0	4.455e-06	1083	0.1638	0.5216	N
7.932	500.0	4.113e-06	1081	0.1814	1.499	N
4.558	500.0	4.352e-06	1081	0.1855	0.9833	N
5.395	500.0	4.269e-06	1082	0.3033	1.374	N
7.026	500.0	3.764e-06	1082	0.2665	1.111	N
8.571	500.0	4.046e-06	1082	0.1333	1.089	N
6.244	500.0	3.834e-06	1083	0.2972	1.993	N
6.423	500.0	3.029e-06	1082	0.3943	1.449	N
8.296	500.0	4.598e-06	1081	0.4724	0.852	N
8.569	500.0	3.125e-06	1082	0.3708	1.786	N
7.633	500.0	3.407e-06	1082	0.4904	0.916	N
4.21	500.0	3.292e-06	1082	0.4546	2.499	N
7.953	500.0	3.56e-06	1082	0.4885	1.508	N
7.275	500.0	4.167e-06	1082	0.3205	1.1	N
4.834	500.0	4.405e-06	1083	0.5751	2.724	N
8.217	500.0	4.334e-06	1083	0.4266	0.6347	N
6.745	500.0	2.935e-06	1082	0.2592	0.946	N
6.43	500.0	4.485e-06	1083	0.2527	1.479	N
9.734	500.0	3.534e-06	1082	0.3099	0.6066	N
7.811	500.0	4.381e-06	1081	0.422	0.9201	N
8.473	500.0	4.158e-06	1082	0.33	0.5947	N
5.221	500.0	4.723e-06	1082	0.3228	2.039	N
8.506	500.0	4.537e-06	1083	0.234	0.2299	N
8.567	500.0	3.709e-06	1081	0.1627	1.294	N
5.355	500.0	3.675e-06	1082	0.2734	2.34	N
6.41	500.0	3.179e-06	1082	0.2985	1.147	N
5.665	500.0	2.94e-06	1083	0.4826	1.265	N
8.259	500.0	3.922e-06	1082	0.1533	1.116	N
8.24	500.0	3.557e-06	1082	0.1614	1.297	N
6.955	500.0	4.269e-06	1082	0.2727	1.36	N
7.869	500.0	3.316e-06	1082	0.1056	0.9983	N
9.242	500.0	4.715e-06	1082	0.5307	0.6684	N
5.59	500.0	4.019e-06	1081	0.4272	1.852	N
6.245	500.0	3.72e-06	1082	0.2076	1.345	N
7.731	500.0	3.356e-06	1082	0.2967	0.9449	N
8.041	500.0	4.55e-06	1082	0.2738	0.4556	N
7.096	500.0	4.166e-06	1083	0.4152	1.145	N
4.976	500.0	4.136e-06	1083	0.5734	2.479	N
6.732	500.0	4.655e-06	1082	0.4343	1.74	N
6.238	500.0	3.844e-06	1081	0.3987	0.7914	N
8.563	500.0	3.324e-06	1081	0.2812	1.223	N
4.292	500.0	3.293e-06	1082	0.58	1.013	N
5.98	500.0	3.732e-06	1081	0.504	1.482	N
7.264	500.0	4.503e-06	1082	0.5082	1.455	N
4.501	500.0	3.422e-06	1081	0.1649	1.639	N
5.146	500.0	3.302e-06	1082	0.2768	2.644	N
8.908	500.0	4.481e-06	1083	0.2841	0.6328	N
7.133	500.0	4.723e-06	1083	0.4565	1.889	N
8.494	500.0	4.696e-06	1082	0.337	1.005	N
9.321	500.0	3.899e-06	1081	0.5534	1.012	N
8.299	500.0	4.036e-06	1083	0.5678	1.192	N
8.605	500.0	4.674e-06	1081	0.1391	1.348	N
4.677	500.0	4.684e-06	1082	0.6381	2.497	N
5.29	500.0	3.175e-06	1082	0.1255	1.247	N
7.093	500.0	4.084e-06	1081	0.1199	0.8288	N
7.146	500.0	3.229e-06	1083	0.08176	0.8357	N
8.487	500.0	4.427e-06	1081	0.5091	1.386	N
5.566	500.0	4.323e-06	1081	0.1357	0.8101	N
4.213	500.0	2.879e-06	1083	0.4012	2.13	N
4.484	500.0	4.514e-06	1082	0.3184	2.156	N
6.605	500.0	4.584e-06	1082	0.4755	1.496	N
9.762	500.0	4.099e-06	1081	0.09538	0.6223	N
8.317	500.0	3.018e-06	1082	0.363	0.3831	N
5.763	500.0	3.108e-06	1081	0.3951	1.491	N
4.68	500.0	4.168e-06	1081	0.1596	1.534	N
8.063	500.0	3.868e-06	1081	0.5683	1.686	N
8.504	500.0	3.889e-06	1083	0.1451	1.281	N
7.968	500.0	4.497e-06	1081	0.3915	0.5484	N
8.925	500.0	4.661e-06	1081	0.08704	1.021	N
8.441	500.0	4.641e-06	1082	0.3901	0.6943	N
7.595	500.0	4.277e-06	1081	0.5112	1.163	N
6.304	500.0	4.235e-06	1083	0.6016	1.052	N
6.423	500.0	3.76e-06	1082	0.2633	1.362	N
5.327	500.0	4.348e-06	1081	0.2273	0.6333	N
7.466	500.0	3.773e-06	1082	0.5283	1.003	N
9.524	500.0	3.919e-06	1083	0.3135	0.529	N
6.577	500.0	3e-06	1082	0.2403	2.027	N
4.77	500.0	4.352e-06	1083	0.2737	2.475	N
8.004	500.0	4.333e-06	1082	0.3257	0.5192	N
9.807	500.0	4.207e-06	1083	0.2783	0.7661	N
4.264	500.0	3.014e-06	1082	0.4047	1.996	N
7.102	500.0	4.107e-06	1083	0.6944	1.302	N
5.222	500.0	4.306e-06	1083	0.04767	2.047	N
4.793	500.0	4.188e-06	1082	0.6996	1.73	N
5.639	500.0	3.204e-06	1083	0.5374	1.006	N
9.415	500.0	4.369e-06	1081	0.2013	1.15	N
4.81	500.0	3.597e-06	1083	0.1427	1.565	N
8.675	500.0	3.746e-06	1083	0.147	0.6253	N
6.718	500.0	2.933e-06	1081	0.3137	2.512	N
4.626	500.0	4.729e-06	1082	0.327	1.997	N
7.914	500.0	3.633e-06	1082	0.3619	1.239	N
4.851	500.0	4.492e-06	1083	0.4921	1.786	N
6.811	500.0	3.645e-06	1082	0.5144	1.066	N
6.415	500.0	4.491e-06	1081	0.05631	1.258	N
9.63	500.0	4.701e-06	1082	0.1477	0.4579	N
9.483	500.0	3.303e-06	1082	0.2592	1.047	N
10.0	500.0	3.674e-06	1081	0.547	0.8412	N
5.246	500.0	3.862e-06	1083	0.1735	1.344	N
6.868	500.0	3.072e-06	1082	0.2068	1.16	N
8.916	500.0	3.662e-06	1083	0.2623	0.958	N
9.131	500.0	4.477e-06	1081	0.1888	0.6708	N
5.711	500.0	4.249e-06	1082	0.3486	1.746	N
9.073	500.0	2.949e-06	1081	0.4098	1.03	N
6.883	500.0	2.879e-06	1082	0.4522	2.089	N
5.174	500.0	4.42e-06	1081	0.1932	2.641	N
5.445	500.0	4.3e-06	1082	0.5751	1.66	N
6.581	500.0	3.956e-06	1082	0.4517	1.436	N
5.163	500.0	4.415e-06	1083	0.1373	2.019	N
7.498	500.0	4.104e-06	1081	0.1671	1.606	N
6.628	500.0	3.382e-06	1082	0.07648	0.8036	N
4.894	500.0	3.244e-06	1081	0.1918	3.395	N
7.263	500.0	4.735e-06	1082	0.3893	1.389	N
9.614	500.0	3.652e-06	1082	0.2685	1.045	N
6.623	500.0	3.155e-06	1082	0.3208	1.47	N
4.48	500.0	3.531e-06	1082	0.4819	1.452	N
5.271	500.0	4.394e-06	1083	0.3282	1.969	N
5.169	500.0	4.157e-06	1083	0.1588	1.693	N
5.828	500.0	4.031e-06	1083	0.636	2.03	N
9.082	500.0	4.587e-06	1083	0.2626	1.092	N
7.168	500.0	4.298e-06	1082	0.1562	0.776	N
4.631	500.0	4.497e-06	1082	0.379	2.189	N
6.012	500.0	4.21e-06	1082	0.2299	1.817	N
7.329	500.0	3.678e-06	1081	0.2181	1.223	N
6.322	500.0	4.41e-06	1082	0.305	0.8353	N
9.269	500.0	4.137e-06	1082	0.2515	1.616	N
5.315	500.0	3.436e-06	1082	0.2194	1.78	N
6.066	500.0	3.517e-06	1083	0.3876	1.651	N
8.188	500.0	4.055e-06	1081	0.1217	1.466	N
4.345	500.0	2.937e-06	1081	0.5258	2.349	N
5.599	500.0	4.657e-06	1081	0.2746	2.191	N
5.193	500.0	3.637e-06	1082	0.2764	2.201	N
8.458	500.0	4.299e-06	1081	0.3349	1.669	N
4.867	500.0	4.638e-06	1082	0.2781	2.744	N
6.593	500.0	4.434e-06	1082	0.2953	2.392	N
5.225	500.0	3.144e-06	1082	0.378	1.339	N
7.815	500.0	4.466e-06	1083	0.4411	0.8231	N
5.595	500.0	3.565e-06	1082	0.225	1.504	N
5.644	500.0	3.562e-06	1083	0.4731	1.857	N
5.764	500.0	3.282e-06	1082	0.3572	1.153	N
7.526	500.0	4.386e-06	1082	0.6627	0.9654	N
6.385	500.0	4.688e-06	1083	0.3715	2.185	N
5.955	500.0	3.327e-06	1082	0.2763	2.454	N
4.526	500.0	4.706e-06	1082	0.4293	2.009	N
6.483	500.0	3.742e-06	1081	0.3044	0.9119	N
7.448	500.0	3.819e-06	1081	0.2504	0.9072	N
6.952	500.0	4.41e-06	1082	0.4382	0.5628	N
4.487	500.0	3.165e-06	1081	0.3064	3.344	N
8.757	500.0	3.342e-06	1083	0.3941	0.7807	N
8.865	500.0	3.108e-06	1081	0.4455	0.6277	N
4.157	500.0	4.152e-06	1082	0.3378	2.43	N
5.885	500.0	4.679e-06	1081	0.1866	2.125	N
9.699	500.0	3.486e-06	1083	0.4314	0.8969	N
6.847	500.0	3.897e-06	1083	0.3219	1.291	N
7.19	500.0	3.692e-06	1082	0.3633	1.053	N
8.093	500.0	3.044e-06	1082	0.08758	1.472	N
9.907	500.0	4.677e-06	1081	0.3295	0.6734	N
8.897	500.0	4.181e-06	1082	0.3649	0.9468	N
7.8	500.0	4.262e-06	1081	0.6396	0.8965	N
9.683	500.0	3.582e-06	1082	0.5243	1.05	N
6.697	500.0	3.717e-06	1081	0.1945	0.7265	N
4.798	500.0	3.08e-06	1083	0.3605	2.296	N
8.893	500.0	4.182e-06	1083	0.2549	1.284	N
5.077	500.0	3.76e-06	1082	0.2064	1.327	N
7.421	500.0	4.502e-06	1082	0.4248	1.312	N
8.458	500.0	3.184e-06	1081	0.1812	1.135	N
9.206	500.0	4.283e-06	1081	0.4303	1.241	N
8.022	500.0	3.082e-06	1081	0.2782	0.5125	N
4.98	500.0	4.384e-06	1083	0.2819	1.475	N
9.993	500.0	3.425e-06	1082	0.3901	0.6696	N
4.232	500.0	4.47e-06	1083	0.222	1.683	N
4.899	500.0	3.224e-06	1082	0.3912	1.75	N
5.023	500.0	3.399e-06	1082	0.5627	2.244	N
8.43	500.0	3.975e-06	1082	0.4024	1.133	N
4.923	500.0	3.229e-06	1081	0.1114	1.157	N
7.894	500.0	4.448e-06	1082	0.311	0.8095	N
7.589	500.0	4.165e-06	1082	0.1811	0.5758	N
5.191	500.0	4.42e-06	1082	0.3127	1.812	N
6.924	500.0	4.682e-06	1082	0.2624	1.124	N
7.283	500.0	4.158e-06	1083	0.1992	2.081	N
5.862	500.0	3.737e-06	1082	0.3152	2.35	N
5.237	500.0	3.79e-06	1082	0.2354	1.05	N
4.764	500.0	4.372e-06	1082	0.5686	1.979	N
6.498	500.0	3.885e-06	1082	0.3135	0.7286	N
7.409	500.0	4.15e-06	1082	0.2873	0.8891	N
7.816	500.0	3.988e-06	1082	0.2509	0.8732	N
5.465	500.0	3.454e-06	1081	0.3222	1.919	N
7.915	500.0	4.06e-06	1082	0.3097	0.9281	N
8.043	500.0	4.647e-06	1081	0.4883	1.098	N
9.987	500.0	4.111e-06	1083	0.4452	1.336	N
4.521	500.0	4.359e-06	1082	0.2052	1.851	N
9.41	500.0	3.407e-06	1081	0.3206	0.7522	N
9.587	500.0	4.492e-06	1083	0.1051	0.271	N
5.115	500.0	2.989e-06	1082	0.209	2.7	N
8.498	500.0	3.092e-06	1082	0.2904	0.7014	N
8.762	500.0	3.804e-06	1081	0.1404	0.4578	N
7.913	500.0	3.965e-06	1081	0.5215	1.417	N
7.742	500.0	3.657e-06	1081	0.2461	0.8248	N
9.382	500.0	4.739e-06	1082	0.1567	0.3576	N
7.97	500.0	2.932e-06	1082	0.4282	1.063	N
7.702	500.0	4.675e-06	1081	0.4223	1.085	N
8.007	500.0	3.525e-06	1081	0.1535	1.188	N
5.56	500.0	3.534e-06	1083	0.3327	1.78	N
7.12	500.0	4.647e-06	1081	0.2617	1.645	N
9.558	500.0	3.284e-06	1082	0.3122	1.476	N
8.649	500.0	4.011e-06	1082	0.5087	0.7325	N
4.584	500.0	3.644e-06	1082	0.0872	0.7873	N
7.729	500.0	4.529e-06	1082	0.5112	0.4524	N
9.047	500.0	3.299e-06	1083	0.2356	1.092	N
6.245	500.0	4.373e-06	1081	0.2102	1.693	N
5.524	500.0	4.27e-06	1083	0.2362	1.469	N
5.461	500.0	3.057e-06	1081	0.2442	1.774	N
9.163	500.0	3.274e-06	1083	0.2295	0.3759	N
6.651	500.0	4.407e-06	1082	0.2868	1.954	N
9.762	500.0	3.456e-06	1082	0.2361	0.9153	N
4.607	500.0	3.729e-06	1082	0.1657	1.32	N
8.763	500.0	3.338e-06	1081	0.2393	0.9711	N
4.468	500.0	4.519e-06	1082	0.3508	2.305	N
8.672	500.0	3.364e-06	1083	0.1626	1.621	N
4.544	500.0	4.09e-06	1081	0.265	1.854	N
7.301	500.0	4.338e-06	1081	0.266	1.47	N
9.95	500.0	4.334e-06	1082	0.2139	0.2187	N
8.303	500.0	3.897e-06	1081	0.2566	0.8244	N
7.13	500.0	3.374e-06	1082	0.1887	1.77	N
7.073	500.0	4.14e-06	1082	0.2335	0.6524	N
7.745	500.0	4.687e-06	1083	0.4547	0.6332	N
6.128	500.0	3.224e-06	1081	0.4261	1.561	N
7.365	500.0	4.507e-06	1082	0.04978	0.9608	N
6.697	500.0	3.366e-06	1083	0.1672	1.06	N
9.65	500.0	4.572e-06	1081	0.07975	1.179	N
4.554	500.0	3.956e-06	1082	0.5276	2.325	N
7.539	500.0	4.665e-06	1081	0.1123	1.354	N
6.195	500.0	3.92e-06	1082	0.2466	1.36	N
9.37	500.0	3.513e-06	1081	0.1549	0.921	N
4.169	500.0	3.282e-06	1082	0.233	2.653	N
8.086	500.0	3.117e-06	1083	0.3251	0.8174	N
6.123	500.0	4.677e-06	1083	0.4122	1.957	N
4.377	500.0	4.281e-06	1082	0.2534	1.657	N
9.418	500.0	3.676e-06	1081	0.1288	1.175	N
9.377	500.0	3.394e-06	1081	0.1888	0.738	N
7.066	500.0	3.702e-06	1083	0.2589	1.223	N
4.835	500.0	3.9e-06	1082	0.3086	1.766	N
7.339	500.0	4.28e-06	1082	0.4783	0.2979	N
4.402	500.0	4.702e-06	1081	0.3346	2.01	N
5.995	500.0	4.726e-06	1081	0.2549	2.108	N
4.678	500.0	3.834e-06	1082	0.3851	3.418	N
4.69	500.0	4.341e-06	1082	0.3383	2.103	N
7.864	500.0	3.033e-06	1082	0.1958	1.192	N
7.096	500.0	3.929e-06	1083	0.2823	1.347	N
8.845	500.0	4.237e-06	1082	0.531	1.03	N
9.378	500.0	3.392e-06	1082	0.3868	1.425	N
4.879	500.0	3.754e-06	1082	0.3127	2.761	N
5.345	500.0	4.391e-06	1082	0.1343	1.921	N
4.74	500.0	4.046e-06	1082	0.3278	2.694	N
6.947	500.0	3.594e-06	1082	0.3064	2.029	N
6.037	500.0	3.958e-06	1082	0.2715	1.649	N
8.313	500.0	3.588e-06	1083	0.2536	1.136	N
6.827	500.0	3.244e-06	1081	0.2482	2.158	N
7.133	500.0	4.503e-06	1083	0.2876	1.508	N
4.448	500.0	3.714e-06	1082	0.2907	2.563	N
9.934	500.0	4.729e-06	1082	0.4336	0.7602	N
7.92	500.0	4.302e-06	1082	0.3033	0.861	N
7.301	500.0	3.12e-06	1083	0.1906	2.625	N
8.069	500.0	3.427e-06	1082	0.3645	0.678	N
7.176	500.0	4.234e-06	1082	0.4211	1.153	N
7.753	500.0	3.755e-06	1081	0.3018	1.379	N
8.858	500.0	4.492e-06	1082	0.3048	0.8032	N
5.13	500.0	4.507e-06	1082	0.1053	2.483	N
7.758	500.0	3.609e-06	1083	0.4319	1.93	N
8.592	500.0	4.668e-06	1083	0.1565	0.6274	N
9.858	500.0	4.517e-06	1083	0.2168	0.4266	N
7.849	500.0	3.552e-06	1083	0.3769	2.091	N
9.634	500.0	4.4e-06	1083	0.1093	0.906	N
6.162	500.0	3.857e-06	1083	0.3505	1.138	N
4.762	500.0	3.813e-06	1083	0.1415	2.782	N
7.518	500.0	4.234e-06	1083	0.4228	1.171	N
4.396	500.0	4.243e-06	1083	0.2509	2.004	N
8.814	500.0	3.827e-06	1082	0.162	0.3305	N
6.299	500.0	3.697e-06	1083	0.5166	0.9194	N
8.65	500.0	3.782e-06	1083	0.2529	0.2585	N
9.122	500.0	4.429e-06	1082	0.5273	0.7249	N
4.198	500.0	4.519e-06	1082	0.188	1.443	N
4.532	500.0	4.363e-06	1082	0.303	2.431	N
5.961	500.0	3.584e-06	1082	0.1943	2.168	N
5.517	500.0	3.47e-06	1082	0.2404	1.361	N
9.143	500.0	3.595e-06	1083	0.3521	1.159	N
4.83	500.0	3.793e-06	1082	0.2824	1.725	N
9.073	500.0	4.73e-06	1082	0.1614	0.8791	N
8.477	500.0	3.052e-06	1082	0.4447	0.8516	N
9.014	500.0	4.465e-06	1082	0.2983	0.5111	N
6.687	500.0	4.525e-06	1082	0.1079	0.5746	N
5.032	500.0	4.025e-06	1081	0.1042	2.215	N
6.069	500.0	3.429e-06	1082	0.22	1.469	N
6.327	500.0	3.022e-06	1082	0.2816	1.268	N
8.083	500.0	4.72e-06	1083	0.204	1.083	N
6.65	500.0	3.502e-06	1083	0.1978	1.516	N
7.08	500.0	3.93e-06	1083	0.2044	1.889	N
9.928	500.0	4.73e-06	1082	0.7039	1.02	N
5.556	500.0	4.322e-06	1081	0.2743	1.926	N
9.15	500.0	3.618e-06	1082	0.1081	1.246	N
5.234	500.0	4.322e-06	1081	0.1636	2.416	N
4.695	500.0	3.417e-06	1081	0.1486	2.131	N
4.128	500.0	3.033e-06	1082	0.6599	1.971	N
8.314	500.0	3.513e-06	1082	0.5519	1.297	N
8.139	500.0	3.905e-06	1082	0.1402	0.5081	N
5.182	500.0	4.281e-06	1082	0.3938	1.775	N
7.596	500.0	3.81e-06	1082	0.1502	1.075	N
6.274	500.0	4.296e-06	1082	0.2991	1.385	N
5.918	500.0	3.702e-06	1083	0.1492	1.592	N
5.188	500.0	4.269e-06	1082	0.4575	1.53	N
5.748	500.0	3.842e-06	1081	0.1169	2.176	N
9.709	500.0	3.438e-06	1082	0.4234	0.5095	N
7.274	500.0	3.531e-06	1083	0.1139	1.986	N
4.96	500.0	4.337e-06	1082	0.2814	1.752	N
5.34	500.0	4.278e-06	1082	0.1115	0.4104	N
9.123	500.0	3.898e-06	1082	0.1498	1.38	N
5.042	500.0	3.868e-06	1081	0.3452	2.52	N
8.432	500.0	4.645e-06	1082	0.4436	0.2738	N
5.869	500.0	4.582e-06	1083	0.1792	1.615	N
5.697	500.0	4.307e-06	1081	0.1835	2.809	N
4.848	500.0	3.892e-06	1082	0.2291	1.291	N
6.704	500.0	4.346e-06	1082	0.2615	2.349	N
5.869	500.0	4.497e-06	1083	0.1811	2.02	N
6.481	500.0	3.752e-06	1081	0.2392	1.517	N
8.805	500.0	3.285e-06	1082	0.2614	0.343	N
9.415	500.0	4.423e-06	1082	0.424	0.8533	N
6.873	500.0	4.555e-06	1083	0.67	1.131	N
4.097	500.0	3.432e-06	1081	0.4044	2.412	N
9.24	500.0	4.424e-06	1082	0.2496	0.527	N
6.311	500.0	2.932e-06	1083	0.115	1.465	N
5.322	500.0	3.943e-06	1082	0.2593	2.221	N
4.042	500.0	4.127e-06	1081	0.2882	2.665	N
6.445	500.0	3.58e-06	1083	0.07517	0.8975	N
8.023	500.0	3.19e-06	1082	0.5484	0.7573	N
7.641	500.0	4.733e-06	1081	0.2771	1.114	N
5.67	500.0	4.414e-06	1081	0.1221	1.541	N
6.24	500.0	4.007e-06	1082	0.3784	1.55	N
9.269	500.0	4.44e-06	1081	0.2244	1.364	N
4.615	500.0	4.645e-06	1083	0.3214	1.951	N
7.901	500.0	4.439e-06	1082	0.1402	1.496	N
5.067	500.0	4.562e-06	1081	0.3031	1.204	N
8.828	500.0	4.58e-06	1083	0.1295	1.268	N
8.476	500.0	3.503e-06	1082	0.0817	1.45	N
8.808	500.0	3.499e-06	1082	0.2329	0.4016	N
9.568	500.0	3.309e-06	1082	0.06064	0.4451	N
6.87	500.0	3.813e-06	1082	0.2728	1.125	N
9.406	500.0	3.813e-06	1082	0.1731	0.902	N
5.133	500.0	4.09e-06	1082	0.1718	1.647	N
4.41	500.0	4.705e-06	1081	0.2109	2.168	N
4.429	500.0	3.997e-06	1083	0.1813	2.297	N
8.036	500.0	3.494e-06	1082	0.3539	0.9854	N
5.843	500.0	4.592e-06	1082	0.4136	1.712	N
9.864	500.0	3.824e-06	1083	0.2645	1.151	N
7.798	500.0	4.291e-06	1082	0.5208	1.258	N
5.253	500.0	4.125e-06	1083	0.2902	1.324	N
5.465	500.0	3.672e-06	1081	0.3401	2.565	N
9.676	500.0	4.612e-06	1081	0.3508	1.053	N
8.903	500.0	3.862e-06	1082	0.3411	1.222	N
8.394	500.0	4.303e-06	1083	0.3374	0.4238	N
7.341	500.0	3.88e-06	1082	0.2818	1.087	N
4.73	500.0	4.021e-06	1081	0.2391	2.172	N
6.428	500.0	3.597e-06	1082	0.2607	2.265	N
6.553	500.0	3.988e-06	1083	0.4932	1.075	N
9.919	500.0	4.563e-06	1082	0.1934	0.4336	N
6.862	500.0	3.539e-06	1081	0.1927	1.715	N
9.813	500.0	4.316e-06	1082	0.2685	0.8761	N
5.768	500.0	3.757e-06	1082	0.2008	1.34	N
9.009	500.0	4.199e-06	1083	0.5037	0.8596	N
4.185	500.0	3.919e-06	1083	0.4391	1.86	N
9.706	500.0	3.661e-06	1081	0.3384	0.7095	N
7.359	500.0	3.209e-06	1082	0.1246	1.068	N
5.461	500.0	3.292e-06	1081	0.2524	1.821	N
5.859	500.0	3.062e-06	1081	0.4027	1.746	N
4.932	500.0	2.967e-06	1083	0.3391	1.92	N
9.783	500.0	4.687e-06	1082	0.1593	1.508	N
4.45	500.0	4.158e-06	1082	0.1365	3.114	N
5.214	500.0	4.593e-06	1081	0.1641	2.066	N
9.979	500.0	3.435e-06	1082	0.2514	0.2977	N
6.469	500.0	4.619e-06	1082	0.4199	1.743	N
8.592	500.0	3.152e-06	1083	0.3774	0.9935	N
9.27	500.0	3.947e-06	1082	0.2575	1.31	N
6.463	500.0	4.111e-06	1082	0.5122	1.29	N
6.184	500.0	4.067e-06	1083	0.2876	0.9202	N
8.473	500.0	3.419e-06	1082	0.4596	0.918	N
6.602	500.0	4.451e-06	1082	0.2301	1.821	N
9.044	500.0	4.068e-06	1082	0.1474	0.8995	N
7.509	500.0	3.939e-06	1081	0.3815	0.4435	N
7.919	500.0	3.774e-06	1081	0.2917	0.3476	N
8.619	500.0	3.004e-06	1081	0.6771	0.7731	N
8.452	500.0	3.496e-06	1083	0.4385	0.9765	N
4.339	500.0	3.8e-06	1082	0.4582	2.114	N
5.338	500.0	4.157e-06	1082	0.1785	1.8	N
4.734	500.0	3.482e-06	1082	0.08825	2.53	N
5.596	500.0	4.529e-06	1082	0.2884	0.8182	N
4.352	500.0	4.711e-06	1082	0.381	2.032	N
5.032	500.0	3.278e-06	1082	0.6121	2.228	N
7.2	500.0	4.414e-06	1081	0.2206	1.123	N
8.628	500.0	3.782e-06	1082	0.2034	0.6585	N
9.534	500.0	3.125e-06	1083	0.3925	1.003	N
4.29	500.0	3.716e-06	1082	0.1575	2.369	N
8.754	500.0	3.215e-06	1083	0.1822	1.565	N
8.92	500.0	3.568e-06	1081	0.09807	0.5994	N
6.29	500.0	4.099e-06	1083	0.3416	0.5621	N
9.288	500.0	3.393e-06	1082	0.2335	1.45	N
7.379	500.0	3.489e-06	1082	0.2672	1.103	N
6.828	500.0	4.124e-06	1081	0.3633	1.239	N
4.698	500.0	4.02e-06	1083	0.3711	2.142	N
4.783	500.0	3.547e-06	1083	0.3369	2.148	N
5.907	500.0	3.988e-06	1082	0.1514	1.787	N
6.128	500.0	4.711e-06	1082	0.4652	1.986	N
4.248	500.0	3.532e-06	1081	0.172	2.661	N
4.969	500.0	4.585e-06	1082	0.2182	1.895	N
9.13	500.0	3.744e-06	1083	0.3278	0.4945	N
6.209	500.0	4.61e-06	1082	0.326	1.026	N
5.847	500.0	4.034e-06	1082	0.3631	1.378	N
4.158	500.0	3.676e-06	1082	0.2179	2.38	N
7.745	500.0	3.023e-06	1082	0.2563	1.135	N
5.975	500.0	3.809e-06	1082	0.08742	1.455	N
9.763	500.0	4.729e-06	1082	0.328	0.9156	N
8.583	500.0	4.59e-06	1082	0.4465	0.4036	N
6.63	500.0	3.247e-06	1083	0.3028	1.653	N
8.759	500.0	4.3e-06	1082	0.2432	0.8016	N
5.845	500.0	3.507e-06	1083	0.4957	1.955	N
7.373	500.0	4.235e-06	1081	0.254	0.9926	N
4.968	500.0	4.595e-06	1082	0.2967	0.8868	N
7.395	500.0	3.912e-06	1081	0.2058	1.149	N
7.956	500.0	3.866e-06	1083	0.5917	0.747	N
7.282	500.0	3.451e-06	1081	0.225	0.6996	N
9.69	500.0	3.49e-06	1081	0.3318	0.6857	N
8.999	500.0	4.689e-06	1082	0.5277	0.9091	N
6.989	500.0	3.719e-06	1083	0.1723	1.227	N
8.329	500.0	3.755e-06	1081	0.3478	1.143	N
4.146	500.0	3.317e-06	1081	0.3539	2.349	N
4.18	500.0	4.53e-06	1082	0.3654	2.216	N
4.827	500.0	4.311e-06	1081	0.1793	1.232	N
4.042	500.0	4.499e-06	1082	0.1846	1.949	N
9.34	500.0	3.567e-06	1082	0.1813	0.5137	N
8.449	500.0	4.665e-06	1082	0.3344	0.53	N
8.098	500.0	4.243e-06	1081	0.5019	0.8054	N
9.464	500.0	4.172e-06	1081	0.4357	0.5164	N
9.349	500.0	3.342e-06	1083	0.4133	0.5748	N
5.155	500.0	3.369e-06	1082	0.3873	2.579	N
6.858	500.0	4.454e-06	1081	0.3459	1.687	N
6.528	500.0	4.368e-06	1081	0.5403	1.366	N
8.343	500.0	2.914e-06	1082	0.1187	0.7466	N
4.721	500.0	3.023e-06	1081	0.3819	1.798	N
5.26	500.0	4.551e-06	1082	0.2357	1.764	N
9.637	500.0	3.777e-06	1082	0.3865	0.9619	N
4.944	500.0	4.062e-06	1081	0.1246	2.066	N
7.638	500.0	3.347e-06	1081	0.159	1.314	N
8.27	500.0	4.377e-06	1082	0.2172	1.233	N
6.657	500.0	4.085e-06	1081	0.2832	1.145	N
7.461	500.0	4.021e-06	1081	0.5186	1.282	N
5.722	500.0	3.832e-06	1082	0.2713	1.366	N
4.202	500.0	4.727e-06	1083	0.381	1.11	N
6.034	500.0	3.699e-06	1082	0.3331	1.307	N
6.721	500.0	4.189e-06	1082	0.4505	1.858	N
9.894	500.0	3.15e-06	1082	0.2031	1.23	N
5.495	500.0	3.619e-06	1083	0.2739	1.704	N
4.407	500.0	4.602e-06	1083	0.2554	2.198	N
4.746	500.0	4.38e-06	1082	0.1761	1.764	N
5.625	500.0	4.573e-06	1081	0.2626	2.571	N
6.97	500.0	4.295e-06	1081	0.4434	0.5422	N
4.087	500.0	3.687e-06	1082	0.06944	2.724	N
4.886	500.0	4.344e-06	1083	0.2498	3.258	N
4.807	500.0	4.621e-06	1082	0.1442	0.9448	N
5.55	500.0	4.597e-06	1081	0.08624	1.232	N
6.721	500.0	3.114e-06	1082	0.3784	2.044	N
5.007	500.0	4.453e-06	1082	0.3245	1.355	N
4.592	500.0	3.107e-06	1081	0.08314	2.202	N
7.59	500.0	3.822e-06	1082	0.1744	0.4762	N
9.391	500.0	4.182e-06	1081	0.2511	1.044	N
9.235	500.0	4.471e-06	1081	0.215	0.9062	N
7.45	500.0	4.414e-06	1082	0.1527	1.814	N
9.053	500.0	4.634e-06	1081	0.4515	0.5518	N
4.166	500.0	4.665e-06	1082	0.3187	2.95	N
4.098	500.0	3.567e-06	1081	0.3162	3.042	N
4.882	500.0	4.453e-06	1083	0.2519	1.949	N
9.325	500.0	4.74e-06	1081	0.2647	0.6763	N
6.362	500.0	3.194e-06	1082	0.3131	1.675	N
6.353	500.0	4.207e-06	1082	0.3432	2.101	N
6.711	500.0	4.7e-06	1082	0.4156	0.6938	N
7.027	500.0	3.888e-06	1082	0.5009	1.405	N
9.42	500.0	4.704e-06	1081	0.1891	0.633	N
8.53	500.0	3.882e-06	1082	0.3072	0.538	N
9.446	500.0	4.541e-06	1082	0.3165	1.46	N
9.044	500.0	4.379e-06	1082	0.3283	0.5158	N
4.782	500.0	3.027e-06	1083	0.121	1.939	N
8.403	500.0	3.956e-06	1081	0.3921	0.7271	N
8.922	500.0	4.495e-06	1082	0.3623	0.7962	N
6.49	500.0	4.719e-06	1082	0.3665	1.925	N
7.73	500.0	3.242e-06	1083	0.1856	1.905	N
4.969	500.0	4.42e-06	1082	0.08666	2.425	N
5.769	500.0	3.863e-06	1081	0.1959	1.548	N
6.785	500.0	3.513e-06	1082	0.2465	0.8641	N
5.992	500.0	4.242e-06	1082	0.2111	1.405	N
6.354	500.0	4.154e-06	1082	0.4062	1.466	N
7.227	500.0	4.019e-06	1081	0.3445	0.7171	N
6.641	500.0	4.098e-06	1081	0.2607	0.7333	N
9.729	500.0	4.147e-06	1082	0.4244	0.5824	N
8.546	500.0	3.634e-06	1082	0.4046	1.248	N
4.117	500.0	3.462e-06	1083	0.2361	2.647	N
8.375	500.0	3.394e-06	1081	0.2436	0.7195	N
8.163	500.0	3.53e-06	1082	0.345	1.133	N
7.573	500.0	4.205e-06	1081	0.1787	0.4695	N
8.054	500.0	3.756e-06	1083	0.3308	1.088	N
6.915	500.0	4.68e-06	1082	0.4566	0.6387	N
4.248	500.0	3.655e-06	1082	0.1547	3.414	N
9.439	500.0	4.351e-06	1081	0.1697	0.818	N
5.719	500.0	4.364e-06	1083	0.3103	1.459	N
4.827	500.0	4.083e-06	1081	0.1481	1.545	N
5.887	500.0	4.337e-06	1082	0.2806	1.86	N
8.415	500.0	4.58e-06	1083	0.594	1.155	N
4.863	500.0	3.792e-06	1082	0.1309	2.083	N
7.913	500.0	4.322e-06	1082	0.5084	1.223	N
4.673	500.0	4.308e-06	1081	0.3515	2.965	N
4.085	500.0	4.419e-06	1081	0.3728	1.899	N
9.092	500.0	3.727e-06	1083	0.1769	1.024	N
8.764	500.0	3.203e-06	1082	0.1993	0.881	N
9.928	500.0	4.185e-06	1081	0.5047	0.5696	N
8.45	500.0	4.571e-06	1081	0.4263	0.7491	N
5.112	500.0	3.271e-06	1082	0.05934	1.665	N
4.098	500.0	3.999e-06	1082	0.6087	2.49	N
7.824	500.0	4.594e-06	1082	0.1426	1.274	N
5.423	500.0	4.702e-06	1081	0.1175	0.9151	N
6.349	500.0	4.346e-06	1082	0.2704	0.8166	N
9.124	500.0	3.799e-06	1082	0.4033	0.6277	N
9.639	500.0	2.887e-06	1082	0.2529	0.9552	N
5.282	500.0	4.14e-06	1082	0.5205	1.856	N
9.998	500.0	3.935e-06	1083	0.3226	0.6179	N
6.179	500.0	3.822e-06	1082	0.2309	1.421	N
4.169	500.0	3.147e-06	1083	0.1688	1.564	N
5.768	500.0	4.558e-06	1082	0.2159	0.6991	N
9.665	500.0	4.478e-06	1082	0.1258	0.591	N
4.793	500.0	3.042e-06	1082	0.5178	1.86	N
4.702	500.0	4.309e-06	1081	0.05863	1.749	N
9.72	500.0	4.308e-06	1081	0.117	0.8861	N
5.024	500.0	4.653e-06	1082	0.4651	1.964	N
5.203	500.0	2.959e-06	1083	0.4755	1.897	N
7.14	500.0	3.213e-06	1083	0.489	1.584	N
5.691	500.0	2.914e-06	1083	0.2854	1.375	N
6.048	500.0	4.191e-06	1082	0.2326	1.619	N
7.968	500.0	4.315e-06	1083	0.6425	1.268	N
7.023	500.0	3.983e-06	1081	0.3155	1.903	N
7.123	500.0	4.494e-06	1083	0.3214	0.9824	N
8.544	500.0	3.647e-06	1083	0.1809	0.9329	N
7.407	500.0	4.561e-06	1082	0.1817	1.437	N
4.783	500.0	3.233e-06	1081	0.2819	1.829	N
9.133	500.0	4.67e-06	1082	0.3851	0.9181	N
9.702	500.0	3.597e-06	1082	0.2166	0.7174	N
9.39	500.0	4.346e-06	1082	0.2334	0.9426	N
7.258	500.0	3.785e-06	1081	0.1396	0.5531	N
9.644	500.0	4.514e-06	1083	0.5302	1.21	N
7.447	500.0	3.131e-06	1082	0.2549	2.151	N
6.613	500.0	4.51e-06	1082	0.21	1.122	N
6.737	500.0	4.578e-06	1081	0.3796	1.282	N
6.003	500.0	4.22e-06	1082	0.2322	2.317	N
5.864	500.0	3.844e-06	1081	0.3453	1.874	N
6.953	500.0	3.13e-06	1082	0.1392	1.604	N
8.038	500.0	4.2e-06	1082	0.2811	1.287	N
5.469	500.0	4.716e-06	1083	0.4603	1.619	N
5.474	500.0	4.147e-06	1082	0.1948	0.7568	N
8.498	500.0	3.44e-06	1082	0.226	1.185	N
9.278	500.0	4.69e-06	1081	0.2357	0.7656	N
5.3	500.0	4.662e-06	1082	0.228	1.159	N
4.488	500.0	3.674e-06	1083	0.2658	2.452	N
8.048	500.0	3.783e-06	1081	0.114	1.117	N
6.7	500.0	4.024e-06	1081	0.3369	2.176	N
6.077	500.0	3.588e-06	1082	0.7458	0.5921	N
4.947	500.0	4.392e-06	1082	0.2384	2.667	N
9.342	500.0	3.677e-06	1082	0.3748	1.245	N
8.425	500.0	4.435e-06	1083	0.3171	1.162	N
7.139	500.0	3.327e-06	1083	0.1158	0.5139	N
4.13	500.0	4.317e-06	1081	0.4204	0.9386	N
8.461	500.0	4.394e-06	1081	0.109	0.6866	N
9.69	500.0	4.377e-06	1083	0.1968	0.2469	N
5.633	500.0	4.309e-06	1082	0.295	2.519	N
9.276	500.0	3.832e-06	1082	0.1081	1.151	N
9.013	500.0	4.597e-06	1081	0.29	0.4694	N
6.022	500.0	3.704e-06	1082	0.2826	1.631	N
6.038	500.0	4.408e-06	1082	0.2908	1.477	N
6.583	500.0	3.144e-06	1082	0.1418	1.665	N
9.465	500.0	3.065e-06	1081	0.2776	0.3549	N
6.458	500.0	3.762e-06	1083	0.3028	0.8777	N
4.579	500.0	4.365e-06	1082	0.4408	1.035	N
9.708	500.0	3.962e-06	1083	0.1978	0.5144	N
4.764	500.0	3.88e-06	1083	0.4437	1.104	N
6.941	500.0	4.037e-06	1083	0.5053	1.301	N
6.591	500.0	4.634e-06	1082	0.1343	1.566	N
4.715	500.0	4.057e-06	1083	0.258	2.807	N
5.947	500.0	4.196e-06	1081	0.2197	1.565	N
7.268	500.0	4.503e-06	1081	0.1716	1.066	N
8.598	500.0	3.692e-06	1082	0.1528	0.769	N
5.356	500.0	4.237e-06	1082	0.5762	1.244	N
5.254	500.0	3.213e-06	1083	0.1283	1.88	N
9.969	500.0	3.706e-06	1082	0.1811	0.6479	N
4.183	500.0	3.328e-06	1083	0.2053	1.786	N
8.323	500.0	4.09e-06	1082	0.1445	0.4446	N
5.401	500.0	4.249e-06	1082	0.2567	1.825	N
7.178	500.0	4.337e-06	1081	0.1597	0.9841	N
8.319	500.0	3.065e-06	1083	0.6522	0.5539	N
5.525	500.0	4.264e-06	1082	0.3574	2.254	N
6.968	500.0	3.162e-06	1082	0.1118	1.805	N
6.129	500.0	3.197e-06	1083	0.195	1.974	N
7.16	500.0	3.379e-06	1082	0.2766	1.05	N
8.1	500.0	3.452e-06	1082	0.4613	0.5779	N
4.914	500.0	4.119e-06	1083	0.2719	1.042	N
6.109	500.0	4.292e-06	1083	0.2851	1.015	N
4.837	500.0	4.072e-06	1082	0.4734	2.464	N
5.325	500.0	3.777e-06	1081	0.3466	1.397	N
8.385	500.0	4.337e-06	1081	0.4133	0.8515	N
7.11	500.0	3.925e-06	1081	0.1475	1.739	N
8.059	500.0	3.714e-06	1082	0.3195	1.023	N
6.591	500.0	4.489e-06	1083	0.2031	1.358	N
9.175	500.0	3.348e-06	1083	0.2485	1.162	N
4.589	500.0	3.353e-06	1081	0.3718	2.724	N
7.972	500.0	4.42e-06	1082	0.236	1.008	N
9.023	500.0	3.662e-06	1082	0.6234	0.876	N
6.66	500.0	4.06e-06	1081	0.6529	1.496	N
7.183	500.0	2.977e-06	1082	0.1406	0.7127	N
5.378	500.0	3.688e-06	1082	0.3145	1.452	N
5.867	500.0	3.404e-06	1082	0.2205	1.633	N
7.8	500.0	4.432e-06	1081	0.3367	0.4781	N
4.474	500.0	3.975e-06	1082	0.0559	2.661	N
4.913	500.0	3.929e-06	1082	0.08924	1.314	N
7.323	500.0	3.032e-06	1083	0.3518	0.5692	N
4.173	500.0	3.094e-06	1082	0.4445	2.465	N
6.401	500.0	3.319e-06	1083	0.2067	1.63	N
8.547	500.0	4.488e-06	1082	0.4265	1.056	N
4.523	500.0	3.984e-06	1083	0.1564	2.135	N
6.654	500.0	4.585e-06	1082	0.3854	1.639	N
8.831	500.0	4.114e-06	1082	0.2152	1.397	N
8.489	500.0	4.202e-06	1082	0.2089	0.2877	N
8.416	500.0	4.35e-06	1082	0.0511	0.808	N
6.279	500.0	3.482e-06	1081	0.4627	1.601	N
6.646	500.0	4.486e-06	1081	0.2677	1.358	N
5.811	500.0	4.007e-06	1082	0.4958	1.655	N
7.634	500.0	4.584e-06	1082	0.4604	2.102	N
8.34	500.0	3.552e-06	1083	0.1065	1.044	N
6.083	500.0	4.252e-06	1081	0.3085	1.845	N
4.059	500.0	3.862e-06	1081	0.2724	1.556	N
6.708	500.0	4.077e-06	1081	0.06255	1.75	N
9.047	500.0	4.307e-06	1082	0.2707	0.4696	N
4.662	500.0	4.29e-06	1081	0.303	1.801	N
9.907	500.0	4.058e-06	1083	0.234	0.5544	N
9.068	500.0	3.508e-06	1081	0.4004	0.883	N
7.809	500.0	3.777e-06	1082	0.2303	1.554	N
6.15	500.0	3.169e-06	1082	0.1701	2.388	N
5.096	500.0	4.399e-06	1081	0.19	0.8855	N
9.569	500.0	3.278e-06	1083	0.5304	1.046	N
7.413	500.0	4.258e-06	1083	0.07963	0.8494	N
5.535	500.0	4.453e-06	1082	0.1767	2.446	N
8.758	500.0	3.142e-06	1082	0.3634	1.66	N
9.135	500.0	4.253e-06	1081	0.3602	0.7428	N
6.851	500.0	4.262e-06	1082	0.07131	1.208	N
6.178	500.0	3.074e-06	1082	0.2879	1.456	N
8.458	500.0	3.922e-06	1082	0.05922	0.6984	N
4.703	500.0	3.61e-06	1081	0.2678	1.737	N
6.123	500.0	3.28e-06	1082	0.3634	1.594	N
4.999	500.0	3.255e-06	1081	0.3775	2.71	N
4.339	500.0	4.085e-06	1081	0.385	1.237	N
6.838	500.0	4.719e-06	1083	0.2011	0.6454	N
5.713	500.0	3.808e-06	1083	0.161	2.361	N
7.284	500.0	4.447e-06	1081	0.3336	1.537	N
6.515	500.0	3.005e-06	1082	0.4194	1.127	N
9.615	500.0	3.719e-06	1082	0.2124	1.182	N
9.579	500.0	4.311e-06	1081	0.1608	0.6609	N
8.778	500.0	3.701e-06	1083	0.1827	0.8501	N
9.985	500.0	4.698e-06	1082	0.207	0.4757	N
9.407	500.0	4.335e-06	1082	0.3404	0.6443	N
9.161	500.0	3.587e-06	1081	0.1556	1.227	N
5.548	500.0	3.868e-06	1082	0.2874	1.109	N
8.413	500.0	2.921e-06	1082	0.3223	1.8	N
7.939	500.0	4.213e-06	1082	0.2662	1.656	N
6.671	500.0	3.231e-06	1082	0.1644	2.309	N
5.598	500.0	4.269e-06	1082	0.4167	2.02	N
9.868	500.0	4.509e-06	1083	0.304	0.7952	N
6.913	500.0	3.794e-06	1081	0.1503	1.79	N
8.585	500.0	4.532e-06	1083	0.5371	1.04	N
5.749	500.0	3.52e-06	1082	0.1996	1.669	N
9.518	500.0	4.297e-06	1083	0.419	0.6092	N
5.618	500.0	3.846e-06	1082	0.5713	0.8932	N
5.225	500.0	4.266e-06	1083	0.3024	0.6868	N
7.815	500.0	4.714e-06	1082	0.273	0.8941	N
9.665	500.0	3.462e-06	1082	0.2655	0.4182	N
7.029	500.0	3.783e-06	1082	0.2552	1.31	N
8.863	500.0	4.688e-06	1081	0.2137	0.6952	N
4.492	500.0	4.547e-06	1081	0.2257	2.09	N
5.208	500.0	2.893e-06	1082	0.3971	2.724	N
8.967	500.0	4.39e-06	1081	0.2258	0.5124	N
9.755	500.0	3.579e-06	1082	0.5404	0.8755	N
8.742	500.0	3.907e-06	1081	0.2524	0.3081	N
7.86	500.0	4.106e-06	1083	0.1566	0.4921	N
4.543	500.0	4.002e-06	1083	0.4459	1.796	N
8.054	500.0	3.534e-06	1082	0.41	0.9045	N
7.138	500.0	4.308e-06	1082	0.2961	0.6636	N
4.52	500.0	3.946e-06	1082	0.4937	1.251	N
4.173	500.0	3.69e-06	1081	0.3664	2.055	N
4.524	500.0	4.699e-06	1081	0.1378	2.394	N
7.033	500.0	4.049e-06	1082	0.2165	1.598	N
7.018	500.0	3.946e-06	1083	0.1372	0.721	N
4.524	500.0	4.125e-06	1083	0.3495	1.785	N
6.647	500.0	3.409e-06	1081	0.19	1.469	N
9.073	500.0	4.217e-06	1082	0.3297	0.9149	N
6.021	500.0	4.563e-06	1082	0.4192	1.32	N
9.17	500.0	4.43e-06	1083	0.4103	0.4279	N
4.513	500.0	4.715e-06	1082	0.269	0.7194	N
5.455	500.0	4.282e-06	1082	0.2549	1.601	N
8.256	500.0	4.705e-06	1082	0.3493	0.9361	N
7.643	500.0	4.459e-06	1081	0.3285	0.8689	N
6.864	500.0	3.589e-06	1082	0.3709	0.9207	N
9.78	500.0	4.402e-06	1082	0.392	0.6782	N
5.625	500.0	4.221e-06	1083	0.4003	1.315	N
9.382	500.0	3.946e-06	1081	0.2531	1.032	N
4.113	500.0	4.684e-06	1081	0.131	2.351	N
8.924	500.0	4.132e-06	1082	0.1998	1.078	N
8.198	500.0	3.58e-06	1082	0.3585	1.237	N
5.573	500.0	4.515e-06	1082	0.3411	1.43	N
7.743	500.0	4.512e-06	1083	0.1166	1.493	N
8.576	500.0	4.687e-06	1082	0.2885	1.396	N
4.631	500.0	4.682e-06	1081	0.518	1.546	N
9.058	500.0	4.216e-06	1083	0.2963	0.9802	N
7.718	500.0	4.485e-06	1082	0.1459	1.401	N
8.457	500.0	4.122e-06	1083	0.2822	0.8057	N
6.078	500.0	3.917e-06	1081	0.3566	1.011	N
8.794	500.0	4.039e-06	1081	0.2559	1.018	N
4.105	500.0	4.682e-06	1082	0.2408	1.788	N
8.016	500.0	3.625e-06	1082	0.4219	0.8592	N
7.322	500.0	3.087e-06	1082	0.2818	0.9484	N
5.749	500.0	4.262e-06	1081	0.1951	1.115	N
7.012	500.0	3.604e-06	1081	0.09433	1.02	N
8.265	500.0	4.17e-06	1082	0.4286	1.099	N
5.477	500.0	4.069e-06	1083	0.1745	1.114	N
4.072	500.0	4.307e-06	1081	0.382	1.409	N
[truncated: 34,001 more rows]
