# Supplementary material for: Factors affecting aerosol SARS-CoV-2 transmission via HVAC systems; a modeling study
Source: PLoS Comput Biol. 2021 Oct 18;17(10):e1009474. doi: 10.1371/journal.pcbi.1009474 (PMC8553169; doi:10.1371/journal.pcbi.1009474)
Supplement: S1 Data — (ZIP) [file pcbi.1009474.s002.zip › ZippedData/In Room Filtration/InRoomCSVLabelDescriptions.csv]

Label	Description
ACH	Building HVAC Air Changes Per Hour for the realization
Release Rate [pfu/min]	Release rate of the infected emitter in plaque forming units per minute.
MMAD [meters]	Mass median aerodynamic dyameter of the aerosol particles
Population	Total number of people modeled in the realization
FOA	Fraction of outside air introduced by the HVAC system.
Infections	Number of infections predicted by the model for given realization.
In Room Filtration	Setting for in-room filtration units. "N" = "None" (no units). "R" = "Release Zone" (unit in the same zone as the emitter). "A" = "All" (unit in every room).
