# Supplementary material for: Factors affecting aerosol SARS-CoV-2 transmission via HVAC systems; a modeling study
Source: PLoS Comput Biol. 2021 Oct 18;17(10):e1009474. doi: 10.1371/journal.pcbi.1009474 (PMC8553169; doi:10.1371/journal.pcbi.1009474)
Supplement: S1 Data — (ZIP) [file pcbi.1009474.s002.zip › ZippedData/In Room Filtration/Plots.ipynb]

# %% [code]
# Agregate Data
import numpy as np
import pandas as pd
import matplotlib.pyplot as plt
import matplotlib
matplotlib.rcParams.update({'font.size': 6})

markers = "o", "^", "s", "x", "+"

def PlotData(ax, x, y25, y, y75, label, markerNumber, colorNumber):
    p = ax.plot(x,y,marker=markers[markerNumber], label=label, color='C' + str(colorNumber))
    ax.fill_between(x,y25,y75,alpha=0.25,color=p[-1].get_color())
    colorNumber = colorNumber+1
    markerNumber = markerNumber+1
    return markerNumber, colorNumber

def achText(data):
    return "ACH ~ " + str(np.round(data['ACH'].mean(),1))
def foaText(data):
    return "FOA ~ " + str(np.round(data['FOA'].mean(),2))

def InRoomText(data):
    return achText(data) + "\nMERV 8\n" + foaText(data)

def addText(ax, text, x=0.05, y = 0.96):
    ax.text(x, y, text, horizontalalignment='left', verticalalignment='top', transform = ax.transAxes, bbox=dict(alpha=1, fc="w"))
    
data = pd.read_csv("InRoom.csv")
x = data["Release Rate [pfu/min]"].unique()

plotData = {}

curveIdentifiers = data["In Room Filtration"].unique()
for ci in curveIdentifiers:
    plotData[ci] = {}
    curveData = data[data["In Room Filtration"] == ci]
    y25 = []
    y50 = []
    y75 = []
    for xPoint in x:
        yData = curveData[curveData["Release Rate [pfu/min]"]==xPoint]
        stats = (yData["Infections"]/yData["Population"]).describe()
        y25.append(stats["25%"])
        y50.append(stats["50%"])
        y75.append(stats["75%"])
    plotData[ci]["y25"] = y25
    plotData[ci]["y50"] = y50
    plotData[ci]["y75"] = y75
    
legendLabels = {
    "N":"None",
    "R":"Release",
    "A":"All"
}

fig, ax = plt.subplots(figsize=(3.5,3), dpi=300)
markerNumber = 0
colorNumber = 0
for inRoomSetting in legendLabels:
    label = legendLabels[inRoomSetting]
    y25 = plotData[inRoomSetting]["y25"]
    y50 = plotData[inRoomSetting]["y50"]
    y75 = plotData[inRoomSetting]["y75"]
    
    markerNumber, colorNumber = PlotData(ax, x, y25, y50, y75, label, markerNumber, colorNumber)
    
addText(ax, InRoomText(data), y=0.6)
ax.set_xticks(x)
ax.tick_params(axis='x', rotation=45)
ax.set_xlabel('Release Rate (PFU / min)')
ax.set_ylabel('Fraction of Population Infected per Work Day')
ax.legend(loc='upper left')
ax.set_title("In Room Filtration: OfficeBuilding");
ax.grid(axis='y', which='both')
   
plt.savefig("In_Room_Filteration.tif", bbox_inches='tight')  
