# Supplementary material for: Factors affecting aerosol SARS-CoV-2 transmission via HVAC systems; a modeling study
Source: PLoS Comput Biol. 2021 Oct 18;17(10):e1009474. doi: 10.1371/journal.pcbi.1009474 (PMC8553169; doi:10.1371/journal.pcbi.1009474)
Supplement: S1 Data — (ZIP) [file pcbi.1009474.s002.zip › ZippedData/README.txt]

Contained here are data files in csv format and jupyter notebook scripts behind the figures and tables presented in "Factors affecting aerosol SARS-CoV-2 transmission via HVAC systems; a modeling study"

Folder "ACH_FOA_Filtration" contains the data and for Figures 1 and 3 as well as Tables 2 and 3 along with a script for recreating Figures 1 and 3.

Folder "ApartmentExposures" contains the data for Figure 5 as well as Table C2 of the appendix along with a script for recreating Figure 5.

Folder "Groups Investigations" contains the data for Figures B1 and B2 and Tables B2, B3, and B4 of the appendix along with a script for recreating Figures B1 and B2.

Folder "In Room Filtration" contains the data for Figure 2 along with a script for recreating Figure 2.

Folder "Systematic Permutations" contains the data for Figure 4 along with a script for recreating Figure 4.
