# Supplementary material for: Factors affecting aerosol SARS-CoV-2 transmission via HVAC systems; a modeling study
Source: PLoS Comput Biol. 2021 Oct 18;17(10):e1009474. doi: 10.1371/journal.pcbi.1009474 (PMC8553169; doi:10.1371/journal.pcbi.1009474)
Supplement: S1 Data — (ZIP) [file pcbi.1009474.s002.zip › ZippedData/Systematic Permutations/Multiple.csv]

index	ACH	Release Rate [pfu/min]	MMAD [meters]	Population	Filter Rating [MERV]	FOA	Infections	Building Type
0	1.0	1000.0	4.002e-06	1082	4	0.1	8.921	O
1	1.0	1000.0	4.7e-06	1082	4	0.1	6.984	O
2	1.0	1000.0	3.598e-06	1082	4	0.1	10.53	O
3	1.0	1000.0	3.612e-06	1082	4	0.1	10.18	O
4	1.0	1000.0	4.078999999999999e-06	1082	4	0.1	7.556	O
5	1.0	1000.0	3.751e-06	1081	4	0.1	6.377999999999999	O
6	1.0	1000.0	4.4869999999999996e-06	1081	4	0.1	7.562	O
7	1.0	1000.0	4.54e-06	1082	4	0.1	8.904	O
8	1.0	1000.0	4.573e-06	1083	4	0.1	5.731	O
9	1.0	1000.0	3.897e-06	1081	4	0.1	7.485	O
10	1.0	1000.0	4.666e-06	1082	4	0.1	5.6739999999999995	O
11	1.0	1000.0	4.067e-06	1082	4	0.1	7.4879999999999995	O
12	1.0	1000.0	4.549e-06	1082	4	0.1	7.372999999999999	O
13	1.0	1000.0	4.2389999999999996e-06	1082	4	0.1	8.262	O
14	1.0	1000.0	3.504e-06	1082	4	0.1	10.06	O
15	1.0	1000.0	4.077e-06	1081	4	0.1	6.037999999999999	O
16	1.0	1000.0	4.113e-06	1082	4	0.1	5.5489999999999995	O
17	1.0	1000.0	4.094e-06	1082	4	0.1	5.544	O
18	1.0	1000.0	3.536e-06	1083	4	0.1	9.07	O
19	1.0	1000.0	4.315e-06	1082	4	0.1	6.377999999999999	O
20	1.0	1000.0	3.805e-06	1082	4	0.1	5.757999999999999	O
21	1.0	1000.0	3.751e-06	1082	4	0.1	6.074	O
22	1.0	1000.0	3.555e-06	1083	4	0.1	5.681	O
23	1.0	1000.0	4.382e-06	1082	4	0.1	6.917999999999999	O
24	1.0	1000.0	4.126e-06	1083	4	0.1	5.757999999999999	O
25	1.0	1000.0	4.56e-06	1082	4	0.1	12.3	O
26	1.0	1000.0	3.3489999999999996e-06	1081	4	0.1	5.85	O
27	1.0	1000.0	3.597e-06	1081	4	0.1	5.763999999999999	O
28	1.0	1000.0	3.737e-06	1081	4	0.1	5.472	O
29	1.0	1000.0	3.423e-06	1082	4	0.1	5.845	O
30	1.0	1000.0	3.684e-06	1081	4	0.1	6.476	O
31	1.0	1000.0	4.579e-06	1081	4	0.1	10.32	O
32	1.0	1000.0	3.772e-06	1081	4	0.1	7.465	O
33	1.0	1000.0	3.809e-06	1083	4	0.1	6.81	O
34	1.0	1000.0	4.348999999999999e-06	1082	4	0.1	8.654	O
35	1.0	1000.0	4.238e-06	1082	4	0.1	5.669	O
36	1.0	1000.0	3.764e-06	1083	4	0.1	9.062999999999999	O
37	1.0	1000.0	4.529e-06	1082	4	0.1	5.888	O
38	1.0	1000.0	3.866e-06	1083	4	0.1	5.33	O
39	1.0	1000.0	4.542e-06	1081	4	0.1	5.777	O
40	1.0	1000.0	3.827e-06	1082	4	0.1	5.455	O
41	1.0	1000.0	4.409e-06	1081	4	0.1	6.227	O
42	1.0	1000.0	2.9439999999999997e-06	1082	4	0.1	8.687999999999999	O
43	1.0	1000.0	4.4189999999999995e-06	1082	4	0.1	8.616	O
44	1.0	1000.0	4.568e-06	1081	4	0.1	6.246	O
45	1.0	1000.0	3.652e-06	1082	4	0.1	6.829	O
46	1.0	1000.0	4.731e-06	1081	4	0.1	7.086	O
47	1.0	1000.0	3.592e-06	1083	4	0.1	5.785	O
48	1.0	1000.0	3.08e-06	1082	4	0.1	5.897	O
49	1.0	1000.0	4.738e-06	1081	4	0.1	6.077999999999999	O
50	1.0	1000.0	4.559e-06	1081	4	0.1	7.235	O
51	1.0	1000.0	3.045e-06	1081	4	0.1	7.599	O
52	1.0	1000.0	3.305e-06	1082	4	0.1	6.482	O
53	1.0	1000.0	4.579e-06	1082	4	0.1	5.207999999999999	O
54	1.0	1000.0	4.188e-06	1082	4	0.1	5.626	O
55	1.0	1000.0	3.697e-06	1081	4	0.1	8.273	O
56	1.0	1000.0	4.247e-06	1082	4	0.1	5.372999999999999	O
57	1.0	1000.0	3.637e-06	1083	4	0.1	6.34	O
58	1.0	1000.0	4.569e-06	1082	4	0.1	5.075	O
59	1.0	1000.0	3.417e-06	1081	4	0.1	6.256	O
60	1.0	1000.0	3.307e-06	1082	4	0.1	6.242000000000001	O
61	1.0	1000.0	4.0519999999999995e-06	1082	4	0.1	6.646	O
62	1.0	1000.0	4.121e-06	1082	4	0.1	6.961	O
63	1.0	1000.0	3.022e-06	1083	4	0.1	5.928	O
64	1.0	1000.0	4.716e-06	1082	4	0.1	5.314	O
65	1.0	1000.0	4.71e-06	1081	4	0.1	6.767	O
66	1.0	1000.0	4.35e-06	1082	4	0.1	9.433	O
67	1.0	1000.0	4.701e-06	1082	4	0.1	8.422	O
68	1.0	1000.0	3.155e-06	1081	4	0.1	6.294	O
69	1.0	1000.0	3.197e-06	1082	4	0.1	7.957999999999999	O
70	1.0	1000.0	3.375e-06	1081	4	0.1	5.874	O
71	1.0	1000.0	4.335e-06	1081	4	0.1	6.401	O
72	1.0	1000.0	4.41e-06	1082	4	0.1	5.499	O
73	1.0	1000.0	4.072e-06	1083	4	0.1	10.64	O
74	1.0	1000.0	3.765e-06	1082	4	0.1	9.402999999999999	O
75	1.0	1000.0	4.375e-06	1082	4	0.1	6.4079999999999995	O
76	1.0	1000.0	2.97e-06	1083	4	0.1	10.48	O
77	1.0	1000.0	3.03e-06	1082	4	0.1	8.432	O
78	1.0	1000.0	3.747e-06	1081	4	0.1	5.609	O
79	1.0	1000.0	3.0919999999999998e-06	1081	4	0.1	5.657	O
80	1.0	1000.0	3.355e-06	1081	4	0.1	6.425	O
81	1.0	1000.0	4.656e-06	1082	4	0.1	6.934	O
82	1.0	1000.0	3.706e-06	1082	4	0.1	5.4479999999999995	O
83	1.0	1000.0	3.4519999999999997e-06	1082	4	0.1	5.666	O
84	1.0	1000.0	3.501e-06	1082	4	0.1	7.335	O
85	1.0	1000.0	3.21e-06	1081	4	0.1	5.757999999999999	O
86	1.0	1000.0	4.508e-06	1082	4	0.1	8.089	O
87	1.0	1000.0	4.031e-06	1082	4	0.1	5.319	O
88	1.0	1000.0	3.413e-06	1081	4	0.1	6.148	O
89	1.0	1000.0	4.398e-06	1082	4	0.1	10.82	O
90	1.0	1000.0	3.148e-06	1083	4	0.1	8.357999999999999	O
91	1.0	1000.0	4.097e-06	1082	4	0.1	5.885	O
92	1.0	1000.0	3.467e-06	1081	4	0.1	8.586	O
93	1.0	1000.0	4.4289999999999994e-06	1082	4	0.1	8.49	O
94	1.0	1000.0	2.959e-06	1083	4	0.1	7.945	O
95	1.0	1000.0	3.018e-06	1082	4	0.1	6.155	O
96	1.0	1000.0	3.2189999999999996e-06	1083	4	0.1	6.316	O
97	1.0	1000.0	4.737e-06	1081	4	0.1	6.296	O
98	1.0	1000.0	3.002e-06	1081	4	0.1	15.1	O
99	1.0	1000.0	3.0289999999999997e-06	1083	4	0.1	8.349	O
100	1.0	1000.0	3.0239999999999998e-06	1082	4	0.1	5.648	O
101	1.0	1000.0	3.558e-06	1082	4	0.1	6.421	O
102	1.0	1000.0	3.544e-06	1082	4	0.1	6.585	O
103	1.0	1000.0	3.836e-06	1083	4	0.1	5.683	O
104	1.0	1000.0	3.1919999999999997e-06	1082	4	0.1	11.47	O
105	1.0	1000.0	4.494e-06	1083	4	0.1	10.51	O
106	1.0	1000.0	4.068e-06	1083	4	0.1	5.992000000000001	O
107	1.0	1000.0	3.059e-06	1082	4	0.1	7.697	O
108	1.0	1000.0	3.842e-06	1082	4	0.1	5.994	O
109	1.0	1000.0	3.0289999999999997e-06	1083	4	0.1	5.694	O
110	1.0	1000.0	3.423e-06	1082	4	0.1	8.652999999999999	O
111	1.0	1000.0	3.433e-06	1082	4	0.1	8.484	O
112	1.0	1000.0	4.649e-06	1081	4	0.1	6.779	O
113	1.0	1000.0	4.561e-06	1082	4	0.1	10.14	O
114	1.0	1000.0	4.661e-06	1083	4	0.1	7.853	O
115	1.0	1000.0	4.437e-06	1083	4	0.1	5.239	O
116	1.0	1000.0	4.165e-06	1082	4	0.1	5.676	O
117	1.0	1000.0	3.88e-06	1082	4	0.1	5.684	O
118	1.0	1000.0	4.345e-06	1082	4	0.1	5.685	O
119	1.0	1000.0	3.218e-06	1082	4	0.1	8.093	O
120	1.0	1000.0	3.579e-06	1083	4	0.1	6.093999999999999	O
121	1.0	1000.0	4.587e-06	1083	4	0.1	5.809	O
122	1.0	1000.0	4.002e-06	1082	4	0.1	7.233	O
123	1.0	1000.0	4.6060000000000005e-06	1083	4	0.1	8.693999999999999	O
124	1.0	1000.0	3.856e-06	1083	4	0.1	8.481	O
125	1.0	1000.0	2.897e-06	1082	4	0.1	6.13	O
126	1.0	1000.0	4.541e-06	1083	4	0.1	5.632999999999999	O
127	1.0	1000.0	3.517e-06	1082	4	0.1	9.287	O
128	1.0	1000.0	2.903e-06	1082	4	0.1	7.85	O
129	1.0	1000.0	3.829e-06	1082	4	0.1	6.794	O
130	1.0	1000.0	3.602e-06	1082	4	0.1	5.542999999999999	O
131	1.0	1000.0	4.622e-06	1081	4	0.1	5.561	O
132	1.0	1000.0	3.051e-06	1082	4	0.1	8.542	O
133	1.0	1000.0	4.247e-06	1082	4	0.1	6.189	O
134	1.0	1000.0	3.355e-06	1082	4	0.1	5.38	O
135	1.0	1000.0	4.206e-06	1082	4	0.1	7.475	O
136	1.0	1000.0	3.12e-06	1081	4	0.1	5.772	O
137	1.0	1000.0	3.139e-06	1083	4	0.1	8.652999999999999	O
138	1.0	1000.0	2.932e-06	1083	4	0.1	5.83	O
139	1.0	1000.0	4.54e-06	1083	4	0.1	6.712999999999999	O
140	1.0	1000.0	3.53e-06	1083	4	0.1	10.32	O
141	1.0	1000.0	3.5739999999999996e-06	1081	4	0.1	7.871	O
142	1.0	1000.0	4.05e-06	1083	4	0.1	6.63	O
143	1.0	1000.0	4.301e-06	1081	4	0.1	5.716	O
144	1.0	1000.0	4.277e-06	1082	4	0.1	5.279	O
145	1.0	1000.0	4.219e-06	1081	4	0.1	6.92	O
146	1.0	1000.0	3.308e-06	1083	4	0.1	5.751	O
147	1.0	1000.0	3.41e-06	1083	4	0.1	12.07	O
148	1.0	1000.0	3.387e-06	1083	4	0.1	7.497999999999999	O
149	1.0	1000.0	4.678e-06	1082	4	0.1	13.12	O
150	1.0	1000.0	4.253999999999999e-06	1083	4	0.1	5.819	O
151	1.0	1000.0	3.571e-06	1083	4	0.1	5.761	O
152	1.0	1000.0	4.361e-06	1081	4	0.1	5.723	O
153	1.0	1000.0	4.512e-06	1083	4	0.1	5.222	O
154	1.0	1000.0	4.399e-06	1083	4	0.1	6.393	O
155	1.0	1000.0	3.462e-06	1083	4	0.1	8.22	O
156	1.0	1000.0	3.446e-06	1081	4	0.1	5.85	O
157	1.0	1000.0	4.067e-06	1081	4	0.1	6.244	O
158	1.0	1000.0	4.1319999999999996e-06	1083	4	0.1	5.561	O
159	1.0	1000.0	3.252e-06	1081	4	0.1	6.019	O
160	1.0	1000.0	4.621e-06	1081	4	0.1	5.454	O
161	1.0	1000.0	4.575e-06	1081	4	0.1	7.096	O
162	1.0	1000.0	3.5589999999999997e-06	1082	4	0.1	12.06	O
163	1.0	1000.0	4.705e-06	1081	4	0.1	5.702999999999999	O
164	1.0	1000.0	4.567e-06	1082	4	0.1	5.702999999999999	O
165	1.0	1000.0	4.152e-06	1082	4	0.1	10.68	O
166	1.0	1000.0	3.4069999999999997e-06	1081	4	0.1	8.815	O
167	1.0	1000.0	4.347e-06	1083	4	0.1	5.557	O
168	1.0	1000.0	3.1469999999999997e-06	1083	4	0.1	7.037999999999999	O
169	1.0	1000.0	4.625e-06	1081	4	0.1	7.27	O
170	1.0	1000.0	4.646e-06	1083	4	0.1	8.651	O
171	1.0	1000.0	4.174e-06	1082	4	0.1	5.78	O
172	1.0	1000.0	4.465e-06	1082	4	0.1	7.975	O
173	1.0	1000.0	3.054e-06	1081	4	0.1	5.718999999999999	O
174	1.0	1000.0	3.878e-06	1081	4	0.1	5.7829999999999995	O
175	1.0	1000.0	4.245e-06	1081	4	0.1	5.667999999999999	O
176	1.0	1000.0	4.458e-06	1083	4	0.1	5.996	O
177	1.0	1000.0	4.482e-06	1083	4	0.1	5.857	O
178	1.0	1000.0	3.931e-06	1081	4	0.1	7.058	O
179	1.0	1000.0	4.515e-06	1083	4	0.1	5.965	O
180	1.0	1000.0	3.501e-06	1081	4	0.1	5.632999999999999	O
181	1.0	1000.0	3.861e-06	1081	4	0.1	5.984	O
182	1.0	1000.0	4.633e-06	1083	4	0.1	5.044	O
183	1.0	1000.0	3.96e-06	1083	4	0.1	8.051	O
184	1.0	1000.0	3.295e-06	1082	4	0.1	6.218	O
185	1.0	1000.0	2.879e-06	1082	4	0.1	7.249	O
186	1.0	1000.0	4.517e-06	1082	4	0.1	6.112	O
187	1.0	1000.0	4.297e-06	1081	4	0.1	5.569	O
188	1.0	1000.0	3.0739999999999997e-06	1081	4	0.1	6.267	O
189	1.0	1000.0	3.702e-06	1081	4	0.1	8.318	O
190	1.0	1000.0	3.446e-06	1082	4	0.1	8.135	O
191	1.0	1000.0	4.401e-06	1082	4	0.1	6.107	O
192	1.0	1000.0	3.489e-06	1082	4	0.1	5.751	O
193	1.0	1000.0	4.442e-06	1082	4	0.1	4.756	O
194	1.0	1000.0	3.827e-06	1082	4	0.1	5.7139999999999995	O
195	1.0	1000.0	3.355e-06	1083	4	0.1	8.425	O
196	1.0	1000.0	4.557e-06	1081	4	0.1	5.636	O
197	1.0	1000.0	3.858e-06	1082	4	0.1	10.44	O
198	1.0	1000.0	4.592e-06	1081	4	0.1	8.802	O
199	1.0	1000.0	4.33e-06	1081	4	0.1	10.94	O
200	1.0	1000.0	4.732e-06	1082	4	0.1	9.834	O
201	1.0	1000.0	4.718e-06	1083	4	0.1	5.78	O
202	1.0	1000.0	4.64e-06	1082	4	0.1	5.532	O
203	1.0	1000.0	4.117e-06	1083	4	0.1	6.3	O
204	1.0	1000.0	4.567e-06	1081	4	0.1	5.428	O
205	1.0	1000.0	3.883e-06	1081	4	0.1	7.055	O
206	1.0	1000.0	3.7460000000000002e-06	1082	4	0.1	5.818	O
207	1.0	1000.0	4.47e-06	1081	4	0.1	5.722	O
208	1.0	1000.0	3.3089999999999996e-06	1082	4	0.1	5.763999999999999	O
209	1.0	1000.0	4.653e-06	1083	4	0.1	7.171	O
210	1.0	1000.0	4.721e-06	1082	4	0.1	5.6370000000000005	O
211	1.0	1000.0	3.347e-06	1081	4	0.1	7.8629999999999995	O
212	1.0	1000.0	4.109e-06	1082	4	0.1	5.716	O
213	1.0	1000.0	3.671e-06	1082	4	0.1	5.87	O
214	1.0	1000.0	4.605e-06	1083	4	0.1	5.984	O
215	1.0	1000.0	3.437e-06	1081	4	0.1	6.093	O
216	1.0	1000.0	3.213e-06	1082	4	0.1	8.116	O
217	1.0	1000.0	4.104e-06	1083	4	0.1	8.899	O
218	1.0	1000.0	4.2489999999999995e-06	1083	4	0.1	5.777	O
219	1.0	1000.0	3.212e-06	1082	4	0.1	6.017	O
220	1.0	1000.0	4.643e-06	1082	4	0.1	6.702999999999999	O
221	1.0	1000.0	4.597e-06	1083	4	0.1	6.443	O
222	1.0	1000.0	4.523e-06	1082	4	0.1	8.631	O
223	1.0	1000.0	3.011e-06	1082	4	0.1	5.68	O
224	1.0	1000.0	3.1289999999999996e-06	1081	4	0.1	5.744	O
225	1.0	1000.0	4.639e-06	1083	4	0.1	6.462999999999999	O
226	1.0	1000.0	4.167e-06	1082	4	0.1	5.496	O
227	1.0	1000.0	3.536e-06	1083	4	0.1	7.405	O
228	1.0	1000.0	3.4810000000000002e-06	1082	4	0.1	6.466	O
229	1.0	1000.0	4.651e-06	1083	4	0.1	6.519	O
230	1.0	1000.0	4.327e-06	1083	4	0.1	7.309	O
231	1.0	1000.0	4.732e-06	1082	4	0.1	5.711	O
232	1.0	1000.0	4.22e-06	1083	4	0.1	6.24	O
233	1.0	1000.0	3.267e-06	1081	4	0.1	6.914	O
234	1.0	1000.0	4.493e-06	1083	4	0.1	5.263	O
235	1.0	1000.0	3.122e-06	1082	4	0.1	8.232999999999999	O
236	1.0	1000.0	4.634e-06	1083	4	0.1	5.652	O
237	1.0	1000.0	3.997e-06	1082	4	0.1	5.56	O
238	1.0	1000.0	3.48e-06	1082	4	0.1	9.038	O
239	1.0	1000.0	3.58e-06	1083	4	0.1	11.1	O
240	1.0	1000.0	3.0069999999999998e-06	1082	4	0.1	8.052999999999999	O
241	1.0	1000.0	3.547e-06	1083	4	0.1	5.763999999999999	O
242	1.0	1000.0	4.4969999999999995e-06	1083	4	0.1	5.667999999999999	O
243	1.0	1000.0	4.668e-06	1081	4	0.1	6.176	O
244	1.0	1000.0	3.999e-06	1083	4	0.1	8.402999999999999	O
245	1.0	1000.0	3.455e-06	1082	4	0.1	5.928	O
246	1.0	1000.0	4.149e-06	1082	4	0.1	6.529	O
247	1.0	1000.0	3.96e-06	1082	4	0.1	8.467	O
248	1.0	1000.0	4.551e-06	1081	4	0.1	5.813	O
249	1.0	1000.0	3.3389999999999997e-06	1081	4	0.1	9.878	O
250	1.0	1000.0	3.224e-06	1081	4	0.1	11.02	O
251	1.0	1000.0	3.5819999999999998e-06	1082	4	0.1	5.702999999999999	O
252	1.0	1000.0	4.554e-06	1081	4	0.1	5.976	O
253	1.0	1000.0	4.253e-06	1082	4	0.1	6.545	O
254	1.0	1000.0	3.8719999999999995e-06	1081	4	0.1	7.053999999999999	O
255	1.0	1000.0	4.355e-06	1082	4	0.1	5.412999999999999	O
256	1.0	1000.0	4.187e-06	1082	4	0.1	5.534	O
257	1.0	1000.0	4.44e-06	1083	4	0.1	8.642999999999999	O
258	1.0	1000.0	2.911e-06	1081	4	0.1	6.894	O
259	1.0	1000.0	4.168e-06	1081	4	0.1	5.2379999999999995	O
260	1.0	1000.0	3.229e-06	1082	4	0.1	5.851	O
261	1.0	1000.0	4.204e-06	1082	4	0.1	6.6579999999999995	O
262	1.0	1000.0	2.876e-06	1082	4	0.1	11.85	O
263	1.0	1000.0	4.592e-06	1082	4	0.1	8.812999999999999	O
264	1.0	1000.0	3.449e-06	1082	4	0.1	7.26	O
265	1.0	1000.0	3.3939999999999996e-06	1082	4	0.1	5.81	O
266	1.0	1000.0	3.8839999999999996e-06	1083	4	0.1	9.501	O
267	1.0	1000.0	4.031e-06	1082	4	0.1	8.978	O
268	1.0	1000.0	4.603e-06	1081	4	0.1	8.547	O
269	1.0	1000.0	3.1260000000000002e-06	1081	4	0.1	6.119	O
270	1.0	1000.0	3.982e-06	1082	4	0.1	6.752999999999999	O
271	1.0	1000.0	3.7339999999999997e-06	1083	4	0.1	10.02	O
272	1.0	1000.0	4.442e-06	1082	4	0.1	5.646	O
273	1.0	1000.0	4.732e-06	1082	4	0.1	7.428	O
274	1.0	1000.0	4.74e-06	1082	4	0.1	8.637	O
275	1.0	1000.0	3.6039999999999997e-06	1083	4	0.1	10.54	O
276	1.0	1000.0	3.988999999999999e-06	1082	4	0.1	5.447	O
277	1.0	1000.0	4.197e-06	1081	4	0.1	6.587999999999999	O
278	1.0	1000.0	3.377e-06	1082	4	0.1	6.242000000000001	O
279	1.0	1000.0	3.049e-06	1082	4	0.1	7.04	O
280	1.0	1000.0	3.4919999999999998e-06	1081	4	0.1	7.135	O
281	1.0	1000.0	2.959e-06	1082	4	0.1	8.118	O
282	1.0	1000.0	3.766e-06	1082	4	0.1	9.867	O
283	1.0	1000.0	4.683e-06	1082	4	0.1	6.559	O
284	1.0	1000.0	3.764e-06	1083	4	0.1	5.636	O
285	1.0	1000.0	3.985e-06	1082	4	0.1	5.671	O
286	1.0	1000.0	4.379e-06	1082	4	0.1	6.752999999999999	O
287	1.0	1000.0	3.6539999999999997e-06	1081	4	0.1	6.335	O
288	1.0	1000.0	4.499e-06	1083	4	0.1	6.136	O
289	1.0	1000.0	3.172e-06	1083	4	0.1	5.7620000000000005	O
290	1.0	1000.0	4.357e-06	1081	4	0.1	6.722	O
291	1.0	1000.0	4.49e-06	1082	4	0.1	9.228	O
292	1.0	1000.0	4.041e-06	1082	4	0.1	5.3229999999999995	O
293	1.0	1000.0	3.267e-06	1082	4	0.1	6.215	O
294	1.0	1000.0	4.405e-06	1082	4	0.1	11.08	O
295	1.0	1000.0	4.551e-06	1082	4	0.1	5.718999999999999	O
296	1.0	1000.0	3.414e-06	1082	4	0.1	5.739	O
297	1.0	1000.0	3.22e-06	1083	4	0.1	5.62	O
298	1.0	1000.0	3.824e-06	1082	4	0.1	9.492	O
299	1.0	1000.0	4.258e-06	1082	4	0.1	6.072	O
300	1.0	1000.0	4.207e-06	1082	4	0.1	5.766	O
301	1.0	1000.0	4.597e-06	1082	4	0.1	5.749	O
302	1.0	1000.0	3.845e-06	1082	4	0.1	5.135	O
303	1.0	1000.0	3.191e-06	1081	4	0.1	8.677	O
304	1.0	1000.0	3.988e-06	1082	4	0.1	8.227	O
305	1.0	1000.0	3.809e-06	1082	4	0.1	6.145	O
306	1.0	1000.0	4.371e-06	1083	4	0.1	7.621	O
307	1.0	1000.0	3.75e-06	1081	4	0.1	7.454	O
308	1.0	1000.0	3.152e-06	1082	4	0.1	6.617999999999999	O
309	1.0	1000.0	4.275e-06	1082	4	0.1	5.681	O
310	1.0	1000.0	3.063e-06	1081	4	0.1	5.622999999999999	O
311	1.0	1000.0	4.38e-06	1081	4	0.1	6.687	O
312	1.0	1000.0	4.35e-06	1083	4	0.1	6.468	O
313	1.0	1000.0	3.926e-06	1082	4	0.1	5.681	O
314	1.0	1000.0	4.648e-06	1082	4	0.1	5.864	O
315	1.0	1000.0	4.123e-06	1083	4	0.1	7.273	O
316	1.0	1000.0	4.123e-06	1082	4	0.1	12.54	O
317	1.0	1000.0	4.393e-06	1083	4	0.1	5.372999999999999	O
318	1.0	1000.0	4.112e-06	1081	4	0.1	5.818	O
319	1.0	1000.0	4.39e-06	1081	4	0.1	5.894	O
320	1.0	1000.0	4.021e-06	1082	4	0.1	5.862	O
321	1.0	1000.0	3.0119999999999997e-06	1082	4	0.1	5.678	O
322	1.0	1000.0	3.179e-06	1082	4	0.1	9.673	O
323	1.0	1000.0	4.245e-06	1082	4	0.1	8.955	O
324	1.0	1000.0	3.415e-06	1081	4	0.1	9.227	O
325	1.0	1000.0	3.24e-06	1081	4	0.1	10.63	O
326	1.0	1000.0	3.725e-06	1082	4	0.1	8.754	O
327	1.0	1000.0	4.624e-06	1083	4	0.1	6.188	O
328	1.0	1000.0	3.935e-06	1082	4	0.1	6.562	O
329	1.0	1000.0	3.149e-06	1082	4	0.1	9.95	O
330	1.0	1000.0	3.706e-06	1081	4	0.1	8.359	O
331	1.0	1000.0	3.987e-06	1082	4	0.1	5.602	O
332	1.0	1000.0	4.534e-06	1083	4	0.1	5.957999999999999	O
333	1.0	1000.0	3.851e-06	1082	4	0.1	8.664	O
334	1.0	1000.0	4.33e-06	1083	4	0.1	7.074	O
335	1.0	1000.0	3.964e-06	1082	4	0.1	5.627999999999999	O
336	1.0	1000.0	3.4289999999999997e-06	1082	4	0.1	7.002999999999999	O
337	1.0	1000.0	3.115e-06	1082	4	0.1	5.9239999999999995	O
338	1.0	1000.0	4.102e-06	1082	4	0.1	8.154	O
339	1.0	1000.0	3.825e-06	1081	4	0.1	5.64	O
340	1.0	1000.0	3.2939999999999997e-06	1082	4	0.1	10.74	O
341	1.0	1000.0	4.267e-06	1083	4	0.1	7.976	O
342	1.0	1000.0	3.7939999999999996e-06	1082	4	0.1	6.327999999999999	O
343	1.0	1000.0	4.643e-06	1081	4	0.1	5.803999999999999	O
344	1.0	1000.0	3.97e-06	1082	4	0.1	6.125	O
345	1.0	1000.0	3.856e-06	1083	4	0.1	10.91	O
346	1.0	1000.0	3.176e-06	1081	4	0.1	7.937	O
347	1.0	1000.0	4.204e-06	1082	4	0.1	10.24	O
348	1.0	1000.0	3.417e-06	1081	4	0.1	7.867000000000001	O
349	1.0	1000.0	3.968e-06	1081	4	0.1	5.71	O
350	1.0	1000.0	4.467e-06	1082	4	0.1	5.435	O
351	1.0	1000.0	3.98e-06	1083	4	0.1	9.139	O
352	1.0	1000.0	4.507e-06	1081	4	0.1	5.919	O
353	1.0	1000.0	3.645e-06	1083	4	0.1	6.393	O
354	1.0	1000.0	3.898e-06	1082	4	0.1	11.94	O
355	1.0	1000.0	4.333e-06	1081	4	0.1	5.936	O
356	1.0	1000.0	3.2989999999999997e-06	1082	4	0.1	9.814	O
357	1.0	1000.0	4.218e-06	1081	4	0.1	7.657	O
358	1.0	1000.0	4.728e-06	1082	4	0.1	5.767	O
359	1.0	1000.0	4.565e-06	1082	4	0.1	6.359	O
360	1.0	1000.0	3.375e-06	1083	4	0.1	5.678999999999999	O
361	1.0	1000.0	4.203e-06	1083	4	0.1	6.855	O
362	1.0	1000.0	3.879e-06	1083	4	0.1	6.653	O
363	1.0	1000.0	4.439e-06	1081	4	0.1	5.886	O
364	1.0	1000.0	3.837e-06	1082	4	0.1	11.14	O
365	1.0	1000.0	2.92e-06	1083	4	0.1	5.96	O
366	1.0	1000.0	3.851e-06	1083	4	0.1	10.16	O
367	1.0	1000.0	4.207e-06	1082	4	0.1	5.824	O
368	1.0	1000.0	4.587e-06	1083	4	0.1	7.682	O
369	1.0	1000.0	4.155e-06	1082	4	0.1	6.917999999999999	O
370	1.0	1000.0	4.28e-06	1081	4	0.1	9.467	O
371	1.0	1000.0	4.293e-06	1081	4	0.1	5.684	O
372	1.0	1000.0	4.3969999999999996e-06	1082	4	0.1	6.888	O
373	1.0	1000.0	4.289e-06	1081	4	0.1	6.183	O
374	1.0	1000.0	3.356e-06	1082	4	0.1	7.68	O
375	1.0	1000.0	3.9789999999999995e-06	1082	4	0.1	6.327000000000001	O
376	1.0	1000.0	3.5139999999999997e-06	1081	4	0.1	14.25	O
377	1.0	1000.0	4.65e-06	1082	4	0.1	5.75	O
378	1.0	1000.0	3.925e-06	1083	4	0.1	4.876	O
379	1.0	1000.0	3.11e-06	1082	4	0.1	7.667999999999999	O
380	1.0	1000.0	4.498e-06	1081	4	0.1	6.968999999999999	O
381	1.0	1000.0	3.71e-06	1081	4	0.1	5.904	O
382	1.0	1000.0	3.152e-06	1081	4	0.1	7.901	O
383	1.0	1000.0	3.965e-06	1082	4	0.1	4.926	O
384	1.0	1000.0	4.527e-06	1083	4	0.1	6.4639999999999995	O
385	1.0	1000.0	4.625e-06	1082	4	0.1	6.845	O
386	1.0	1000.0	3.072e-06	1081	4	0.1	8.088	O
387	1.0	1000.0	4.168e-06	1082	4	0.1	5.77	O
388	1.0	1000.0	4.467e-06	1082	4	0.1	5.9	O
389	1.0	1000.0	4.7130000000000004e-06	1082	4	0.1	5.88	O
390	1.0	1000.0	3.787e-06	1083	4	0.1	8.16	O
391	1.0	1000.0	4.295e-06	1081	4	0.1	5.6129999999999995	O
392	1.0	1000.0	3.74e-06	1082	4	0.1	6.138	O
393	1.0	1000.0	3.836e-06	1082	4	0.1	9.843	O
394	1.0	1000.0	4.55e-06	1081	4	0.1	5.817	O
395	1.0	1000.0	3.951e-06	1082	4	0.1	6.774	O
396	1.0	1000.0	4.587e-06	1081	4	0.1	5.716	O
397	1.0	1000.0	3.567e-06	1082	4	0.1	5.5729999999999995	O
398	1.0	1000.0	3.868e-06	1081	4	0.1	6.513	O
399	1.0	1000.0	3.973e-06	1082	4	0.1	7.72	O
400	1.0	1000.0	4.6960000000000004e-06	1081	4	0.1	5.577999999999999	O
401	1.0	1000.0	3.6319999999999997e-06	1082	4	0.1	9.575	O
402	1.0	1000.0	3.032e-06	1082	4	0.1	7.059	O
403	1.0	1000.0	3.929e-06	1082	4	0.1	5.6579999999999995	O
404	1.0	1000.0	3.987e-06	1082	4	0.1	5.584	O
405	1.0	1000.0	4.102e-06	1082	4	0.1	6.242999999999999	O
406	1.0	1000.0	4.473e-06	1082	4	0.1	8.411	O
407	1.0	1000.0	4.482e-06	1082	4	0.1	6.485	O
408	1.0	1000.0	3.48e-06	1081	4	0.1	9.507	O
409	1.0	1000.0	3.975e-06	1082	4	0.1	9.418	O
410	1.0	1000.0	3.467e-06	1082	4	0.1	7.197	O
411	1.0	1000.0	4.649e-06	1082	4	0.1	5.7620000000000005	O
412	1.0	1000.0	3.759e-06	1081	4	0.1	6.827000000000001	O
413	1.0	1000.0	3.502e-06	1083	4	0.1	6.27	O
414	1.0	1000.0	3.892e-06	1083	4	0.1	10.24	O
415	1.0	1000.0	4.634e-06	1081	4	0.1	5.575	O
416	1.0	1000.0	3.635e-06	1082	4	0.1	7.676	O
417	1.0	1000.0	3.172e-06	1083	4	0.1	5.912999999999999	O
418	1.0	1000.0	4.72e-06	1082	4	0.1	12.02	O
419	1.0	1000.0	4.65e-06	1082	4	0.1	5.535	O
420	1.0	1000.0	4.1589999999999995e-06	1082	4	0.1	5.591	O
421	1.0	1000.0	4.359e-06	1083	4	0.1	6.787000000000001	O
422	1.0	1000.0	3.387e-06	1083	4	0.1	8.097999999999999	O
423	1.0	1000.0	3.077e-06	1082	4	0.1	7.3629999999999995	O
424	1.0	1000.0	4.739e-06	1083	4	0.1	7.9879999999999995	O
425	1.0	1000.0	4.489e-06	1082	4	0.1	5.896	O
426	1.0	1000.0	2.972e-06	1081	4	0.1	7.274	O
427	1.0	1000.0	4.427e-06	1083	4	0.1	5.183	O
428	1.0	1000.0	3.31e-06	1081	4	0.1	6.354	O
429	1.0	1000.0	4.196e-06	1082	4	0.1	10.56	O
430	1.0	1000.0	4.3169999999999995e-06	1082	4	0.1	7.92	O
431	1.0	1000.0	3.847e-06	1083	4	0.1	7.79	O
432	1.0	1000.0	4.354e-06	1082	4	0.1	6.83	O
433	1.0	1000.0	3.87e-06	1081	4	0.1	7.317	O
434	1.0	1000.0	3.568e-06	1083	4	0.1	6.545	O
435	1.0	1000.0	4.123e-06	1081	4	0.1	8.214	O
436	1.0	1000.0	3.966e-06	1081	4	0.1	5.033	O
437	1.0	1000.0	4.639e-06	1081	4	0.1	5.622999999999999	O
438	1.0	1000.0	4.521e-06	1082	4	0.1	8.392999999999999	O
439	1.0	1000.0	4.624e-06	1081	4	0.1	5.454	O
440	1.0	1000.0	4.225e-06	1082	4	0.1	5.835	O
441	1.0	1000.0	2.987e-06	1082	4	0.1	5.569	O
442	1.0	1000.0	3.297e-06	1081	4	0.1	8.823	O
443	1.0	1000.0	4.631e-06	1082	4	0.1	7.609	O
444	1.0	1000.0	3.832e-06	1082	4	0.1	5.978	O
445	1.0	1000.0	3.943e-06	1082	4	0.1	5.875	O
446	1.0	1000.0	4.48e-06	1081	4	0.1	5.254	O
447	1.0	1000.0	2.892e-06	1081	4	0.1	11.23	O
448	1.0	1000.0	3.082e-06	1082	4	0.1	6.311	O
449	1.0	1000.0	4.252e-06	1082	4	0.1	5.774	O
450	1.0	1000.0	4.671e-06	1082	4	0.1	5.46	O
451	1.0	1000.0	3.873e-06	1081	4	0.1	5.778	O
452	1.0	1000.0	4.451e-06	1082	4	0.1	5.843	O
453	1.0	1000.0	4.3410000000000005e-06	1082	4	0.1	7.074	O
454	1.0	1000.0	3.687e-06	1083	4	0.1	6.626	O
455	1.0	1000.0	4.442e-06	1081	4	0.1	5.814	O
456	1.0	1000.0	4.652e-06	1083	4	0.1	10.1	O
457	1.0	1000.0	4.004e-06	1083	4	0.1	4.915	O
458	1.0	1000.0	3.108e-06	1081	4	0.1	6.314	O
459	1.0	1000.0	4.277e-06	1082	4	0.1	6.997999999999999	O
460	1.0	1000.0	4.089e-06	1083	4	0.1	5.511	O
461	1.0	1000.0	4.209e-06	1082	4	0.1	6.0889999999999995	O
462	1.0	1000.0	4.6839999999999995e-06	1082	4	0.1	7.3	O
463	1.0	1000.0	4.458e-06	1083	4	0.1	5.944	O
464	1.0	1000.0	4.716e-06	1082	4	0.1	5.395	O
465	1.0	1000.0	2.9789999999999998e-06	1082	4	0.1	7.265	O
466	1.0	1000.0	3.22e-06	1082	4	0.1	5.752999999999999	O
467	1.0	1000.0	4.53e-06	1082	4	0.1	5.849	O
468	1.0	1000.0	3.541e-06	1082	4	0.1	6.131	O
469	1.0	1000.0	4.5139999999999995e-06	1083	4	0.1	11.4	O
470	1.0	1000.0	3.48e-06	1083	4	0.1	7.709	O
471	1.0	1000.0	4.167e-06	1081	4	0.1	5.575	O
472	1.0	1000.0	4.718e-06	1082	4	0.1	5.654	O
473	1.0	1000.0	4.128e-06	1083	4	0.1	8.014	O
474	1.0	1000.0	4.404e-06	1082	4	0.1	5.635	O
475	1.0	1000.0	4.031e-06	1082	4	0.1	6.051	O
476	1.0	1000.0	2.9489999999999996e-06	1081	4	0.1	9.394	O
477	1.0	1000.0	4.613e-06	1083	4	0.1	12.47	O
478	1.0	1000.0	3.417e-06	1082	4	0.1	6.4	O
479	1.0	1000.0	3.589e-06	1083	4	0.1	8.871	O
480	1.0	1000.0	2.96e-06	1081	4	0.1	7.997999999999999	O
481	1.0	1000.0	3.814e-06	1083	4	0.1	8.032	O
482	1.0	1000.0	4.65e-06	1081	4	0.1	5.449	O
483	1.0	1000.0	3.841e-06	1083	4	0.1	11.88	O
484	1.0	1000.0	3.253e-06	1081	4	0.1	6.846	O
485	1.0	1000.0	4.196e-06	1082	4	0.1	7.091	O
486	1.0	1000.0	3.7289999999999998e-06	1083	4	0.1	5.96	O
487	1.0	1000.0	4.508e-06	1082	4	0.1	6.947	O
488	1.0	1000.0	4.389e-06	1082	4	0.1	5.593	O
489	1.0	1000.0	3.926e-06	1082	4	0.1	5.462999999999999	O
490	1.0	1000.0	4.24e-06	1082	4	0.1	9.772	O
491	1.0	1000.0	3.325e-06	1082	4	0.1	5.577999999999999	O
492	1.0	1000.0	3.02e-06	1082	4	0.1	8.149	O
493	1.0	1000.0	3.279e-06	1082	4	0.1	10.22	O
494	1.0	1000.0	4.705e-06	1083	4	0.1	6.954	O
495	1.0	1000.0	2.965e-06	1081	4	0.1	5.794	O
496	1.0	1000.0	4.06e-06	1082	4	0.1	5.806	O
497	1.0	1000.0	3.562e-06	1082	4	0.1	6.727	O
498	1.0	1000.0	4.055e-06	1083	4	0.1	10.03	O
499	1.0	1000.0	4.408e-06	1081	4	0.1	5.795	O
500	1.0	1000.0	4.352e-06	1082	4	0.1	5.48	O
501	1.0	1000.0	3.235e-06	1082	4	0.1	5.669	O
502	1.0	1000.0	3.527e-06	1081	4	0.1	6.0120000000000005	O
503	1.0	1000.0	4.692e-06	1083	4	0.1	6.494	O
504	1.0	1000.0	4.105e-06	1083	4	0.1	5.617999999999999	O
505	1.0	1000.0	4.3119999999999995e-06	1082	4	0.1	6.433	O
506	1.0	1000.0	3.4639999999999998e-06	1081	4	0.1	4.859	O
507	1.0	1000.0	3.705e-06	1082	4	0.1	6.063	O
508	1.0	1000.0	3.93e-06	1081	4	0.1	8.179	O
509	1.0	1000.0	3.167e-06	1082	4	0.1	5.864	O
510	1.0	1000.0	3.2330000000000002e-06	1081	4	0.1	6.954	O
511	1.0	1000.0	4.677e-06	1081	4	0.1	6.228	O
512	1.0	1000.0	4.118e-06	1082	4	0.1	6.862	O
513	1.0	1000.0	4.654e-06	1082	4	0.1	5.837999999999999	O
514	1.0	1000.0	4.059e-06	1083	4	0.1	5.6129999999999995	O
515	1.0	1000.0	4.087e-06	1083	4	0.1	7.672999999999999	O
516	1.0	1000.0	3.999e-06	1081	4	0.1	5.818	O
517	1.0	1000.0	3.401e-06	1081	4	0.1	14.0	O
518	1.0	1000.0	3.9789999999999995e-06	1081	4	0.1	7.985	O
519	1.0	1000.0	4.666e-06	1082	4	0.1	9.667	O
520	1.0	1000.0	3.888e-06	1082	4	0.1	5.746	O
521	1.0	1000.0	4.099e-06	1082	4	0.1	6.76	O
522	1.0	1000.0	4.636e-06	1082	4	0.1	6.945	O
523	1.0	1000.0	4.512e-06	1082	4	0.1	5.648	O
524	1.0	1000.0	3.4019999999999998e-06	1081	4	0.1	7.742000000000001	O
525	1.0	1000.0	4.574e-06	1083	4	0.1	8.626	O
526	1.0	1000.0	3.83e-06	1082	4	0.1	6.92	O
527	1.0	1000.0	4.569e-06	1082	4	0.1	6.324	O
528	1.0	1000.0	3.018e-06	1082	4	0.1	9.363	O
529	1.0	1000.0	4.25e-06	1082	4	0.1	7.513999999999999	O
530	1.0	1000.0	4.555e-06	1082	4	0.1	6.1339999999999995	O
531	1.0	1000.0	4.6839999999999995e-06	1083	4	0.1	5.747999999999999	O
532	1.0	1000.0	4.3969999999999996e-06	1081	4	0.1	6.101	O
533	1.0	1000.0	4.553e-06	1082	4	0.1	8.392999999999999	O
534	1.0	1000.0	3.635e-06	1083	4	0.1	6.011	O
535	1.0	1000.0	3.216e-06	1083	4	0.1	9.541	O
536	1.0	1000.0	4.687e-06	1082	4	0.1	9.509	O
537	1.0	1000.0	3.415e-06	1083	4	0.1	8.235	O
538	1.0	1000.0	4.704e-06	1082	4	0.1	5.712999999999999	O
539	1.0	1000.0	3.517e-06	1081	4	0.1	8.672	O
540	1.0	1000.0	4.682e-06	1082	4	0.1	5.388	O
541	1.0	1000.0	4.3389999999999995e-06	1081	4	0.1	6.452999999999999	O
542	1.0	1000.0	3.829e-06	1083	4	0.1	7.499	O
543	1.0	1000.0	4.002e-06	1082	4	0.1	6.207999999999999	O
544	1.0	1000.0	3.822e-06	1083	4	0.1	6.268	O
545	1.0	1000.0	4.521e-06	1083	4	0.1	6.952000000000001	O
546	1.0	1000.0	4.1589999999999995e-06	1081	4	0.1	8.523	O
547	1.0	1000.0	4.031e-06	1081	4	0.1	6.607	O
548	1.0	1000.0	4.413e-06	1082	4	0.1	5.337999999999999	O
549	1.0	1000.0	3.3389999999999997e-06	1082	4	0.1	5.626	O
550	1.0	1000.0	4.104e-06	1083	4	0.1	8.882	O
551	1.0	1000.0	4.645e-06	1081	4	0.1	6.412000000000001	O
552	1.0	1000.0	3.047e-06	1083	4	0.1	11.53	O
553	1.0	1000.0	3.397e-06	1082	4	0.1	8.042	O
554	1.0	1000.0	4.709e-06	1083	4	0.1	9.245	O
555	1.0	1000.0	3.824e-06	1082	4	0.1	5.426	O
556	1.0	1000.0	4.44e-06	1081	4	0.1	5.832999999999999	O
557	1.0	1000.0	4.43e-06	1082	4	0.1	5.864	O
558	1.0	1000.0	4.409e-06	1082	4	0.1	5.6	O
559	1.0	1000.0	3.719e-06	1082	4	0.1	5.718	O
560	1.0	1000.0	2.969e-06	1082	4	0.1	13.48	O
561	1.0	1000.0	4.302e-06	1082	4	0.1	5.445	O
562	1.0	1000.0	4.61e-06	1083	4	0.1	5.432	O
563	1.0	1000.0	3.109e-06	1082	4	0.1	8.887	O
564	1.0	1000.0	4.352e-06	1083	4	0.1	6.112	O
565	1.0	1000.0	4.288e-06	1081	4	0.1	5.672999999999999	O
566	1.0	1000.0	4.707e-06	1081	4	0.1	5.615	O
567	1.0	1000.0	3.229e-06	1081	4	0.1	6.737	O
568	1.0	1000.0	3.058e-06	1082	4	0.1	10.83	O
569	1.0	1000.0	3.695e-06	1082	4	0.1	5.697	O
570	1.0	1000.0	3.4389999999999996e-06	1081	4	0.1	5.439	O
571	1.0	1000.0	3.6589999999999996e-06	1082	4	0.1	6.862	O
572	1.0	1000.0	4.584e-06	1082	4	0.1	7.374	O
573	1.0	1000.0	3.306e-06	1082	4	0.1	5.556	O
574	1.0	1000.0	2.887e-06	1081	4	0.1	5.553	O
575	1.0	1000.0	3.271e-06	1082	4	0.1	5.367999999999999	O
576	1.0	1000.0	3.765e-06	1083	4	0.1	9.241	O
577	1.0	1000.0	4.388e-06	1082	4	0.1	5.897	O
578	1.0	1000.0	4.051e-06	1081	4	0.1	7.603	O
579	1.0	1000.0	4.389e-06	1081	4	0.1	5.349	O
580	1.0	1000.0	4.496e-06	1083	4	0.1	5.987	O
581	1.0	1000.0	4.103e-06	1081	4	0.1	7.745	O
582	1.0	1000.0	4.1830000000000004e-06	1082	4	0.1	5.721	O
583	1.0	1000.0	4.148e-06	1082	4	0.1	5.412000000000001	O
584	1.0	1000.0	3.08e-06	1082	4	0.1	10.98	O
585	1.0	1000.0	3.747e-06	1081	4	0.1	6.79	O
586	1.0	1000.0	3.562e-06	1082	4	0.1	5.803	O
587	1.0	1000.0	3.687e-06	1082	4	0.1	5.641	O
588	1.0	1000.0	4.4869999999999996e-06	1082	4	0.1	6.346	O
589	1.0	1000.0	4.179e-06	1083	4	0.1	7.375	O
590	1.0	1000.0	3.9619999999999995e-06	1083	4	0.1	5.737	O
591	1.0	1000.0	4.157e-06	1082	4	0.1	8.943999999999999	O
592	1.0	1000.0	3.7489999999999996e-06	1081	4	0.1	5.903	O
593	1.0	1000.0	3.738e-06	1083	4	0.1	5.599	O
594	1.0	1000.0	3.52e-06	1082	4	0.1	9.413	O
595	1.0	1000.0	4.719e-06	1081	4	0.1	5.529	O
596	1.0	1000.0	3.925e-06	1081	4	0.1	7.1339999999999995	O
597	1.0	1000.0	3.873e-06	1082	4	0.1	6.035	O
598	1.0	1000.0	4.303e-06	1082	4	0.1	9.013	O
599	1.0	1000.0	4.525e-06	1082	4	0.1	5.462999999999999	O
600	1.0	1000.0	4.403e-06	1082	4	0.1	8.691	O
601	1.0	1000.0	4.727e-06	1082	4	0.1	5.695	O
602	1.0	1000.0	4.105e-06	1083	4	0.1	5.712999999999999	O
603	1.0	1000.0	2.893e-06	1081	4	0.1	6.555	O
604	1.0	1000.0	3.503e-06	1082	4	0.1	5.631	O
605	1.0	1000.0	3.4339999999999996e-06	1081	4	0.1	5.834	O
606	1.0	1000.0	3.494e-06	1083	4	0.1	6.346	O
607	1.0	1000.0	4.18e-06	1082	4	0.1	8.298	O
608	1.0	1000.0	3.28e-06	1083	4	0.1	5.899	O
609	1.0	1000.0	4.2489999999999995e-06	1083	4	0.1	5.83	O
610	1.0	1000.0	4.0639999999999995e-06	1082	4	0.1	5.78	O
611	1.0	1000.0	3.4739999999999997e-06	1083	4	0.1	9.37	O
612	1.0	1000.0	4.5189999999999994e-06	1081	4	0.1	5.455	O
613	1.0	1000.0	2.959e-06	1081	4	0.1	12.11	O
614	1.0	1000.0	4.619e-06	1081	4	0.1	6.332999999999999	O
615	1.0	1000.0	4.354e-06	1082	4	0.1	5.718999999999999	O
616	1.0	1000.0	4.7130000000000004e-06	1082	4	0.1	7.152	O
617	1.0	1000.0	3.478e-06	1083	4	0.1	14.86	O
618	1.0	1000.0	3.133e-06	1082	4	0.1	11.95	O
619	1.0	1000.0	4.32e-06	1081	4	0.1	9.741	O
620	1.0	1000.0	3.727e-06	1081	4	0.1	8.25	O
621	1.0	1000.0	4.466e-06	1083	4	0.1	6.959	O
622	1.0	1000.0	3.158e-06	1083	4	0.1	9.463	O
623	1.0	1000.0	3.397e-06	1082	4	0.1	7.803	O
624	1.0	1000.0	3.997e-06	1082	4	0.1	5.619	O
625	1.0	1000.0	4.072e-06	1081	4	0.1	5.739	O
626	1.0	1000.0	3.449e-06	1082	4	0.1	9.021	O
627	1.0	1000.0	3.837e-06	1082	4	0.1	5.705	O
628	1.0	1000.0	3.2639999999999996e-06	1083	4	0.1	7.235	O
629	1.0	1000.0	3.892e-06	1082	4	0.1	11.88	O
630	1.0	1000.0	4.725e-06	1083	4	0.1	6.694	O
631	1.0	1000.0	4.3410000000000005e-06	1082	4	0.1	5.627999999999999	O
632	1.0	1000.0	4.612e-06	1083	4	0.1	9.416	O
633	1.0	1000.0	3.351e-06	1081	4	0.1	5.484	O
634	1.0	1000.0	3.747e-06	1083	4	0.1	5.638	O
635	1.0	1000.0	3.882e-06	1082	4	0.1	5.862	O
636	1.0	1000.0	3.056e-06	1081	4	0.1	5.959	O
637	1.0	1000.0	3.964e-06	1082	4	0.1	6.787000000000001	O
638	1.0	1000.0	3.022e-06	1081	4	0.1	5.706	O
639	1.0	1000.0	4.297e-06	1083	4	0.1	7.979	O
640	1.0	1000.0	4.655e-06	1081	4	0.1	5.834	O
641	1.0	1000.0	3.491e-06	1081	4	0.1	6.95	O
642	1.0	1000.0	3.732e-06	1083	4	0.1	7.391	O
643	1.0	1000.0	4.116e-06	1082	4	0.1	5.682	O
644	1.0	1000.0	3.496e-06	1083	4	0.1	5.742000000000001	O
645	1.0	1000.0	3.037e-06	1083	4	0.1	9.805	O
646	1.0	1000.0	3.612e-06	1082	4	0.1	5.897	O
647	1.0	1000.0	3.37e-06	1082	4	0.1	5.825	O
648	1.0	1000.0	3.253e-06	1082	4	0.1	7.979	O
649	1.0	1000.0	4.318e-06	1082	4	0.1	5.643	O
650	1.0	1000.0	3.327e-06	1083	4	0.1	8.802999999999999	O
651	1.0	1000.0	3.247e-06	1082	4	0.1	7.785	O
652	1.0	1000.0	4.06e-06	1082	4	0.1	5.691	O
653	1.0	1000.0	4.447e-06	1083	4	0.1	6.784	O
654	1.0	1000.0	3.231e-06	1082	4	0.1	6.972	O
655	1.0	1000.0	4.168999999999999e-06	1081	4	0.1	5.3389999999999995	O
656	1.0	1000.0	4.368e-06	1081	4	0.1	7.327000000000001	O
657	1.0	1000.0	3.267e-06	1081	4	0.1	6.981	O
658	1.0	1000.0	3.162e-06	1082	4	0.1	6.529	O
659	1.0	1000.0	4.36e-06	1081	4	0.1	7.167999999999999	O
660	1.0	1000.0	4.379e-06	1081	4	0.1	6.351	O
661	1.0	1000.0	3.864e-06	1082	4	0.1	7.095	O
662	1.0	1000.0	4.235e-06	1083	4	0.1	6.654	O
663	1.0	1000.0	3.929e-06	1083	4	0.1	8.016	O
664	1.0	1000.0	4.189e-06	1081	4	0.1	7.662000000000001	O
665	1.0	1000.0	4.517e-06	1083	4	0.1	5.541	O
666	1.0	1000.0	4.105e-06	1083	4	0.1	6.937	O
667	1.0	1000.0	4.728e-06	1082	4	0.1	7.501	O
668	1.0	1000.0	3.616e-06	1083	4	0.1	8.814	O
669	1.0	1000.0	3.075e-06	1082	4	0.1	8.012	O
670	1.0	1000.0	3.125e-06	1082	4	0.1	6.837999999999999	O
671	1.0	1000.0	4.719e-06	1081	4	0.1	5.771	O
672	1.0	1000.0	3.655e-06	1081	4	0.1	5.52	O
673	1.0	1000.0	4.719e-06	1082	4	0.1	8.919	O
674	1.0	1000.0	3.594e-06	1082	4	0.1	5.744	O
675	1.0	1000.0	3.063e-06	1081	4	0.1	5.812	O
676	1.0	1000.0	4.61e-06	1081	4	0.1	5.665	O
677	1.0	1000.0	3.885e-06	1083	4	0.1	7.664	O
678	1.0	1000.0	3.337e-06	1082	4	0.1	5.46	O
679	1.0	1000.0	4.255e-06	1082	4	0.1	5.732	O
680	1.0	1000.0	3.375e-06	1081	4	0.1	9.186	O
681	1.0	1000.0	4.543e-06	1082	4	0.1	6.88	O
682	1.0	1000.0	2.964e-06	1082	4	0.1	7.002999999999999	O
683	1.0	1000.0	3.796e-06	1083	4	0.1	8.513	O
684	1.0	1000.0	4.6839999999999995e-06	1083	4	0.1	12.81	O
685	1.0	1000.0	4.717e-06	1082	4	0.1	6.537000000000001	O
686	1.0	1000.0	4.51e-06	1083	4	0.1	5.584	O
687	1.0	1000.0	4.121e-06	1082	4	0.1	5.862	O
688	1.0	1000.0	4.231e-06	1082	4	0.1	8.504	O
689	1.0	1000.0	4.073e-06	1081	4	0.1	4.885	O
690	1.0	1000.0	3.573e-06	1082	4	0.1	5.7829999999999995	O
691	1.0	1000.0	4.592e-06	1082	4	0.1	5.7989999999999995	O
692	1.0	1000.0	4.085e-06	1082	4	0.1	6.388	O
693	1.0	1000.0	3.71e-06	1083	4	0.1	6.246	O
694	1.0	1000.0	4.108e-06	1083	4	0.1	10.8	O
695	1.0	1000.0	3.54e-06	1082	4	0.1	6.653	O
696	1.0	1000.0	4.125e-06	1082	4	0.1	8.502	O
697	1.0	1000.0	4.507e-06	1081	4	0.1	5.83	O
698	1.0	1000.0	3.8889999999999995e-06	1081	4	0.1	7.0120000000000005	O
699	1.0	1000.0	3.892e-06	1081	4	0.1	12.56	O
700	1.0	1000.0	4.126e-06	1081	4	0.1	7.021	O
701	1.0	1000.0	3.6539999999999997e-06	1083	4	0.1	7.115	O
702	1.0	1000.0	4.579e-06	1082	4	0.1	5.765	O
703	1.0	1000.0	4.162e-06	1082	4	0.1	7.221	O
704	1.0	1000.0	3.0839999999999996e-06	1083	4	0.1	9.876	O
705	1.0	1000.0	3.428e-06	1083	4	0.1	6.474	O
706	1.0	1000.0	4.484e-06	1081	4	0.1	11.81	O
707	1.0	1000.0	3.939e-06	1082	4	0.1	5.824	O
708	1.0	1000.0	4.65e-06	1082	4	0.1	6.277	O
709	1.0	1000.0	4.677e-06	1082	4	0.1	4.931	O
710	1.0	1000.0	4.49e-06	1081	4	0.1	8.904	O
711	1.0	1000.0	4.33e-06	1081	4	0.1	6.734	O
712	1.0	1000.0	4.58e-06	1083	4	0.1	7.419	O
713	1.0	1000.0	4.6889999999999995e-06	1081	4	0.1	7.084	O
714	1.0	1000.0	4.375e-06	1082	4	0.1	6.257999999999999	O
715	1.0	1000.0	4.556e-06	1082	4	0.1	6.602	O
716	1.0	1000.0	4.405e-06	1082	4	0.1	5.652	O
717	1.0	1000.0	4.174e-06	1082	4	0.1	6.159	O
718	1.0	1000.0	4.395e-06	1082	4	0.1	9.336	O
719	1.0	1000.0	2.982e-06	1081	4	0.1	8.012	O
720	1.0	1000.0	4.298e-06	1082	4	0.1	5.527	O
721	1.0	1000.0	4.004e-06	1082	4	0.1	7.523	O
722	1.0	1000.0	3.629e-06	1083	4	0.1	6.941	O
723	1.0	1000.0	3.5819999999999998e-06	1081	4	0.1	5.655	O
724	1.0	1000.0	3.917e-06	1081	4	0.1	6.957999999999999	O
725	1.0	1000.0	4.692e-06	1081	4	0.1	5.974	O
726	1.0	1000.0	4.463e-06	1082	4	0.1	6.632999999999999	O
727	1.0	1000.0	4.555e-06	1082	4	0.1	9.623	O
728	1.0	1000.0	4.269e-06	1081	4	0.1	6.638999999999999	O
729	1.0	1000.0	4.257e-06	1081	4	0.1	6.65	O
730	1.0	1000.0	4.279e-06	1081	4	0.1	10.37	O
731	1.0	1000.0	3.7439999999999996e-06	1082	4	0.1	5.1579999999999995	O
732	1.0	1000.0	4.649e-06	1082	4	0.1	5.789	O
733	1.0	1000.0	3.3619999999999997e-06	1081	4	0.1	6.487	O
734	1.0	1000.0	4.517e-06	1081	4	0.1	5.72	O
735	1.0	1000.0	3.765e-06	1082	4	0.1	5.707999999999999	O
736	1.0	1000.0	4.468e-06	1083	4	0.1	5.725	O
737	1.0	1000.0	4.215e-06	1083	4	0.1	11.23	O
738	1.0	1000.0	4.078e-06	1082	4	0.1	9.275	O
739	1.0	1000.0	4.678e-06	1083	4	0.1	9.586	O
740	1.0	1000.0	4.733e-06	1081	4	0.1	8.074	O
741	1.0	1000.0	4.362e-06	1081	4	0.1	5.699	O
742	1.0	1000.0	3.262e-06	1081	4	0.1	8.217	O
743	1.0	1000.0	4.53e-06	1083	4	0.1	10.23	O
744	1.0	1000.0	3.669e-06	1082	4	0.1	5.728	O
745	1.0	1000.0	4.175e-06	1082	4	0.1	5.078	O
746	1.0	1000.0	4.6839999999999995e-06	1082	4	0.1	5.39	O
747	1.0	1000.0	4.368e-06	1082	4	0.1	8.17	O
748	1.0	1000.0	4.718e-06	1083	4	0.1	7.561	O
749	1.0	1000.0	3.432e-06	1083	4	0.1	6.098	O
750	1.0	1000.0	3.687e-06	1083	4	0.1	11.48	O
751	1.0	1000.0	3.324e-06	1083	4	0.1	5.684	O
752	1.0	1000.0	4.038e-06	1081	4	0.1	6.367999999999999	O
753	1.0	1000.0	3.765e-06	1082	4	0.1	12.81	O
754	1.0	1000.0	3.547e-06	1083	4	0.1	8.945	O
755	1.0	1000.0	3.0069999999999998e-06	1082	4	0.1	9.512	O
756	1.0	1000.0	3.3489999999999996e-06	1082	4	0.1	6.218	O
757	1.0	1000.0	3.165e-06	1081	4	0.1	7.318	O
758	1.0	1000.0	3.3539999999999996e-06	1082	4	0.1	5.686	O
759	1.0	1000.0	4.128e-06	1082	4	0.1	5.85	O
760	1.0	1000.0	4.295e-06	1082	4	0.1	5.534	O
761	1.0	1000.0	4.1589999999999995e-06	1082	4	0.1	8.381	O
762	1.0	1000.0	4.515e-06	1082	4	0.1	7.494	O
763	1.0	1000.0	3.3789999999999998e-06	1082	4	0.1	6.568	O
764	1.0	1000.0	4.437e-06	1083	4	0.1	6.382999999999999	O
765	1.0	1000.0	3.965e-06	1083	4	0.1	7.082999999999999	O
766	1.0	1000.0	3.635e-06	1081	4	0.1	7.67	O
767	1.0	1000.0	3.663e-06	1082	4	0.1	10.98	O
768	1.0	1000.0	4.295e-06	1082	4	0.1	5.362	O
769	1.0	1000.0	2.8819999999999997e-06	1082	4	0.1	6.087999999999999	O
770	1.0	1000.0	4.603e-06	1082	4	0.1	5.537000000000001	O
771	1.0	1000.0	3.775e-06	1082	4	0.1	7.542999999999999	O
772	1.0	1000.0	3.625e-06	1081	4	0.1	12.02	O
773	1.0	1000.0	4.354e-06	1083	4	0.1	7.399	O
774	1.0	1000.0	3.7489999999999996e-06	1082	4	0.1	8.131	O
775	1.0	1000.0	3.969e-06	1081	4	0.1	10.1	O
776	1.0	1000.0	4.055e-06	1082	4	0.1	6.751	O
777	1.0	1000.0	4.4310000000000004e-06	1082	4	0.1	8.121	O
778	1.0	1000.0	3.229e-06	1081	4	0.1	8.479	O
779	1.0	1000.0	3.897e-06	1082	4	0.1	7.007999999999999	O
780	1.0	1000.0	3.777e-06	1081	4	0.1	9.389	O
781	1.0	1000.0	4.512e-06	1081	4	0.1	8.164	O
782	1.0	1000.0	3.777e-06	1083	4	0.1	9.224	O
783	1.0	1000.0	4.355e-06	1083	4	0.1	6.787999999999999	O
784	1.0	1000.0	4.1419999999999995e-06	1083	4	0.1	8.311	O
785	1.0	1000.0	3.868e-06	1082	4	0.1	5.489	O
786	1.0	1000.0	2.8889999999999998e-06	1081	4	0.1	10.85	O
787	1.0	1000.0	4.292e-06	1081	4	0.1	5.785	O
788	1.0	1000.0	4.454e-06	1082	4	0.1	5.672999999999999	O
789	1.0	1000.0	4.706e-06	1081	4	0.1	5.172999999999999	O
790	1.0	1000.0	4.617e-06	1082	4	0.1	6.327999999999999	O
791	1.0	1000.0	2.997e-06	1083	4	0.1	8.448	O
792	1.0	1000.0	3.43e-06	1083	4	0.1	6.921	O
793	1.0	1000.0	4.115e-06	1081	4	0.1	5.358	O
794	1.0	1000.0	4.736e-06	1083	4	0.1	8.288	O
795	1.0	1000.0	4.551e-06	1082	4	0.1	6.845	O
796	1.0	1000.0	4.546e-06	1081	4	0.1	7.268	O
797	1.0	1000.0	3.2439999999999998e-06	1082	4	0.1	4.331	O
798	1.0	1000.0	4.422e-06	1083	4	0.1	8.734	O
799	1.0	1000.0	3.252e-06	1081	4	0.1	5.5	O
800	1.0	1000.0	4.595e-06	1081	4	0.1	5.704	O
801	1.0	1000.0	4.541e-06	1083	4	0.1	5.787999999999999	O
802	1.0	1000.0	4.197e-06	1081	4	0.1	5.617999999999999	O
803	1.0	1000.0	3.181e-06	1081	4	0.1	5.251	O
804	1.0	1000.0	4.374e-06	1082	4	0.1	7.874	O
805	1.0	1000.0	3.793e-06	1082	4	0.1	8.827	O
806	1.0	1000.0	3.221e-06	1082	4	0.1	5.767	O
807	1.0	1000.0	2.964e-06	1082	4	0.1	6.504	O
808	1.0	1000.0	4.152e-06	1082	4	0.1	5.797999999999999	O
809	1.0	1000.0	4.0469999999999995e-06	1082	4	0.1	7.097	O
810	1.0	1000.0	3.0519999999999997e-06	1083	4	0.1	9.363	O
811	1.0	1000.0	4.619e-06	1082	4	0.1	5.67	O
812	1.0	1000.0	4.185e-06	1081	4	0.1	7.382999999999999	O
813	1.0	1000.0	4.62e-06	1083	4	0.1	6.88	O
814	1.0	1000.0	4.338e-06	1083	4	0.1	10.15	O
815	1.0	1000.0	4.619e-06	1083	4	0.1	5.51	O
816	1.0	1000.0	4.56e-06	1082	4	0.1	5.577999999999999	O
817	1.0	1000.0	4.5089999999999995e-06	1083	4	0.1	6.542999999999999	O
818	1.0	1000.0	3.82e-06	1082	4	0.1	9.988999999999999	O
819	1.0	1000.0	3.942e-06	1082	4	0.1	5.985	O
820	1.0	1000.0	2.9619999999999998e-06	1082	4	0.1	5.718	O
821	1.0	1000.0	4.327e-06	1082	4	0.1	7.172999999999999	O
822	1.0	1000.0	3.494e-06	1082	4	0.1	6.115	O
823	1.0	1000.0	4.542e-06	1082	4	0.1	12.48	O
824	1.0	1000.0	4.515e-06	1082	4	0.1	5.729	O
825	1.0	1000.0	4.281e-06	1081	4	0.1	8.742	O
826	1.0	1000.0	2.997e-06	1081	4	0.1	6.068	O
827	1.0	1000.0	3.411e-06	1082	4	0.1	12.83	O
828	1.0	1000.0	3.849e-06	1083	4	0.1	9.092	O
829	1.0	1000.0	4.205e-06	1081	4	0.1	5.742999999999999	O
830	1.0	1000.0	4.139e-06	1081	4	0.1	7.376	O
831	1.0	1000.0	4.539e-06	1082	4	0.1	11.25	O
832	1.0	1000.0	4.427e-06	1082	4	0.1	5.864	O
833	1.0	1000.0	4.702e-06	1082	4	0.1	5.8629999999999995	O
834	1.0	1000.0	4.357e-06	1081	4	0.1	7.899	O
835	1.0	1000.0	3.59e-06	1083	4	0.1	9.266	O
836	1.0	1000.0	4.417e-06	1082	4	0.1	6.287000000000001	O
837	1.0	1000.0	3.7789999999999997e-06	1082	4	0.1	5.952999999999999	O
838	1.0	1000.0	3.624e-06	1081	4	0.1	7.039	O
839	1.0	1000.0	4.28e-06	1082	4	0.1	8.094	O
840	1.0	1000.0	2.932e-06	1083	4	0.1	7.352	O
841	1.0	1000.0	4.561e-06	1082	4	0.1	7.593	O
842	1.0	1000.0	4.347e-06	1083	4	0.1	5.56	O
843	1.0	1000.0	3.2639999999999996e-06	1083	4	0.1	6.566	O
844	1.0	1000.0	3.404e-06	1082	4	0.1	7.502999999999999	O
845	1.0	1000.0	3.165e-06	1082	4	0.1	5.646	O
846	1.0	1000.0	4.647e-06	1082	4	0.1	5.752999999999999	O
847	1.0	1000.0	3.51e-06	1083	4	0.1	9.526	O
848	1.0	1000.0	3.671e-06	1082	4	0.1	5.693	O
849	1.0	1000.0	3.905e-06	1081	4	0.1	12.09	O
850	1.0	1000.0	4.624e-06	1083	4	0.1	5.447	O
851	1.0	1000.0	4.728e-06	1081	4	0.1	6.069	O
852	1.0	1000.0	3.716e-06	1082	4	0.1	5.702999999999999	O
853	1.0	1000.0	4.229e-06	1082	4	0.1	5.818	O
854	1.0	1000.0	4.032e-06	1081	4	0.1	11.36	O
855	1.0	1000.0	3.68e-06	1082	4	0.1	6.085	O
856	1.0	1000.0	4.203e-06	1082	4	0.1	5.496	O
857	1.0	1000.0	4.485e-06	1083	4	0.1	5.388999999999999	O
858	1.0	1000.0	3.009e-06	1081	4	0.1	5.456	O
859	1.0	1000.0	3.799e-06	1081	4	0.1	6.03	O
860	1.0	1000.0	4.0689999999999995e-06	1083	4	0.1	10.47	O
861	1.0	1000.0	3.0919999999999998e-06	1081	4	0.1	5.867000000000001	O
862	1.0	1000.0	3.4119999999999997e-06	1082	4	0.1	8.38	O
863	1.0	1000.0	4.264e-06	1081	4	0.1	10.03	O
864	1.0	1000.0	3.1539999999999998e-06	1082	4	0.1	6.064	O
865	1.0	1000.0	2.975e-06	1082	4	0.1	7.689	O
866	1.0	1000.0	4.474e-06	1082	4	0.1	7.3229999999999995	O
867	1.0	1000.0	3.31e-06	1082	4	0.1	5.769	O
868	1.0	1000.0	3.63e-06	1082	4	0.1	7.919	O
869	1.0	1000.0	4.545e-06	1082	4	0.1	5.535	O
870	1.0	1000.0	4.6939999999999994e-06	1082	4	0.1	5.742999999999999	O
871	1.0	1000.0	4.4969999999999995e-06	1081	4	0.1	5.728	O
872	1.0	1000.0	4.4869999999999996e-06	1082	4	0.1	7.7139999999999995	O
873	1.0	1000.0	3.615e-06	1081	4	0.1	8.361	O
874	1.0	1000.0	3.634e-06	1081	4	0.1	9.101	O
875	1.0	1000.0	4.507e-06	1082	4	0.1	6.507999999999999	O
876	1.0	1000.0	4.565e-06	1082	4	0.1	5.84	O
877	1.0	1000.0	3.327e-06	1082	4	0.1	6.474	O
878	1.0	1000.0	3.8069999999999997e-06	1082	4	0.1	7.43	O
879	1.0	1000.0	4.68e-06	1083	4	0.1	5.727	O
880	1.0	1000.0	4.69e-06	1081	4	0.1	7.138	O
881	1.0	1000.0	3.4980000000000002e-06	1082	4	0.1	9.432	O
882	1.0	1000.0	3.658e-06	1083	4	0.1	5.447	O
883	1.0	1000.0	2.938e-06	1082	4	0.1	5.757999999999999	O
884	1.0	1000.0	3.7010000000000002e-06	1082	4	0.1	5.864	O
885	1.0	1000.0	3.822e-06	1081	4	0.1	6.388999999999999	O
886	1.0	1000.0	4.357e-06	1082	4	0.1	8.531	O
887	1.0	1000.0	3.602e-06	1082	4	0.1	9.646	O
888	1.0	1000.0	3.787e-06	1081	4	0.1	11.37	O
889	1.0	1000.0	3.0919999999999998e-06	1081	4	0.1	5.742000000000001	O
890	1.0	1000.0	4.646e-06	1082	4	0.1	7.016	O
891	1.0	1000.0	3.292e-06	1081	4	0.1	5.837999999999999	O
892	1.0	1000.0	4.335e-06	1082	4	0.1	5.769	O
893	1.0	1000.0	4.455e-06	1083	4	0.1	5.582999999999999	O
894	1.0	1000.0	4.726e-06	1081	4	0.1	5.751	O
895	1.0	1000.0	3.0519999999999997e-06	1082	4	0.1	7.311	O
896	1.0	1000.0	4.634e-06	1083	4	0.1	5.465	O
897	1.0	1000.0	3.682e-06	1082	4	0.1	5.457999999999999	O
898	1.0	1000.0	4.2439999999999995e-06	1082	4	0.1	7.707999999999999	O
899	1.0	1000.0	3.062e-06	1082	4	0.1	9.805	O
900	1.0	1000.0	4.542e-06	1082	4	0.1	5.635	O
901	1.0	1000.0	3.742e-06	1082	4	0.1	14.98	O
902	1.0	1000.0	2.977e-06	1082	4	0.1	10.26	O
903	1.0	1000.0	3.844e-06	1082	4	0.1	8.01	O
904	1.0	1000.0	4.554e-06	1082	4	0.1	9.722999999999999	O
905	1.0	1000.0	4.127e-06	1081	4	0.1	6.212999999999999	O
906	1.0	1000.0	3.266e-06	1082	4	0.1	6.249	O
907	1.0	1000.0	4.412e-06	1083	4	0.1	9.66	O
908	1.0	1000.0	4.179e-06	1081	4	0.1	5.6	O
909	1.0	1000.0	4.737e-06	1083	4	0.1	9.45	O
910	1.0	1000.0	4.215e-06	1083	4	0.1	5.819	O
911	1.0	1000.0	3.338e-06	1082	4	0.1	6.473	O
912	1.0	1000.0	4.021e-06	1082	4	0.1	5.952999999999999	O
913	1.0	1000.0	3.117e-06	1081	4	0.1	7.18	O
914	1.0	1000.0	3.7619999999999997e-06	1083	4	0.1	5.848	O
915	1.0	1000.0	4.186e-06	1082	4	0.1	5.729	O
916	1.0	1000.0	3.267e-06	1082	4	0.1	8.133	O
917	1.0	1000.0	4.292e-06	1083	4	0.1	5.221	O
918	1.0	1000.0	3.732e-06	1083	4	0.1	9.842	O
919	1.0	1000.0	4.145e-06	1082	4	0.1	5.086	O
920	1.0	1000.0	3.552e-06	1082	4	0.1	6.2589999999999995	O
921	1.0	1000.0	4.451e-06	1082	4	0.1	7.042999999999999	O
922	1.0	1000.0	4.123e-06	1081	4	0.1	7.6579999999999995	O
923	1.0	1000.0	4.727e-06	1082	4	0.1	6.069	O
924	1.0	1000.0	3.832e-06	1081	4	0.1	13.76	O
925	1.0	1000.0	4.104e-06	1081	4	0.1	10.18	O
926	1.0	1000.0	3.505e-06	1082	4	0.1	5.665	O
927	1.0	1000.0	4.468e-06	1082	4	0.1	5.806	O
928	1.0	1000.0	3.3389999999999997e-06	1082	4	0.1	8.367	O
929	1.0	1000.0	3.5689999999999996e-06	1082	4	0.1	5.726	O
930	1.0	1000.0	3.205e-06	1083	4	0.1	7.132999999999999	O
931	1.0	1000.0	3.6989999999999997e-06	1083	4	0.1	7.093	O
932	1.0	1000.0	3.563e-06	1083	4	0.1	8.119	O
933	1.0	1000.0	4.1660000000000004e-06	1083	4	0.1	6.246	O
934	1.0	1000.0	3.387e-06	1083	4	0.1	6.074	O
935	1.0	1000.0	3.652e-06	1083	4	0.1	7.477	O
936	1.0	1000.0	3.988999999999999e-06	1082	4	0.1	9.793	O
937	1.0	1000.0	4.649e-06	1082	4	0.1	6.409	O
938	1.0	1000.0	4.729e-06	1082	4	0.1	5.431	O
939	1.0	1000.0	3.14e-06	1082	4	0.1	7.662000000000001	O
940	1.0	1000.0	4.6669999999999995e-06	1082	4	0.1	5.445	O
941	1.0	1000.0	4.401e-06	1083	4	0.1	5.935	O
942	1.0	1000.0	4.542e-06	1082	4	0.1	6.246	O
943	1.0	1000.0	3.98e-06	1083	4	0.1	7.678	O
944	1.0	1000.0	2.9680000000000002e-06	1082	4	0.1	5.757999999999999	O
945	1.0	1000.0	3.738e-06	1083	4	0.1	5.647	O
946	1.0	1000.0	3.203e-06	1082	4	0.1	6.141	O
947	1.0	1000.0	4.107e-06	1081	4	0.1	6.734	O
948	1.0	1000.0	3.81e-06	1082	4	0.1	5.612	O
949	1.0	1000.0	3.851e-06	1083	4	0.1	5.539	O
950	1.0	1000.0	4.089e-06	1082	4	0.1	5.729	O
951	1.0	1000.0	4.185e-06	1083	4	0.1	6.699	O
952	1.0	1000.0	4.482e-06	1081	4	0.1	4.907	O
953	1.0	1000.0	3.684e-06	1081	4	0.1	7.046	O
954	1.0	1000.0	4.377e-06	1083	4	0.1	5.282	O
955	1.0	1000.0	3.269e-06	1083	4	0.1	6.935	O
956	1.0	1000.0	4.703e-06	1083	4	0.1	6.919	O
957	1.0	1000.0	3.665e-06	1082	4	0.1	5.332999999999999	O
958	1.0	1000.0	4.678e-06	1081	4	0.1	5.627999999999999	O
959	1.0	1000.0	3.8080000000000002e-06	1082	4	0.1	8.219	O
960	1.0	1000.0	3.35e-06	1082	4	0.1	6.749	O
961	1.0	1000.0	3.0519999999999997e-06	1081	4	0.1	5.77	O
962	1.0	1000.0	3.8939999999999995e-06	1081	4	0.1	5.68	O
963	1.0	1000.0	3.949e-06	1081	4	0.1	6.659	O
964	1.0	1000.0	4.127e-06	1082	4	0.1	9.032	O
965	1.0	1000.0	4.15e-06	1082	4	0.1	5.407	O
966	1.0	1000.0	3.487e-06	1081	4	0.1	5.518	O
967	1.0	1000.0	3.637e-06	1082	4	0.1	5.6339999999999995	O
968	1.0	1000.0	3.751e-06	1083	4	0.1	7.097	O
969	1.0	1000.0	3.822e-06	1082	4	0.1	7.83	O
970	1.0	1000.0	3.274e-06	1083	4	0.1	10.64	O
971	1.0	1000.0	4.38e-06	1081	4	0.1	5.7829999999999995	O
972	1.0	1000.0	4.141e-06	1081	4	0.1	8.686	O
973	1.0	1000.0	3.072e-06	1082	4	0.1	6.662999999999999	O
974	1.0	1000.0	4.693e-06	1082	4	0.1	10.54	O
975	1.0	1000.0	4.228e-06	1082	4	0.1	5.794	O
976	1.0	1000.0	3.15e-06	1083	4	0.1	5.263999999999999	O
977	1.0	1000.0	4.634e-06	1082	4	0.1	6.697	O
978	1.0	1000.0	4.405e-06	1083	4	0.1	5.631	O
979	1.0	1000.0	3.883e-06	1081	4	0.1	5.848	O
980	1.0	1000.0	3.316e-06	1083	4	0.1	13.19	O
981	1.0	1000.0	2.966e-06	1082	4	0.1	8.52	O
982	1.0	1000.0	4.521e-06	1082	4	0.1	8.077	O
983	1.0	1000.0	4.466e-06	1082	4	0.1	5.499	O
984	1.0	1000.0	3.978e-06	1083	4	0.1	9.439	O
985	1.0	1000.0	3.104e-06	1081	4	0.1	6.941	O
986	1.0	1000.0	4.486e-06	1083	4	0.1	6.857	O
987	1.0	1000.0	4.283e-06	1082	4	0.1	5.867999999999999	O
988	1.0	1000.0	3.038e-06	1082	4	0.1	5.881	O
989	1.0	1000.0	3.8889999999999995e-06	1082	4	0.1	7.191	O
990	1.0	1000.0	4.499e-06	1083	4	0.1	8.109	O
991	1.0	1000.0	4.4919999999999995e-06	1081	4	0.1	8.708	O
992	1.0	1000.0	2.965e-06	1082	4	0.1	9.137	O
993	1.0	1000.0	3.9e-06	1082	4	0.1	6.718	O
994	1.0	1000.0	3.329e-06	1082	4	0.1	5.952000000000001	O
995	1.0	1000.0	2.8999999999999998e-06	1082	4	0.1	5.337999999999999	O
996	1.0	1000.0	4.724e-06	1082	4	0.1	5.603	O
997	1.0	1000.0	3.873e-06	1081	4	0.1	7.059	O
998	1.0	1000.0	4.554e-06	1081	4	0.1	7.433	O
999	1.0	1000.0	4.484e-06	1081	4	0.1	9.502	O
1000	1.0	3000.0	4.085e-06	1082	4	0.1	12.02	O
1001	1.0	3000.0	4.512e-06	1082	4	0.1	10.88	O
1002	1.0	3000.0	4.644e-06	1082	4	0.1	23.92	O
1003	1.0	3000.0	2.972e-06	1082	4	0.1	18.33	O
1004	1.0	3000.0	4.653e-06	1082	4	0.1	11.79	O
1005	1.0	3000.0	4.465e-06	1081	4	0.1	12.19	O
1006	1.0	3000.0	4.6e-06	1081	4	0.1	10.97	O
1007	1.0	3000.0	4.189e-06	1082	4	0.1	20.55	O
1008	1.0	3000.0	3.2489999999999997e-06	1083	4	0.1	8.762	O
1009	1.0	3000.0	4.406e-06	1081	4	0.1	11.28	O
1010	1.0	3000.0	3.1869999999999997e-06	1082	4	0.1	8.57	O
1011	1.0	3000.0	3.2719999999999998e-06	1082	4	0.1	17.13	O
1012	1.0	3000.0	4.296e-06	1082	4	0.1	11.33	O
1013	1.0	3000.0	4.377e-06	1082	4	0.1	12.39	O
1014	1.0	3000.0	4.0469999999999995e-06	1082	4	0.1	12.26	O
1015	1.0	3000.0	3.6889999999999997e-06	1081	4	0.1	8.741	O
1016	1.0	3000.0	4.709e-06	1082	4	0.1	7.474	O
1017	1.0	3000.0	3.77e-06	1082	4	0.1	8.443	O
1018	1.0	3000.0	4.441e-06	1083	4	0.1	11.94	O
1019	1.0	3000.0	3.824e-06	1082	4	0.1	13.55	O
1020	1.0	3000.0	4.494e-06	1082	4	0.1	8.042	O
1021	1.0	3000.0	3.598e-06	1082	4	0.1	14.42	O
1022	1.0	3000.0	4.025e-06	1083	4	0.1	11.59	O
1023	1.0	3000.0	4.311e-06	1082	4	0.1	22.56	O
1024	1.0	3000.0	4.185e-06	1083	4	0.1	8.949	O
1025	1.0	3000.0	3.4639999999999998e-06	1082	4	0.1	22.44	O
1026	1.0	3000.0	4.542e-06	1081	4	0.1	7.152	O
1027	1.0	3000.0	4.607e-06	1081	4	0.1	6.332999999999999	O
1028	1.0	3000.0	4.1589999999999995e-06	1081	4	0.1	6.396	O
1029	1.0	3000.0	4.547e-06	1082	4	0.1	6.5329999999999995	O
1030	1.0	3000.0	4.576e-06	1081	4	0.1	11.11	O
1031	1.0	3000.0	3.4289999999999997e-06	1081	4	0.1	17.61	O
1032	1.0	3000.0	3.033e-06	1081	4	0.1	19.65	O
1033	1.0	3000.0	4.656e-06	1083	4	0.1	17.52	O
1034	1.0	3000.0	4.053e-06	1082	4	0.1	15.17	O
1035	1.0	3000.0	3.112e-06	1082	4	0.1	9.057	O
1036	1.0	3000.0	3.134e-06	1083	4	0.1	34.37	O
1037	1.0	3000.0	3.225e-06	1082	4	0.1	19.46	O
1038	1.0	3000.0	3.234e-06	1083	4	0.1	14.16	O
1039	1.0	3000.0	3.146e-06	1081	4	0.1	10.36	O
1040	1.0	3000.0	4.387e-06	1082	4	0.1	6.401	O
1041	1.0	3000.0	3.829e-06	1081	4	0.1	13.68	O
1042	1.0	3000.0	4.077e-06	1082	4	0.1	11.57	O
1043	1.0	3000.0	4.476e-06	1082	4	0.1	12.64	O
1044	1.0	3000.0	3.494e-06	1081	4	0.1	16.02	O
1045	1.0	3000.0	3.337e-06	1082	4	0.1	14.15	O
1046	1.0	3000.0	4.5039999999999996e-06	1081	4	0.1	11.24	O
1047	1.0	3000.0	3.8989999999999994e-06	1083	4	0.1	6.659	O
1048	1.0	3000.0	4.422e-06	1082	4	0.1	6.568	O
1049	1.0	3000.0	4.075e-06	1081	4	0.1	18.34	O
1050	1.0	3000.0	3.193e-06	1081	4	0.1	17.59	O
1051	1.0	3000.0	4.311e-06	1081	4	0.1	13.36	O
1052	1.0	3000.0	3.086e-06	1082	4	0.1	13.8	O
1053	1.0	3000.0	3.953e-06	1082	4	0.1	8.245	O
1054	1.0	3000.0	4.44e-06	1082	4	0.1	9.492	O
1055	1.0	3000.0	3.401e-06	1081	4	0.1	23.1	O
1056	1.0	3000.0	4.12e-06	1082	4	0.1	6.465	O
1057	1.0	3000.0	4.113e-06	1083	4	0.1	9.308	O
1058	1.0	3000.0	3.754e-06	1082	4	0.1	11.58	O
1059	1.0	3000.0	4.123e-06	1081	4	0.1	9.094	O
1060	1.0	3000.0	3.567e-06	1082	4	0.1	10.61	O
1061	1.0	3000.0	3.6139999999999996e-06	1082	4	0.1	11.92	O
1062	1.0	3000.0	3.5819999999999998e-06	1082	4	0.1	25.85	O
1063	1.0	3000.0	3.555e-06	1083	4	0.1	8.427999999999999	O
1064	1.0	3000.0	3.987e-06	1082	4	0.1	9.974	O
1065	1.0	3000.0	3.964e-06	1081	4	0.1	25.45	O
1066	1.0	3000.0	3.041e-06	1082	4	0.1	16.09	O
1067	1.0	3000.0	3.622e-06	1082	4	0.1	12.55	O
1068	1.0	3000.0	4.041e-06	1081	4	0.1	13.88	O
1069	1.0	3000.0	3.1689999999999996e-06	1082	4	0.1	14.33	O
1070	1.0	3000.0	3.822e-06	1081	4	0.1	8.847999999999999	O
1071	1.0	3000.0	4.569e-06	1081	4	0.1	10.34	O
1072	1.0	3000.0	3.48e-06	1082	4	0.1	6.412000000000001	O
1073	1.0	3000.0	3.369e-06	1083	4	0.1	27.29	O
1074	1.0	3000.0	3.3619999999999997e-06	1082	4	0.1	19.33	O
1075	1.0	3000.0	3.751e-06	1082	4	0.1	21.39	O
1076	1.0	3000.0	4.189e-06	1083	4	0.1	25.79	O
1077	1.0	3000.0	4.712e-06	1082	4	0.1	21.77	O
1078	1.0	3000.0	3.57e-06	1081	4	0.1	7.3629999999999995	O
1079	1.0	3000.0	4.412e-06	1081	4	0.1	6.612	O
1080	1.0	3000.0	4.004e-06	1081	4	0.1	11.04	O
1081	1.0	3000.0	2.959e-06	1082	4	0.1	11.5	O
1082	1.0	3000.0	3.988999999999999e-06	1082	4	0.1	7.218999999999999	O
1083	1.0	3000.0	4.332e-06	1082	4	0.1	6.852	O
1084	1.0	3000.0	4.039e-06	1082	4	0.1	23.29	O
1085	1.0	3000.0	3.992e-06	1081	4	0.1	6.853	O
1086	1.0	3000.0	3.4239999999999997e-06	1082	4	0.1	22.63	O
1087	1.0	3000.0	4.657e-06	1082	4	0.1	6.657	O
1088	1.0	3000.0	4.0639999999999995e-06	1081	4	0.1	8.95	O
1089	1.0	3000.0	4.5089999999999995e-06	1082	4	0.1	18.15	O
1090	1.0	3000.0	4.354e-06	1083	4	0.1	15.02	O
1091	1.0	3000.0	3.3389999999999997e-06	1082	4	0.1	13.5	O
1092	1.0	3000.0	3.347e-06	1081	4	0.1	20.87	O
1093	1.0	3000.0	3.5239999999999996e-06	1082	4	0.1	12.87	O
1094	1.0	3000.0	4.02e-06	1083	4	0.1	13.1	O
1095	1.0	3000.0	4.503e-06	1082	4	0.1	9.432	O
1096	1.0	3000.0	4.009e-06	1083	4	0.1	9.793	O
1097	1.0	3000.0	3.145e-06	1081	4	0.1	28.51	O
1098	1.0	3000.0	4.602e-06	1081	4	0.1	32.37	O
1099	1.0	3000.0	4.292e-06	1083	4	0.1	11.48	O
1100	1.0	3000.0	4.706e-06	1082	4	0.1	6.115	O
1101	1.0	3000.0	4.318e-06	1082	4	0.1	14.86	O
1102	1.0	3000.0	3.09e-06	1082	4	0.1	22.04	O
1103	1.0	3000.0	2.959e-06	1083	4	0.1	6.917999999999999	O
1104	1.0	3000.0	4.231e-06	1082	4	0.1	16.81	O
1105	1.0	3000.0	4.363e-06	1083	4	0.1	29.22	O
1106	1.0	3000.0	4.05e-06	1083	4	0.1	9.008	O
1107	1.0	3000.0	3.456e-06	1082	4	0.1	12.63	O
1108	1.0	3000.0	4.009e-06	1082	4	0.1	9.619	O
1109	1.0	3000.0	3.049e-06	1083	4	0.1	7.447	O
1110	1.0	3000.0	4.077e-06	1082	4	0.1	21.16	O
1111	1.0	3000.0	3.013e-06	1082	4	0.1	28.84	O
1112	1.0	3000.0	4.0739999999999994e-06	1081	4	0.1	12.98	O
1113	1.0	3000.0	4.418e-06	1082	4	0.1	16.22	O
1114	1.0	3000.0	3.104e-06	1083	4	0.1	15.85	O
1115	1.0	3000.0	3.7439999999999996e-06	1083	4	0.1	7.65	O
1116	1.0	3000.0	4.3389999999999995e-06	1082	4	0.1	10.25	O
1117	1.0	3000.0	4.707e-06	1082	4	0.1	6.436	O
1118	1.0	3000.0	3.931e-06	1082	4	0.1	9.527999999999999	O
1119	1.0	3000.0	4.675e-06	1082	4	0.1	13.5	O
1120	1.0	3000.0	4.47e-06	1083	4	0.1	8.549	O
1121	1.0	3000.0	3.503e-06	1083	4	0.1	9.924	O
1122	1.0	3000.0	4.584e-06	1082	4	0.1	13.17	O
1123	1.0	3000.0	4.299e-06	1083	4	0.1	13.84	O
1124	1.0	3000.0	3.645e-06	1083	4	0.1	16.32	O
1125	1.0	3000.0	4.347e-06	1082	4	0.1	8.465	O
1126	1.0	3000.0	3.432e-06	1083	4	0.1	6.752999999999999	O
1127	1.0	3000.0	4.687e-06	1082	4	0.1	20.2	O
1128	1.0	3000.0	4.23e-06	1082	4	0.1	12.8	O
1129	1.0	3000.0	4.381e-06	1082	4	0.1	13.12	O
1130	1.0	3000.0	4.214e-06	1082	4	0.1	7.192	O
1131	1.0	3000.0	4.188e-06	1081	4	0.1	8.187999999999999	O
1132	1.0	3000.0	4.677e-06	1082	4	0.1	13.6	O
1133	1.0	3000.0	3.4569999999999997e-06	1082	4	0.1	19.93	O
1134	1.0	3000.0	4.352e-06	1082	4	0.1	8.55	O
1135	1.0	3000.0	4.576e-06	1082	4	0.1	19.86	O
1136	1.0	3000.0	3.8989999999999994e-06	1081	4	0.1	6.3839999999999995	O
1137	1.0	3000.0	3.2989999999999997e-06	1083	4	0.1	18.23	O
1138	1.0	3000.0	4.262e-06	1083	4	0.1	7.604	O
1139	1.0	3000.0	4.195e-06	1083	4	0.1	13.85	O
1140	1.0	3000.0	4.462e-06	1083	4	0.1	16.18	O
1141	1.0	3000.0	2.919e-06	1081	4	0.1	14.75	O
1142	1.0	3000.0	3.83e-06	1083	4	0.1	13.91	O
1143	1.0	3000.0	4.362e-06	1081	4	0.1	8.396	O
1144	1.0	3000.0	4.608e-06	1082	4	0.1	6.195	O
1145	1.0	3000.0	4.5039999999999996e-06	1081	4	0.1	11.23	O
1146	1.0	3000.0	3.997e-06	1083	4	0.1	6.608	O
1147	1.0	3000.0	4.692e-06	1083	4	0.1	17.7	O
1148	1.0	3000.0	4.567e-06	1083	4	0.1	10.63	O
1149	1.0	3000.0	4.1e-06	1082	4	0.1	20.18	O
1150	1.0	3000.0	4.692e-06	1083	4	0.1	8.054	O
1151	1.0	3000.0	2.9619999999999998e-06	1083	4	0.1	12.33	O
1152	1.0	3000.0	3.617e-06	1081	4	0.1	14.11	O
1153	1.0	3000.0	3.972e-06	1083	4	0.1	6.825	O
1154	1.0	3000.0	3.545e-06	1083	4	0.1	18.72	O
1155	1.0	3000.0	4.332e-06	1083	4	0.1	13.04	O
1156	1.0	3000.0	4.703e-06	1081	4	0.1	6.544	O
1157	1.0	3000.0	3.783e-06	1081	4	0.1	19.0	O
1158	1.0	3000.0	4.21e-06	1083	4	0.1	8.672	O
1159	1.0	3000.0	3.072e-06	1081	4	0.1	8.914	O
1160	1.0	3000.0	4.149e-06	1081	4	0.1	6.564	O
1161	1.0	3000.0	4.67e-06	1081	4	0.1	13.36	O
1162	1.0	3000.0	3.364e-06	1082	4	0.1	18.64	O
1163	1.0	3000.0	2.925e-06	1081	4	0.1	9.328	O
1164	1.0	3000.0	3.544e-06	1082	4	0.1	11.93	O
1165	1.0	3000.0	4.613999999999999e-06	1082	4	0.1	18.99	O
1166	1.0	3000.0	4.275e-06	1081	4	0.1	14.92	O
1167	1.0	3000.0	4.548e-06	1083	4	0.1	6.787999999999999	O
1168	1.0	3000.0	4.598e-06	1083	4	0.1	17.09	O
1169	1.0	3000.0	3.0969999999999997e-06	1081	4	0.1	14.74	O
1170	1.0	3000.0	3.887e-06	1083	4	0.1	14.53	O
1171	1.0	3000.0	3.262e-06	1082	4	0.1	6.7620000000000005	O
1172	1.0	3000.0	2.888e-06	1082	4	0.1	22.78	O
1173	1.0	3000.0	4.362e-06	1081	4	0.1	6.672999999999999	O
1174	1.0	3000.0	4.145e-06	1081	4	0.1	8.527999999999999	O
1175	1.0	3000.0	4.218e-06	1081	4	0.1	6.518	O
1176	1.0	3000.0	3.441e-06	1083	4	0.1	11.43	O
1177	1.0	3000.0	4.418e-06	1083	4	0.1	8.488999999999999	O
1178	1.0	3000.0	3.167e-06	1081	4	0.1	14.21	O
1179	1.0	3000.0	2.9989999999999996e-06	1083	4	0.1	19.49	O
1180	1.0	3000.0	3.189e-06	1081	4	0.1	8.382	O
1181	1.0	3000.0	3.094e-06	1081	4	0.1	16.55	O
1182	1.0	3000.0	3.267e-06	1083	4	0.1	7.532	O
1183	1.0	3000.0	3.0689999999999998e-06	1083	4	0.1	19.61	O
1184	1.0	3000.0	3.104e-06	1082	4	0.1	17.36	O
1185	1.0	3000.0	4.413e-06	1082	4	0.1	17.4	O
1186	1.0	3000.0	3.711e-06	1082	4	0.1	9.458	O
1187	1.0	3000.0	3.329e-06	1081	4	0.1	6.535	O
1188	1.0	3000.0	4.094e-06	1081	4	0.1	15.85	O
1189	1.0	3000.0	3.18e-06	1081	4	0.1	24.95	O
1190	1.0	3000.0	3.8069999999999997e-06	1082	4	0.1	13.54	O
1191	1.0	3000.0	4.469e-06	1082	4	0.1	16.22	O
1192	1.0	3000.0	4.348999999999999e-06	1082	4	0.1	8.381	O
1193	1.0	3000.0	3.298e-06	1082	4	0.1	6.327999999999999	O
1194	1.0	3000.0	4.557e-06	1082	4	0.1	8.007	O
1195	1.0	3000.0	3.929e-06	1083	4	0.1	11.61	O
1196	1.0	3000.0	4.063e-06	1081	4	0.1	8.527999999999999	O
1197	1.0	3000.0	3.626e-06	1082	4	0.1	22.4	O
1198	1.0	3000.0	2.8939999999999997e-06	1081	4	0.1	16.2	O
1199	1.0	3000.0	4.017e-06	1081	4	0.1	22.89	O
1200	1.0	3000.0	4.632e-06	1082	4	0.1	15.74	O
1201	1.0	3000.0	4.5089999999999995e-06	1083	4	0.1	7.096	O
1202	1.0	3000.0	4.2999999999999995e-06	1082	4	0.1	7.645	O
1203	1.0	3000.0	4.522e-06	1083	4	0.1	9.871	O
1204	1.0	3000.0	4.211e-06	1081	4	0.1	6.672999999999999	O
1205	1.0	3000.0	4.4969999999999995e-06	1081	4	0.1	10.34	O
1206	1.0	3000.0	4.119e-06	1082	4	0.1	7.928	O
1207	1.0	3000.0	3.682e-06	1081	4	0.1	9.418	O
1208	1.0	3000.0	3.765e-06	1082	4	0.1	6.627999999999999	O
1209	1.0	3000.0	4.1539999999999995e-06	1083	4	0.1	18.18	O
1210	1.0	3000.0	3.782e-06	1082	4	0.1	13.2	O
1211	1.0	3000.0	4.624e-06	1081	4	0.1	15.02	O
1212	1.0	3000.0	4.408e-06	1082	4	0.1	8.387	O
1213	1.0	3000.0	4.011e-06	1082	4	0.1	10.09	O
1214	1.0	3000.0	3.248e-06	1083	4	0.1	18.34	O
1215	1.0	3000.0	4.2000000000000004e-06	1081	4	0.1	14.51	O
1216	1.0	3000.0	3.4519999999999997e-06	1082	4	0.1	17.23	O
1217	1.0	3000.0	2.8889999999999998e-06	1083	4	0.1	22.25	O
1218	1.0	3000.0	4.313e-06	1083	4	0.1	12.56	O
1219	1.0	3000.0	3.465e-06	1082	4	0.1	8.97	O
1220	1.0	3000.0	4.359e-06	1082	4	0.1	13.7	O
1221	1.0	3000.0	3.719e-06	1083	4	0.1	20.02	O
1222	1.0	3000.0	4.103e-06	1082	4	0.1	18.02	O
1223	1.0	3000.0	4.08e-06	1082	4	0.1	7.155	O
1224	1.0	3000.0	3.411e-06	1081	4	0.1	12.8	O
1225	1.0	3000.0	2.921e-06	1083	4	0.1	26.49	O
1226	1.0	3000.0	4.139e-06	1082	4	0.1	6.252999999999999	O
1227	1.0	3000.0	3.3e-06	1083	4	0.1	14.96	O
1228	1.0	3000.0	4.343e-06	1082	4	0.1	16.58	O
1229	1.0	3000.0	4.422e-06	1083	4	0.1	10.25	O
1230	1.0	3000.0	4.278e-06	1083	4	0.1	13.2	O
1231	1.0	3000.0	3.866e-06	1082	4	0.1	9.292	O
1232	1.0	3000.0	4.679e-06	1083	4	0.1	10.55	O
1233	1.0	3000.0	4.332e-06	1081	4	0.1	16.52	O
1234	1.0	3000.0	4.012e-06	1083	4	0.1	11.22	O
1235	1.0	3000.0	3.303e-06	1082	4	0.1	23.08	O
1236	1.0	3000.0	3.851e-06	1083	4	0.1	12.28	O
1237	1.0	3000.0	4.539e-06	1082	4	0.1	6.886	O
1238	1.0	3000.0	3.252e-06	1082	4	0.1	13.31	O
1239	1.0	3000.0	4.453e-06	1083	4	0.1	18.95	O
1240	1.0	3000.0	3.914e-06	1082	4	0.1	11.68	O
1241	1.0	3000.0	4.355e-06	1083	4	0.1	8.676	O
1242	1.0	3000.0	3.374e-06	1083	4	0.1	8.0	O
1243	1.0	3000.0	3.526e-06	1081	4	0.1	20.0	O
1244	1.0	3000.0	4.4969999999999995e-06	1083	4	0.1	11.95	O
1245	1.0	3000.0	4.385e-06	1082	4	0.1	8.815	O
1246	1.0	3000.0	4.5819999999999995e-06	1082	4	0.1	9.95	O
1247	1.0	3000.0	3.332e-06	1082	4	0.1	28.42	O
1248	1.0	3000.0	3.869e-06	1081	4	0.1	8.943999999999999	O
1249	1.0	3000.0	3.617e-06	1081	4	0.1	16.56	O
1250	1.0	3000.0	4.282e-06	1081	4	0.1	20.94	O
1251	1.0	3000.0	4.631e-06	1082	4	0.1	8.096	O
1252	1.0	3000.0	4.352e-06	1081	4	0.1	16.43	O
1253	1.0	3000.0	3.883e-06	1082	4	0.1	12.59	O
1254	1.0	3000.0	4.549e-06	1081	4	0.1	10.82	O
1255	1.0	3000.0	4.38e-06	1082	4	0.1	9.88	O
1256	1.0	3000.0	3.956e-06	1082	4	0.1	6.89	O
1257	1.0	3000.0	2.9219999999999997e-06	1083	4	0.1	14.82	O
1258	1.0	3000.0	3.047e-06	1081	4	0.1	11.06	O
1259	1.0	3000.0	4.014e-06	1081	4	0.1	8.46	O
1260	1.0	3000.0	3.54e-06	1082	4	0.1	10.25	O
1261	1.0	3000.0	3.985e-06	1082	4	0.1	18.28	O
1262	1.0	3000.0	3.252e-06	1082	4	0.1	21.85	O
1263	1.0	3000.0	4.379e-06	1082	4	0.1	18.11	O
1264	1.0	3000.0	3.4469999999999998e-06	1082	4	0.1	24.38	O
1265	1.0	3000.0	3.0969999999999997e-06	1082	4	0.1	7.851	O
1266	1.0	3000.0	3.841e-06	1083	4	0.1	14.71	O
1267	1.0	3000.0	3.92e-06	1082	4	0.1	15.39	O
1268	1.0	3000.0	4.554e-06	1081	4	0.1	13.41	O
1269	1.0	3000.0	3.307e-06	1081	4	0.1	9.593	O
1270	1.0	3000.0	4.425e-06	1082	4	0.1	18.86	O
1271	1.0	3000.0	3.53e-06	1083	4	0.1	23.78	O
1272	1.0	3000.0	4.455e-06	1082	4	0.1	7.349	O
1273	1.0	3000.0	4.113e-06	1082	4	0.1	12.2	O
1274	1.0	3000.0	4.352e-06	1082	4	0.1	20.37	O
1275	1.0	3000.0	4.269e-06	1083	4	0.1	21.39	O
1276	1.0	3000.0	3.764e-06	1082	4	0.1	11.21	O
1277	1.0	3000.0	4.046e-06	1081	4	0.1	15.13	O
1278	1.0	3000.0	3.834e-06	1082	4	0.1	8.905	O
1279	1.0	3000.0	3.0289999999999997e-06	1082	4	0.1	12.65	O
1280	1.0	3000.0	4.598e-06	1081	4	0.1	18.58	O
1281	1.0	3000.0	3.125e-06	1082	4	0.1	11.93	O
1282	1.0	3000.0	3.4069999999999997e-06	1082	4	0.1	21.58	O
1283	1.0	3000.0	3.292e-06	1082	4	0.1	10.91	O
1284	1.0	3000.0	3.56e-06	1083	4	0.1	6.683	O
1285	1.0	3000.0	4.167e-06	1082	4	0.1	6.667999999999999	O
1286	1.0	3000.0	4.405e-06	1082	4	0.1	10.68	O
1287	1.0	3000.0	4.3339999999999995e-06	1081	4	0.1	11.55	O
1288	1.0	3000.0	2.935e-06	1083	4	0.1	25.13	O
1289	1.0	3000.0	4.485e-06	1083	4	0.1	6.403	O
1290	1.0	3000.0	3.534e-06	1081	4	0.1	26.09	O
1291	1.0	3000.0	4.381e-06	1082	4	0.1	28.0	O
1292	1.0	3000.0	4.158e-06	1082	4	0.1	10.86	O
1293	1.0	3000.0	4.723e-06	1082	4	0.1	8.731	O
1294	1.0	3000.0	4.537e-06	1082	4	0.1	16.72	O
1295	1.0	3000.0	3.709e-06	1082	4	0.1	6.629	O
1296	1.0	3000.0	3.675e-06	1082	4	0.1	9.932	O
1297	1.0	3000.0	3.179e-06	1083	4	0.1	7.034	O
1298	1.0	3000.0	2.94e-06	1082	4	0.1	16.04	O
1299	1.0	3000.0	3.922e-06	1082	4	0.1	10.27	O
1300	1.0	3000.0	3.557e-06	1082	4	0.1	8.504	O
1301	1.0	3000.0	4.269e-06	1082	4	0.1	6.895	O
1302	1.0	3000.0	3.316e-06	1082	4	0.1	6.557	O
1303	1.0	3000.0	4.715e-06	1081	4	0.1	11.34	O
1304	1.0	3000.0	4.019e-06	1082	4	0.1	11.85	O
1305	1.0	3000.0	3.72e-06	1082	4	0.1	8.929	O
1306	1.0	3000.0	3.356e-06	1083	4	0.1	19.38	O
1307	1.0	3000.0	4.55e-06	1081	4	0.1	13.34	O
1308	1.0	3000.0	4.1660000000000004e-06	1082	4	0.1	16.58	O
1309	1.0	3000.0	4.136e-06	1082	4	0.1	6.699	O
1310	1.0	3000.0	4.655e-06	1081	4	0.1	6.5729999999999995	O
1311	1.0	3000.0	3.844e-06	1081	4	0.1	16.53	O
1312	1.0	3000.0	3.324e-06	1083	4	0.1	22.43	O
1313	1.0	3000.0	3.293e-06	1082	4	0.1	8.083	O
1314	1.0	3000.0	3.732e-06	1082	4	0.1	14.87	O
1315	1.0	3000.0	4.503e-06	1083	4	0.1	10.79	O
1316	1.0	3000.0	3.422e-06	1082	4	0.1	22.93	O
1317	1.0	3000.0	3.302e-06	1083	4	0.1	7.593999999999999	O
1318	1.0	3000.0	4.481e-06	1081	4	0.1	7.261	O
1319	1.0	3000.0	4.723e-06	1081	4	0.1	15.69	O
1320	1.0	3000.0	4.6960000000000004e-06	1082	4	0.1	8.077	O
1321	1.0	3000.0	3.8989999999999994e-06	1082	4	0.1	6.51	O
1322	1.0	3000.0	4.036e-06	1082	4	0.1	17.77	O
1323	1.0	3000.0	4.674e-06	1082	4	0.1	16.86	O
1324	1.0	3000.0	4.6839999999999995e-06	1081	4	0.1	11.74	O
1325	1.0	3000.0	3.175e-06	1081	4	0.1	28.39	O
1326	1.0	3000.0	4.083999999999999e-06	1082	4	0.1	21.06	O
1327	1.0	3000.0	3.229e-06	1083	4	0.1	23.31	O
1328	1.0	3000.0	4.427e-06	1082	4	0.1	12.14	O
1329	1.0	3000.0	4.323e-06	1082	4	0.1	17.59	O
1330	1.0	3000.0	2.879e-06	1081	4	0.1	32.19	O
1331	1.0	3000.0	4.5139999999999995e-06	1082	4	0.1	6.332999999999999	O
1332	1.0	3000.0	4.584e-06	1083	4	0.1	9.45	O
1333	1.0	3000.0	4.099e-06	1082	4	0.1	17.93	O
1334	1.0	3000.0	3.018e-06	1083	4	0.1	11.55	O
1335	1.0	3000.0	3.108e-06	1082	4	0.1	16.46	O
1336	1.0	3000.0	4.168e-06	1082	4	0.1	10.96	O
1337	1.0	3000.0	3.868e-06	1082	4	0.1	11.5	O
1338	1.0	3000.0	3.8889999999999995e-06	1082	4	0.1	15.97	O
1339	1.0	3000.0	4.4969999999999995e-06	1081	4	0.1	6.369	O
1340	1.0	3000.0	4.661e-06	1082	4	0.1	15.94	O
1341	1.0	3000.0	4.641e-06	1083	4	0.1	11.78	O
1342	1.0	3000.0	4.277e-06	1082	4	0.1	12.3	O
1343	1.0	3000.0	4.235e-06	1081	4	0.1	6.586	O
1344	1.0	3000.0	3.76e-06	1082	4	0.1	11.96	O
1345	1.0	3000.0	4.348e-06	1083	4	0.1	17.2	O
1346	1.0	3000.0	3.773e-06	1081	4	0.1	16.29	O
1347	1.0	3000.0	3.919e-06	1082	4	0.1	27.65	O
1348	1.0	3000.0	3e-06	1081	4	0.1	15.6	O
1349	1.0	3000.0	4.352e-06	1081	4	0.1	7.099	O
1350	1.0	3000.0	4.333e-06	1082	4	0.1	12.56	O
1351	1.0	3000.0	4.207e-06	1083	4	0.1	17.16	O
1352	1.0	3000.0	3.014e-06	1081	4	0.1	18.83	O
1353	1.0	3000.0	4.107e-06	1083	4	0.1	14.3	O
1354	1.0	3000.0	4.306e-06	1082	4	0.1	29.81	O
1355	1.0	3000.0	4.188e-06	1081	4	0.1	15.99	O
1356	1.0	3000.0	3.2039999999999997e-06	1082	4	0.1	15.03	O
1357	1.0	3000.0	4.369e-06	1081	4	0.1	25.69	O
1358	1.0	3000.0	3.597e-06	1082	4	0.1	12.34	O
1359	1.0	3000.0	3.7460000000000002e-06	1082	4	0.1	11.54	O
1360	1.0	3000.0	2.933e-06	1083	4	0.1	6.556	O
1361	1.0	3000.0	4.729e-06	1083	4	0.1	10.24	O
1362	1.0	3000.0	3.633e-06	1083	4	0.1	21.91	O
1363	1.0	3000.0	4.4919999999999995e-06	1081	4	0.1	9.728	O
1364	1.0	3000.0	3.645e-06	1082	4	0.1	32.51	O
1365	1.0	3000.0	4.491e-06	1083	4	0.1	9.987	O
1366	1.0	3000.0	4.701e-06	1083	4	0.1	18.91	O
1367	1.0	3000.0	3.303e-06	1082	4	0.1	10.94	O
1368	1.0	3000.0	3.674e-06	1083	4	0.1	11.71	O
1369	1.0	3000.0	3.862e-06	1082	4	0.1	14.13	O
1370	1.0	3000.0	3.072e-06	1081	4	0.1	23.03	O
1371	1.0	3000.0	3.662e-06	1081	4	0.1	8.38	O
1372	1.0	3000.0	4.477e-06	1082	4	0.1	21.36	O
1373	1.0	3000.0	4.2489999999999995e-06	1081	4	0.1	12.21	O
1374	1.0	3000.0	2.9489999999999996e-06	1082	4	0.1	26.46	O
1375	1.0	3000.0	2.879e-06	1082	4	0.1	22.99	O
1376	1.0	3000.0	4.42e-06	1081	4	0.1	29.89	O
1377	1.0	3000.0	4.2999999999999995e-06	1082	4	0.1	7.523	O
1378	1.0	3000.0	3.956e-06	1083	4	0.1	6.734	O
1379	1.0	3000.0	4.415e-06	1082	4	0.1	11.41	O
1380	1.0	3000.0	4.104e-06	1081	4	0.1	11.88	O
1381	1.0	3000.0	3.382e-06	1081	4	0.1	13.49	O
1382	1.0	3000.0	3.2439999999999998e-06	1081	4	0.1	12.0	O
1383	1.0	3000.0	4.735e-06	1082	4	0.1	8.92	O
1384	1.0	3000.0	3.652e-06	1083	4	0.1	24.35	O
1385	1.0	3000.0	3.155e-06	1082	4	0.1	10.86	O
1386	1.0	3000.0	3.531e-06	1081	4	0.1	12.7	O
1387	1.0	3000.0	4.394e-06	1082	4	0.1	6.757999999999999	O
1388	1.0	3000.0	4.157e-06	1082	4	0.1	9.812999999999999	O
1389	1.0	3000.0	4.031e-06	1082	4	0.1	11.72	O
1390	1.0	3000.0	4.587e-06	1083	4	0.1	11.42	O
1391	1.0	3000.0	4.298e-06	1081	4	0.1	10.57	O
1392	1.0	3000.0	4.4969999999999995e-06	1082	4	0.1	11.58	O
1393	1.0	3000.0	4.21e-06	1082	4	0.1	16.3	O
1394	1.0	3000.0	3.678e-06	1081	4	0.1	8.809	O
1395	1.0	3000.0	4.41e-06	1082	4	0.1	11.59	O
1396	1.0	3000.0	4.1369999999999995e-06	1081	4	0.1	10.28	O
1397	1.0	3000.0	3.4360000000000002e-06	1082	4	0.1	6.877999999999999	O
1398	1.0	3000.0	3.517e-06	1081	4	0.1	14.73	O
1399	1.0	3000.0	4.055e-06	1082	4	0.1	16.37	O
1400	1.0	3000.0	2.937e-06	1081	4	0.1	6.678999999999999	O
1401	1.0	3000.0	4.657e-06	1082	4	0.1	22.91	O
1402	1.0	3000.0	3.637e-06	1082	4	0.1	11.79	O
1403	1.0	3000.0	4.299e-06	1082	4	0.1	6.71	O
1404	1.0	3000.0	4.638e-06	1082	4	0.1	6.308	O
1405	1.0	3000.0	4.433999999999999e-06	1082	4	0.1	9.058	O
1406	1.0	3000.0	3.144e-06	1082	4	0.1	13.8	O
1407	1.0	3000.0	4.466e-06	1082	4	0.1	10.3	O
1408	1.0	3000.0	3.565e-06	1081	4	0.1	19.99	O
1409	1.0	3000.0	3.562e-06	1082	4	0.1	16.64	O
1410	1.0	3000.0	3.282e-06	1082	4	0.1	14.57	O
1411	1.0	3000.0	4.386e-06	1082	4	0.1	10.3	O
1412	1.0	3000.0	4.688e-06	1081	4	0.1	16.14	O
1413	1.0	3000.0	3.327e-06	1083	4	0.1	9.507	O
1414	1.0	3000.0	4.706e-06	1083	4	0.1	17.96	O
1415	1.0	3000.0	3.742e-06	1081	4	0.1	8.6	O
1416	1.0	3000.0	3.818999999999999e-06	1082	4	0.1	25.63	O
1417	1.0	3000.0	4.41e-06	1083	4	0.1	9.74	O
1418	1.0	3000.0	3.165e-06	1082	4	0.1	46.9	O
1419	1.0	3000.0	3.342e-06	1082	4	0.1	6.587999999999999	O
1420	1.0	3000.0	3.108e-06	1082	4	0.1	7.572	O
1421	1.0	3000.0	4.152e-06	1083	4	0.1	11.26	O
1422	1.0	3000.0	4.679e-06	1083	4	0.1	15.92	O
1423	1.0	3000.0	3.486e-06	1082	4	0.1	12.63	O
1424	1.0	3000.0	3.897e-06	1083	4	0.1	16.88	O
1425	1.0	3000.0	3.692e-06	1082	4	0.1	9.399	O
1426	1.0	3000.0	3.0439999999999996e-06	1081	4	0.1	24.77	O
1427	1.0	3000.0	4.677e-06	1083	4	0.1	6.178	O
1428	1.0	3000.0	4.181e-06	1081	4	0.1	9.54	O
1429	1.0	3000.0	4.262e-06	1082	4	0.1	14.45	O
1430	1.0	3000.0	3.5819999999999998e-06	1082	4	0.1	17.27	O
1431	1.0	3000.0	3.7169999999999997e-06	1083	4	0.1	23.29	O
1432	1.0	3000.0	3.08e-06	1082	4	0.1	27.94	O
1433	1.0	3000.0	4.182e-06	1081	4	0.1	11.63	O
1434	1.0	3000.0	3.76e-06	1083	4	0.1	13.49	O
1435	1.0	3000.0	4.502e-06	1081	4	0.1	20.43	O
1436	1.0	3000.0	3.184e-06	1081	4	0.1	6.468	O
1437	1.0	3000.0	4.283e-06	1081	4	0.1	7.537999999999999	O
1438	1.0	3000.0	3.082e-06	1082	4	0.1	18.08	O
1439	1.0	3000.0	4.384e-06	1081	4	0.1	9.196	O
1440	1.0	3000.0	3.425e-06	1082	4	0.1	7.352	O
1441	1.0	3000.0	4.47e-06	1082	4	0.1	6.497999999999999	O
1442	1.0	3000.0	3.224e-06	1081	4	0.1	15.81	O
1443	1.0	3000.0	3.399e-06	1082	4	0.1	16.27	O
1444	1.0	3000.0	3.975e-06	1082	4	0.1	14.01	O
1445	1.0	3000.0	3.229e-06	1082	4	0.1	9.828	O
1446	1.0	3000.0	4.4480000000000004e-06	1081	4	0.1	8.767999999999999	O
1447	1.0	3000.0	4.165e-06	1081	4	0.1	19.8	O
1448	1.0	3000.0	4.42e-06	1082	4	0.1	10.23	O
1449	1.0	3000.0	4.682e-06	1082	4	0.1	11.0	O
1450	1.0	3000.0	4.158e-06	1082	4	0.1	7.479	O
1451	1.0	3000.0	3.737e-06	1081	4	0.1	9.831	O
1452	1.0	3000.0	3.79e-06	1082	4	0.1	11.35	O
1453	1.0	3000.0	4.372e-06	1082	4	0.1	13.79	O
1454	1.0	3000.0	3.885e-06	1083	4	0.1	18.45	O
1455	1.0	3000.0	4.15e-06	1081	4	0.1	13.36	O
1456	1.0	3000.0	3.988e-06	1083	4	0.1	29.48	O
1457	1.0	3000.0	3.454e-06	1083	4	0.1	6.867000000000001	O
1458	1.0	3000.0	4.06e-06	1081	4	0.1	14.87	O
1459	1.0	3000.0	4.647e-06	1082	4	0.1	11.76	O
1460	1.0	3000.0	4.111e-06	1083	4	0.1	6.824	O
1461	1.0	3000.0	4.359e-06	1082	4	0.1	9.086	O
1462	1.0	3000.0	3.4069999999999997e-06	1082	4	0.1	19.18	O
1463	1.0	3000.0	4.4919999999999995e-06	1083	4	0.1	9.18	O
1464	1.0	3000.0	2.9889999999999997e-06	1082	4	0.1	7.904	O
1465	1.0	3000.0	3.0919999999999998e-06	1082	4	0.1	25.89	O
1466	1.0	3000.0	3.804e-06	1082	4	0.1	7.064	O
1467	1.0	3000.0	3.965e-06	1082	4	0.1	10.42	O
1468	1.0	3000.0	3.657e-06	1082	4	0.1	14.12	O
1469	1.0	3000.0	4.739e-06	1083	4	0.1	16.7	O
1470	1.0	3000.0	2.932e-06	1083	4	0.1	14.92	O
1471	1.0	3000.0	4.675e-06	1081	4	0.1	12.56	O
1472	1.0	3000.0	3.525e-06	1082	4	0.1	11.64	O
1473	1.0	3000.0	3.534e-06	1083	4	0.1	16.52	O
1474	1.0	3000.0	4.647e-06	1082	4	0.1	8.215	O
1475	1.0	3000.0	3.284e-06	1082	4	0.1	11.05	O
1476	1.0	3000.0	4.011e-06	1081	4	0.1	26.21	O
1477	1.0	3000.0	3.6439999999999998e-06	1083	4	0.1	20.24	O
1478	1.0	3000.0	4.529e-06	1082	4	0.1	13.2	O
1479	1.0	3000.0	3.2989999999999997e-06	1083	4	0.1	23.48	O
1480	1.0	3000.0	4.373e-06	1081	4	0.1	16.03	O
1481	1.0	3000.0	4.27e-06	1083	4	0.1	15.19	O
1482	1.0	3000.0	3.0569999999999997e-06	1081	4	0.1	7.327999999999999	O
1483	1.0	3000.0	3.274e-06	1083	4	0.1	38.67	O
1484	1.0	3000.0	4.4069999999999995e-06	1081	4	0.1	10.59	O
1485	1.0	3000.0	3.456e-06	1082	4	0.1	15.86	O
1486	1.0	3000.0	3.7289999999999998e-06	1083	4	0.1	9.029	O
1487	1.0	3000.0	3.338e-06	1082	4	0.1	11.99	O
1488	1.0	3000.0	4.5189999999999994e-06	1082	4	0.1	7.072	O
1489	1.0	3000.0	3.364e-06	1082	4	0.1	13.72	O
1490	1.0	3000.0	4.09e-06	1082	4	0.1	19.63	O
1491	1.0	3000.0	4.338e-06	1082	4	0.1	7.207999999999999	O
1492	1.0	3000.0	4.3339999999999995e-06	1082	4	0.1	14.49	O
1493	1.0	3000.0	3.897e-06	1082	4	0.1	18.05	O
1494	1.0	3000.0	3.374e-06	1083	4	0.1	17.63	O
1495	1.0	3000.0	4.14e-06	1081	4	0.1	7.506	O
1496	1.0	3000.0	4.687e-06	1082	4	0.1	6.513	O
1497	1.0	3000.0	3.224e-06	1082	4	0.1	11.56	O
1498	1.0	3000.0	4.507e-06	1083	4	0.1	15.91	O
1499	1.0	3000.0	3.366e-06	1081	4	0.1	7.026	O
1500	1.0	3000.0	4.572e-06	1082	4	0.1	6.27	O
1501	1.0	3000.0	3.956e-06	1082	4	0.1	6.229	O
1502	1.0	3000.0	4.665e-06	1081	4	0.1	10.71	O
1503	1.0	3000.0	3.92e-06	1083	4	0.1	21.84	O
1504	1.0	3000.0	3.513e-06	1083	4	0.1	7.266	O
1505	1.0	3000.0	3.282e-06	1082	4	0.1	24.85	O
1506	1.0	3000.0	3.117e-06	1081	4	0.1	7.992999999999999	O
1507	1.0	3000.0	4.677e-06	1082	4	0.1	10.83	O
1508	1.0	3000.0	4.281e-06	1081	4	0.1	16.56	O
1509	1.0	3000.0	3.676e-06	1082	4	0.1	7.782	O
1510	1.0	3000.0	3.3939999999999996e-06	1081	4	0.1	22.89	O
1511	1.0	3000.0	3.702e-06	1081	4	0.1	14.14	O
1512	1.0	3000.0	3.9e-06	1082	4	0.1	13.8	O
1513	1.0	3000.0	4.28e-06	1082	4	0.1	8.123	O
1514	1.0	3000.0	4.702e-06	1083	4	0.1	7.622999999999999	O
1515	1.0	3000.0	4.726e-06	1083	4	0.1	22.76	O
1516	1.0	3000.0	3.834e-06	1081	4	0.1	6.9239999999999995	O
1517	1.0	3000.0	4.3410000000000005e-06	1081	4	0.1	25.68	O
1518	1.0	3000.0	3.033e-06	1081	4	0.1	15.29	O
1519	1.0	3000.0	3.929e-06	1082	4	0.1	17.68	O
1520	1.0	3000.0	4.237e-06	1082	4	0.1	6.617999999999999	O
1521	1.0	3000.0	3.392e-06	1082	4	0.1	14.65	O
1522	1.0	3000.0	3.754e-06	1082	4	0.1	11.14	O
1523	1.0	3000.0	4.391e-06	1082	4	0.1	6.943	O
1524	1.0	3000.0	4.046e-06	1081	4	0.1	13.52	O
1525	1.0	3000.0	3.594e-06	1083	4	0.1	18.57	O
1526	1.0	3000.0	3.958e-06	1082	4	0.1	15.05	O
1527	1.0	3000.0	3.588e-06	1082	4	0.1	10.3	O
1528	1.0	3000.0	3.2439999999999998e-06	1082	4	0.1	25.73	O
1529	1.0	3000.0	4.503e-06	1082	4	0.1	11.04	O
1530	1.0	3000.0	3.714e-06	1082	4	0.1	9.709	O
1531	1.0	3000.0	4.729e-06	1083	4	0.1	6.51	O
1532	1.0	3000.0	4.302e-06	1081	4	0.1	11.33	O
1533	1.0	3000.0	3.12e-06	1082	4	0.1	18.06	O
1534	1.0	3000.0	3.427e-06	1083	4	0.1	8.86	O
1535	1.0	3000.0	4.234e-06	1083	4	0.1	11.9	O
1536	1.0	3000.0	3.755e-06	1082	4	0.1	26.37	O
1537	1.0	3000.0	4.4919999999999995e-06	1083	4	0.1	11.84	O
1538	1.0	3000.0	4.507e-06	1082	4	0.1	6.812	O
1539	1.0	3000.0	3.6089999999999997e-06	1081	4	0.1	19.86	O
1540	1.0	3000.0	4.668e-06	1082	4	0.1	7.92	O
1541	1.0	3000.0	4.517e-06	1081	4	0.1	16.93	O
1542	1.0	3000.0	3.552e-06	1083	4	0.1	15.91	O
1543	1.0	3000.0	4.4e-06	1082	4	0.1	15.49	O
1544	1.0	3000.0	3.857e-06	1083	4	0.1	18.2	O
1545	1.0	3000.0	3.813e-06	1083	4	0.1	26.91	O
1546	1.0	3000.0	4.234e-06	1081	4	0.1	15.59	O
1547	1.0	3000.0	4.243e-06	1081	4	0.1	11.86	O
1548	1.0	3000.0	3.827e-06	1082	4	0.1	8.554	O
1549	1.0	3000.0	3.697e-06	1082	4	0.1	8.676	O
1550	1.0	3000.0	3.782e-06	1083	4	0.1	25.84	O
1551	1.0	3000.0	4.4289999999999994e-06	1081	4	0.1	19.83	O
1552	1.0	3000.0	4.5189999999999994e-06	1083	4	0.1	23.82	O
1553	1.0	3000.0	4.363e-06	1082	4	0.1	16.77	O
1554	1.0	3000.0	3.584e-06	1083	4	0.1	16.14	O
1555	1.0	3000.0	3.47e-06	1082	4	0.1	6.602	O
1556	1.0	3000.0	3.595e-06	1081	4	0.1	6.994	O
1557	1.0	3000.0	3.793e-06	1082	4	0.1	8.464	O
1558	1.0	3000.0	4.73e-06	1082	4	0.1	6.612	O
1559	1.0	3000.0	3.0519999999999997e-06	1082	4	0.1	7.082999999999999	O
1560	1.0	3000.0	4.465e-06	1082	4	0.1	25.22	O
1561	1.0	3000.0	4.525e-06	1082	4	0.1	7.24	O
1562	1.0	3000.0	4.025e-06	1083	4	0.1	8.592	O
1563	1.0	3000.0	3.4289999999999997e-06	1082	4	0.1	17.73	O
1564	1.0	3000.0	3.022e-06	1083	4	0.1	11.45	O
1565	1.0	3000.0	4.72e-06	1081	4	0.1	6.218	O
1566	1.0	3000.0	3.502e-06	1081	4	0.1	8.427999999999999	O
1567	1.0	3000.0	3.93e-06	1081	4	0.1	15.94	O
1568	1.0	3000.0	4.73e-06	1082	4	0.1	19.08	O
1569	1.0	3000.0	4.322e-06	1082	4	0.1	6.372999999999999	O
1570	1.0	3000.0	3.618e-06	1081	4	0.1	7.734	O
1571	1.0	3000.0	4.322e-06	1082	4	0.1	11.88	O
1572	1.0	3000.0	3.417e-06	1082	4	0.1	11.63	O
1573	1.0	3000.0	3.033e-06	1082	4	0.1	6.462999999999999	O
1574	1.0	3000.0	3.513e-06	1081	4	0.1	6.702000000000001	O
1575	1.0	3000.0	3.905e-06	1082	4	0.1	7.343999999999999	O
1576	1.0	3000.0	4.281e-06	1083	4	0.1	14.77	O
1577	1.0	3000.0	3.81e-06	1082	4	0.1	10.43	O
1578	1.0	3000.0	4.296e-06	1081	4	0.1	13.27	O
1579	1.0	3000.0	3.702e-06	1081	4	0.1	7.59	O
1580	1.0	3000.0	4.269e-06	1083	4	0.1	14.85	O
1581	1.0	3000.0	3.842e-06	1081	4	0.1	16.72	O
1582	1.0	3000.0	3.438e-06	1082	4	0.1	8.682	O
1583	1.0	3000.0	3.531e-06	1082	4	0.1	6.6739999999999995	O
1584	1.0	3000.0	4.337e-06	1082	4	0.1	16.88	O
1585	1.0	3000.0	4.278e-06	1081	4	0.1	19.02	O
1586	1.0	3000.0	3.898e-06	1082	4	0.1	6.492999999999999	O
1587	1.0	3000.0	3.868e-06	1082	4	0.1	8.932	O
1588	1.0	3000.0	4.645e-06	1082	4	0.1	9.9	O
1589	1.0	3000.0	4.5819999999999995e-06	1083	4	0.1	15.97	O
1590	1.0	3000.0	4.307e-06	1083	4	0.1	6.47	O
1591	1.0	3000.0	3.892e-06	1082	4	0.1	12.65	O
1592	1.0	3000.0	4.346e-06	1081	4	0.1	7.843	O
1593	1.0	3000.0	4.4969999999999995e-06	1083	4	0.1	6.846	O
1594	1.0	3000.0	3.752e-06	1082	4	0.1	14.76	O
1595	1.0	3000.0	3.285e-06	1081	4	0.1	8.69	O
1596	1.0	3000.0	4.423e-06	1081	4	0.1	11.37	O
1597	1.0	3000.0	4.555e-06	1082	4	0.1	12.48	O
1598	1.0	3000.0	3.432e-06	1082	4	0.1	24.74	O
1599	1.0	3000.0	4.4239999999999995e-06	1082	4	0.1	11.06	O
1600	1.0	3000.0	2.932e-06	1082	4	0.1	14.78	O
1601	1.0	3000.0	3.943e-06	1082	4	0.1	6.492999999999999	O
1602	1.0	3000.0	4.127e-06	1083	4	0.1	6.447	O
1603	1.0	3000.0	3.58e-06	1081	4	0.1	12.1	O
1604	1.0	3000.0	3.19e-06	1082	4	0.1	6.619	O
1605	1.0	3000.0	4.733e-06	1081	4	0.1	6.58	O
1606	1.0	3000.0	4.414e-06	1083	4	0.1	14.29	O
1607	1.0	3000.0	4.007e-06	1082	4	0.1	27.61	O
1608	1.0	3000.0	4.44e-06	1083	4	0.1	8.344	O
1609	1.0	3000.0	4.645e-06	1083	4	0.1	6.7829999999999995	O
1610	1.0	3000.0	4.439e-06	1082	4	0.1	6.983	O
1611	1.0	3000.0	4.562e-06	1083	4	0.1	14.9	O
1612	1.0	3000.0	4.58e-06	1081	4	0.1	6.55	O
1613	1.0	3000.0	3.503e-06	1081	4	0.1	31.4	O
1614	1.0	3000.0	3.499e-06	1081	4	0.1	12.34	O
1615	1.0	3000.0	3.3089999999999996e-06	1082	4	0.1	7.079	O
1616	1.0	3000.0	3.813e-06	1082	4	0.1	16.4	O
1617	1.0	3000.0	3.813e-06	1083	4	0.1	27.58	O
1618	1.0	3000.0	4.09e-06	1082	4	0.1	31.08	O
1619	1.0	3000.0	4.705e-06	1081	4	0.1	16.63	O
1620	1.0	3000.0	3.997e-06	1081	4	0.1	24.15	O
1621	1.0	3000.0	3.494e-06	1083	4	0.1	12.14	O
1622	1.0	3000.0	4.592e-06	1083	4	0.1	23.35	O
1623	1.0	3000.0	3.824e-06	1082	4	0.1	25.79	O
1624	1.0	3000.0	4.291e-06	1082	4	0.1	8.07	O
1625	1.0	3000.0	4.125e-06	1081	4	0.1	6.496	O
1626	1.0	3000.0	3.6719999999999997e-06	1082	4	0.1	21.32	O
1627	1.0	3000.0	4.612e-06	1082	4	0.1	6.362	O
1628	1.0	3000.0	3.862e-06	1083	4	0.1	11.65	O
1629	1.0	3000.0	4.303e-06	1082	4	0.1	19.81	O
1630	1.0	3000.0	3.88e-06	1083	4	0.1	24.84	O
1631	1.0	3000.0	4.021e-06	1082	4	0.1	8.969	O
1632	1.0	3000.0	3.597e-06	1083	4	0.1	20.52	O
1633	1.0	3000.0	3.988e-06	1081	4	0.1	7.237	O
1634	1.0	3000.0	4.563e-06	1083	4	0.1	8.071	O
1635	1.0	3000.0	3.539e-06	1082	4	0.1	12.4	O
1636	1.0	3000.0	4.316e-06	1081	4	0.1	8.065	O
1637	1.0	3000.0	3.7569999999999998e-06	1082	4	0.1	13.96	O
1638	1.0	3000.0	4.199e-06	1081	4	0.1	6.476	O
1639	1.0	3000.0	3.919e-06	1083	4	0.1	13.97	O
1640	1.0	3000.0	3.661e-06	1081	4	0.1	15.07	O
1641	1.0	3000.0	3.2089999999999997e-06	1081	4	0.1	10.61	O
1642	1.0	3000.0	3.292e-06	1083	4	0.1	29.27	O
1643	1.0	3000.0	3.062e-06	1082	4	0.1	13.97	O
1644	1.0	3000.0	2.9669999999999997e-06	1083	4	0.1	9.959	O
1645	1.0	3000.0	4.687e-06	1083	4	0.1	23.27	O
1646	1.0	3000.0	4.158e-06	1082	4	0.1	8.485	O
1647	1.0	3000.0	4.593e-06	1082	4	0.1	6.926	O
1648	1.0	3000.0	3.435e-06	1082	4	0.1	28.01	O
1649	1.0	3000.0	4.619e-06	1082	4	0.1	6.2	O
1650	1.0	3000.0	3.152e-06	1083	4	0.1	29.67	O
1651	1.0	3000.0	3.947e-06	1082	4	0.1	11.13	O
1652	1.0	3000.0	4.111e-06	1082	4	0.1	10.2	O
1653	1.0	3000.0	4.067e-06	1083	4	0.1	10.43	O
1654	1.0	3000.0	3.419e-06	1082	4	0.1	11.27	O
1655	1.0	3000.0	4.451e-06	1081	4	0.1	7.272	O
1656	1.0	3000.0	4.068e-06	1081	4	0.1	11.35	O
1657	1.0	3000.0	3.939e-06	1081	4	0.1	13.85	O
1658	1.0	3000.0	3.7739999999999998e-06	1082	4	0.1	12.17	O
1659	1.0	3000.0	3.004e-06	1081	4	0.1	12.78	O
1660	1.0	3000.0	3.496e-06	1081	4	0.1	11.6	O
1661	1.0	3000.0	3.8e-06	1082	4	0.1	13.69	O
1662	1.0	3000.0	4.157e-06	1083	4	0.1	12.67	O
1663	1.0	3000.0	3.482e-06	1083	4	0.1	14.37	O
1664	1.0	3000.0	4.529e-06	1081	4	0.1	11.17	O
1665	1.0	3000.0	4.711e-06	1083	4	0.1	8.699	O
1666	1.0	3000.0	3.278e-06	1083	4	0.1	11.93	O
1667	1.0	3000.0	4.414e-06	1082	4	0.1	15.05	O
1668	1.0	3000.0	3.782e-06	1083	4	0.1	16.52	O
1669	1.0	3000.0	3.125e-06	1082	4	0.1	22.96	O
1670	1.0	3000.0	3.716e-06	1082	4	0.1	12.58	O
1671	1.0	3000.0	3.215e-06	1081	4	0.1	7.016	O
1672	1.0	3000.0	3.568e-06	1081	4	0.1	7.48	O
1673	1.0	3000.0	4.099e-06	1082	4	0.1	12.36	O
1674	1.0	3000.0	3.393e-06	1082	4	0.1	10.76	O
1675	1.0	3000.0	3.489e-06	1081	4	0.1	9.242	O
1676	1.0	3000.0	4.124e-06	1081	4	0.1	6.513	O
1677	1.0	3000.0	4.02e-06	1083	4	0.1	11.7	O
1678	1.0	3000.0	3.547e-06	1082	4	0.1	7.803999999999999	O
1679	1.0	3000.0	3.988e-06	1082	4	0.1	9.857999999999999	O
1680	1.0	3000.0	4.711e-06	1081	4	0.1	24.33	O
1681	1.0	3000.0	3.532e-06	1082	4	0.1	16.3	O
1682	1.0	3000.0	4.585e-06	1082	4	0.1	17.11	O
1683	1.0	3000.0	3.7439999999999996e-06	1083	4	0.1	25.88	O
1684	1.0	3000.0	4.61e-06	1083	4	0.1	22.21	O
1685	1.0	3000.0	4.034e-06	1082	4	0.1	23.16	O
1686	1.0	3000.0	3.676e-06	1083	4	0.1	6.992000000000001	O
1687	1.0	3000.0	3.023e-06	1082	4	0.1	16.68	O
1688	1.0	3000.0	3.809e-06	1082	4	0.1	30.15	O
1689	1.0	3000.0	4.729e-06	1081	4	0.1	6.494	O
1690	1.0	3000.0	4.59e-06	1082	4	0.1	6.737	O
1691	1.0	3000.0	3.247e-06	1082	4	0.1	15.19	O
1692	1.0	3000.0	4.2999999999999995e-06	1082	4	0.1	10.74	O
1693	1.0	3000.0	3.507e-06	1083	4	0.1	9.388	O
1694	1.0	3000.0	4.235e-06	1083	4	0.1	27.34	O
1695	1.0	3000.0	4.595e-06	1082	4	0.1	15.0	O
1696	1.0	3000.0	3.912e-06	1082	4	0.1	19.14	O
1697	1.0	3000.0	3.866e-06	1081	4	0.1	9.176	O
1698	1.0	3000.0	3.451e-06	1081	4	0.1	14.38	O
1699	1.0	3000.0	3.49e-06	1081	4	0.1	20.34	O
1700	1.0	3000.0	4.6889999999999995e-06	1081	4	0.1	10.41	O
1701	1.0	3000.0	3.719e-06	1083	4	0.1	23.06	O
1702	1.0	3000.0	3.755e-06	1082	4	0.1	7.542999999999999	O
1703	1.0	3000.0	3.3169999999999998e-06	1082	4	0.1	13.23	O
1704	1.0	3000.0	4.53e-06	1083	4	0.1	17.33	O
1705	1.0	3000.0	4.311e-06	1083	4	0.1	10.08	O
1706	1.0	3000.0	4.499e-06	1081	4	0.1	23.05	O
1707	1.0	3000.0	3.567e-06	1082	4	0.1	7.05	O
1708	1.0	3000.0	4.665e-06	1082	4	0.1	15.54	O
1709	1.0	3000.0	4.243e-06	1082	4	0.1	6.194	O
1710	1.0	3000.0	4.172e-06	1081	4	0.1	27.86	O
1711	1.0	3000.0	3.342e-06	1081	4	0.1	27.45	O
1712	1.0	3000.0	3.369e-06	1083	4	0.1	16.73	O
1713	1.0	3000.0	4.454e-06	1081	4	0.1	11.17	O
1714	1.0	3000.0	4.368e-06	1082	4	0.1	11.8	O
1715	1.0	3000.0	2.914e-06	1082	4	0.1	27.54	O
1716	1.0	3000.0	3.023e-06	1082	4	0.1	10.61	O
1717	1.0	3000.0	4.551e-06	1082	4	0.1	12.59	O
1718	1.0	3000.0	3.777e-06	1082	4	0.1	15.27	O
1719	1.0	3000.0	4.062e-06	1081	4	0.1	19.23	O
1720	1.0	3000.0	3.347e-06	1082	4	0.1	7.246	O
1721	1.0	3000.0	4.377e-06	1082	4	0.1	16.45	O
1722	1.0	3000.0	4.085e-06	1083	4	0.1	10.56	O
1723	1.0	3000.0	4.021e-06	1081	4	0.1	6.782	O
1724	1.0	3000.0	3.832e-06	1081	4	0.1	13.26	O
1725	1.0	3000.0	4.727e-06	1081	4	0.1	11.09	O
1726	1.0	3000.0	3.6989999999999997e-06	1082	4	0.1	18.96	O
1727	1.0	3000.0	4.189e-06	1082	4	0.1	13.98	O
1728	1.0	3000.0	3.15e-06	1081	4	0.1	25.59	O
1729	1.0	3000.0	3.6189999999999996e-06	1081	4	0.1	10.57	O
1730	1.0	3000.0	4.602e-06	1081	4	0.1	17.11	O
1731	1.0	3000.0	4.38e-06	1082	4	0.1	7.78	O
1732	1.0	3000.0	4.573e-06	1082	4	0.1	9.137	O
1733	1.0	3000.0	4.295e-06	1081	4	0.1	15.91	O
1734	1.0	3000.0	3.687e-06	1081	4	0.1	12.82	O
1735	1.0	3000.0	4.343999999999999e-06	1082	4	0.1	9.714	O
1736	1.0	3000.0	4.621e-06	1083	4	0.1	11.6	O
1737	1.0	3000.0	4.597e-06	1083	4	0.1	25.94	O
1738	1.0	3000.0	3.1139999999999997e-06	1082	4	0.1	13.44	O
1739	1.0	3000.0	4.453e-06	1083	4	0.1	13.93	O
1740	1.0	3000.0	3.107e-06	1081	4	0.1	14.33	O
1741	1.0	3000.0	3.822e-06	1081	4	0.1	6.494	O
1742	1.0	3000.0	4.182e-06	1081	4	0.1	13.63	O
1743	1.0	3000.0	4.471e-06	1083	4	0.1	16.86	O
1744	1.0	3000.0	4.414e-06	1082	4	0.1	7.388999999999999	O
1745	1.0	3000.0	4.634e-06	1082	4	0.1	7.3229999999999995	O
1746	1.0	3000.0	4.665e-06	1082	4	0.1	8.007	O
1747	1.0	3000.0	3.567e-06	1082	4	0.1	18.84	O
1748	1.0	3000.0	4.453e-06	1083	4	0.1	28.14	O
1749	1.0	3000.0	4.74e-06	1083	4	0.1	10.15	O
1750	1.0	3000.0	3.194e-06	1083	4	0.1	33.78	O
1751	1.0	3000.0	4.207e-06	1083	4	0.1	9.892999999999999	O
1752	1.0	3000.0	4.7e-06	1081	4	0.1	11.22	O
1753	1.0	3000.0	3.888e-06	1082	4	0.1	26.51	O
1754	1.0	3000.0	4.704e-06	1083	4	0.1	15.2	O
1755	1.0	3000.0	3.882e-06	1082	4	0.1	22.79	O
1756	1.0	3000.0	4.541e-06	1082	4	0.1	12.24	O
1757	1.0	3000.0	4.379e-06	1081	4	0.1	17.13	O
1758	1.0	3000.0	3.027e-06	1082	4	0.1	6.52	O
1759	1.0	3000.0	3.956e-06	1082	4	0.1	8.765	O
1760	1.0	3000.0	4.495e-06	1082	4	0.1	8.03	O
1761	1.0	3000.0	4.719e-06	1082	4	0.1	14.8	O
1762	1.0	3000.0	3.242e-06	1082	4	0.1	14.08	O
1763	1.0	3000.0	4.42e-06	1082	4	0.1	16.84	O
1764	1.0	3000.0	3.863e-06	1083	4	0.1	11.56	O
1765	1.0	3000.0	3.513e-06	1083	4	0.1	13.6	O
1766	1.0	3000.0	4.242e-06	1081	4	0.1	11.07	O
1767	1.0	3000.0	4.1539999999999995e-06	1082	4	0.1	20.25	O
1768	1.0	3000.0	4.019e-06	1082	4	0.1	6.215	O
1769	1.0	3000.0	4.098e-06	1082	4	0.1	11.86	O
1770	1.0	3000.0	4.147e-06	1082	4	0.1	7.057	O
1771	1.0	3000.0	3.634e-06	1082	4	0.1	14.49	O
1772	1.0	3000.0	3.462e-06	1081	4	0.1	31.77	O
1773	1.0	3000.0	3.3939999999999996e-06	1083	4	0.1	14.09	O
1774	1.0	3000.0	3.53e-06	1082	4	0.1	28.38	O
1775	1.0	3000.0	4.205e-06	1081	4	0.1	15.99	O
1776	1.0	3000.0	3.756e-06	1082	4	0.1	18.9	O
1777	1.0	3000.0	4.68e-06	1082	4	0.1	11.28	O
1778	1.0	3000.0	3.655e-06	1081	4	0.1	22.8	O
1779	1.0	3000.0	4.351e-06	1082	4	0.1	13.76	O
1780	1.0	3000.0	4.364e-06	1081	4	0.1	17.2	O
1781	1.0	3000.0	4.083e-06	1081	4	0.1	15.78	O
1782	1.0	3000.0	4.337e-06	1083	4	0.1	18.99	O
1783	1.0	3000.0	4.58e-06	1083	4	0.1	11.81	O
1784	1.0	3000.0	3.792e-06	1083	4	0.1	14.13	O
1785	1.0	3000.0	4.322e-06	1082	4	0.1	10.34	O
1786	1.0	3000.0	4.308e-06	1081	4	0.1	17.54	O
1787	1.0	3000.0	4.4189999999999995e-06	1081	4	0.1	8.869	O
1788	1.0	3000.0	3.727e-06	1082	4	0.1	7.35	O
1789	1.0	3000.0	3.203e-06	1081	4	0.1	7.566	O
1790	1.0	3000.0	4.185e-06	1082	4	0.1	21.85	O
1791	1.0	3000.0	4.571e-06	1083	4	0.1	11.93	O
1792	1.0	3000.0	3.271e-06	1083	4	0.1	24.81	O
1793	1.0	3000.0	3.999e-06	1081	4	0.1	8.599	O
1794	1.0	3000.0	4.5939999999999996e-06	1083	4	0.1	14.83	O
1795	1.0	3000.0	4.702e-06	1082	4	0.1	10.78	O
1796	1.0	3000.0	4.346e-06	1081	4	0.1	17.91	O
1797	1.0	3000.0	3.799e-06	1082	4	0.1	6.087999999999999	O
1798	1.0	3000.0	2.887e-06	1083	4	0.1	18.8	O
1799	1.0	3000.0	4.14e-06	1081	4	0.1	6.353	O
1800	1.0	3000.0	3.935e-06	1081	4	0.1	15.19	O
1801	1.0	3000.0	3.822e-06	1083	4	0.1	14.23	O
1802	1.0	3000.0	3.1469999999999997e-06	1081	4	0.1	7.5489999999999995	O
1803	1.0	3000.0	4.558e-06	1081	4	0.1	6.687	O
1804	1.0	3000.0	4.478e-06	1082	4	0.1	13.57	O
1805	1.0	3000.0	3.042e-06	1082	4	0.1	26.66	O
1806	1.0	3000.0	4.309e-06	1082	4	0.1	8.331	O
1807	1.0	3000.0	4.308e-06	1082	4	0.1	10.55	O
1808	1.0	3000.0	4.653e-06	1082	4	0.1	8.617	O
1809	1.0	3000.0	2.959e-06	1082	4	0.1	31.43	O
1810	1.0	3000.0	3.213e-06	1083	4	0.1	18.54	O
1811	1.0	3000.0	2.914e-06	1082	4	0.1	8.965	O
1812	1.0	3000.0	4.191e-06	1081	4	0.1	11.68	O
1813	1.0	3000.0	4.315e-06	1083	4	0.1	12.43	O
1814	1.0	3000.0	3.983e-06	1083	4	0.1	20.13	O
1815	1.0	3000.0	4.494e-06	1083	4	0.1	6.303	O
1816	1.0	3000.0	3.647e-06	1082	4	0.1	6.849	O
1817	1.0	3000.0	4.561e-06	1083	4	0.1	18.75	O
1818	1.0	3000.0	3.2330000000000002e-06	1082	4	0.1	20.99	O
1819	1.0	3000.0	4.67e-06	1082	4	0.1	11.08	O
1820	1.0	3000.0	3.597e-06	1082	4	0.1	6.513	O
1821	1.0	3000.0	4.346e-06	1082	4	0.1	11.05	O
1822	1.0	3000.0	3.785e-06	1082	4	0.1	10.71	O
1823	1.0	3000.0	4.5139999999999995e-06	1082	4	0.1	18.7	O
1824	1.0	3000.0	3.131e-06	1082	4	0.1	7.058	O
1825	1.0	3000.0	4.51e-06	1081	4	0.1	23.56	O
1826	1.0	3000.0	4.578e-06	1081	4	0.1	9.047	O
1827	1.0	3000.0	4.22e-06	1082	4	0.1	19.82	O
1828	1.0	3000.0	3.844e-06	1083	4	0.1	24.07	O
1829	1.0	3000.0	3.13e-06	1081	4	0.1	13.17	O
1830	1.0	3000.0	4.2000000000000004e-06	1081	4	0.1	11.03	O
1831	1.0	3000.0	4.716e-06	1082	4	0.1	16.9	O
1832	1.0	3000.0	4.147e-06	1082	4	0.1	7.57	O
1833	1.0	3000.0	3.44e-06	1082	4	0.1	17.39	O
1834	1.0	3000.0	4.69e-06	1081	4	0.1	26.07	O
1835	1.0	3000.0	4.662e-06	1083	4	0.1	11.66	O
1836	1.0	3000.0	3.674e-06	1082	4	0.1	11.87	O
1837	1.0	3000.0	3.783e-06	1082	4	0.1	9.481	O
1838	1.0	3000.0	4.024e-06	1081	4	0.1	22.76	O
1839	1.0	3000.0	3.588e-06	1082	4	0.1	16.21	O
1840	1.0	3000.0	4.392e-06	1083	4	0.1	17.7	O
1841	1.0	3000.0	3.6769999999999997e-06	1082	4	0.1	23.98	O
1842	1.0	3000.0	4.435e-06	1083	4	0.1	6.309	O
1843	1.0	3000.0	3.327e-06	1083	4	0.1	22.01	O
1844	1.0	3000.0	4.3169999999999995e-06	1082	4	0.1	14.01	O
1845	1.0	3000.0	4.394e-06	1082	4	0.1	6.257999999999999	O
1846	1.0	3000.0	4.377e-06	1082	4	0.1	15.45	O
1847	1.0	3000.0	4.309e-06	1083	4	0.1	20.29	O
1848	1.0	3000.0	3.832e-06	1082	4	0.1	7.035	O
1849	1.0	3000.0	4.597e-06	1081	4	0.1	26.43	O
1850	1.0	3000.0	3.7039999999999996e-06	1083	4	0.1	10.86	O
1851	1.0	3000.0	4.408e-06	1081	4	0.1	9.925	O
1852	1.0	3000.0	3.144e-06	1082	4	0.1	7.197	O
1853	1.0	3000.0	3.065e-06	1082	4	0.1	7.254	O
1854	1.0	3000.0	3.7619999999999997e-06	1081	4	0.1	20.18	O
1855	1.0	3000.0	4.365e-06	1082	4	0.1	8.932	O
1856	1.0	3000.0	3.9619999999999995e-06	1082	4	0.1	6.287999999999999	O
1857	1.0	3000.0	3.88e-06	1083	4	0.1	6.695	O
1858	1.0	3000.0	4.037e-06	1081	4	0.1	7.297999999999999	O
1859	1.0	3000.0	4.634e-06	1081	4	0.1	16.41	O
1860	1.0	3000.0	4.057e-06	1083	4	0.1	17.14	O
1861	1.0	3000.0	4.196e-06	1081	4	0.1	7.391	O
1862	1.0	3000.0	4.503e-06	1082	4	0.1	14.68	O
1863	1.0	3000.0	3.692e-06	1081	4	0.1	33.36	O
1864	1.0	3000.0	4.237e-06	1082	4	0.1	12.56	O
1865	1.0	3000.0	3.213e-06	1082	4	0.1	11.95	O
1866	1.0	3000.0	3.706e-06	1082	4	0.1	13.54	O
1867	1.0	3000.0	3.328e-06	1082	4	0.1	6.905	O
1868	1.0	3000.0	4.09e-06	1082	4	0.1	13.3	O
1869	1.0	3000.0	4.2489999999999995e-06	1082	4	0.1	6.261	O
1870	1.0	3000.0	4.337e-06	1082	4	0.1	18.73	O
1871	1.0	3000.0	3.065e-06	1081	4	0.1	11.19	O
1872	1.0	3000.0	4.264e-06	1082	4	0.1	14.79	O
1873	1.0	3000.0	3.162e-06	1081	4	0.1	17.68	O
1874	1.0	3000.0	3.197e-06	1081	4	0.1	22.95	O
1875	1.0	3000.0	3.3789999999999998e-06	1082	4	0.1	13.67	O
1876	1.0	3000.0	3.4519999999999997e-06	1082	4	0.1	6.81	O
1877	1.0	3000.0	4.119e-06	1082	4	0.1	10.38	O
1878	1.0	3000.0	4.292e-06	1082	4	0.1	11.71	O
1879	1.0	3000.0	4.072e-06	1083	4	0.1	9.795	O
1880	1.0	3000.0	3.777e-06	1081	4	0.1	19.49	O
1881	1.0	3000.0	4.337e-06	1082	4	0.1	18.96	O
1882	1.0	3000.0	3.925e-06	1083	4	0.1	9.003	O
1883	1.0	3000.0	3.714e-06	1082	4	0.1	6.579	O
1884	1.0	3000.0	4.489e-06	1082	4	0.1	14.52	O
1885	1.0	3000.0	3.348e-06	1081	4	0.1	10.24	O
1886	1.0	3000.0	3.353e-06	1082	4	0.1	35.55	O
1887	1.0	3000.0	4.42e-06	1082	4	0.1	17.23	O
1888	1.0	3000.0	3.662e-06	1081	4	0.1	19.7	O
1889	1.0	3000.0	4.06e-06	1081	4	0.1	7.146	O
1890	1.0	3000.0	2.977e-06	1082	4	0.1	13.94	O
1891	1.0	3000.0	3.688e-06	1081	4	0.1	9.14	O
1892	1.0	3000.0	3.404e-06	1082	4	0.1	13.11	O
1893	1.0	3000.0	4.432e-06	1083	4	0.1	7.981	O
1894	1.0	3000.0	3.975e-06	1081	4	0.1	6.96	O
1895	1.0	3000.0	3.929e-06	1082	4	0.1	13.06	O
1896	1.0	3000.0	3.032e-06	1083	4	0.1	11.03	O
1897	1.0	3000.0	3.094e-06	1082	4	0.1	14.86	O
1898	1.0	3000.0	3.319e-06	1082	4	0.1	11.97	O
1899	1.0	3000.0	4.488e-06	1082	4	0.1	13.25	O
1900	1.0	3000.0	3.9839999999999995e-06	1082	4	0.1	7.638	O
1901	1.0	3000.0	4.585e-06	1082	4	0.1	22.18	O
1902	1.0	3000.0	4.114e-06	1082	4	0.1	17.54	O
1903	1.0	3000.0	4.202e-06	1082	4	0.1	23.28	O
1904	1.0	3000.0	4.35e-06	1082	4	0.1	12.47	O
1905	1.0	3000.0	3.482e-06	1081	4	0.1	9.82	O
1906	1.0	3000.0	4.486e-06	1082	4	0.1	8.783	O
1907	1.0	3000.0	4.007e-06	1083	4	0.1	18.81	O
1908	1.0	3000.0	4.584e-06	1081	4	0.1	7.485	O
1909	1.0	3000.0	3.552e-06	1083	4	0.1	13.33	O
1910	1.0	3000.0	4.252e-06	1083	4	0.1	9.177999999999999	O
1911	1.0	3000.0	3.862e-06	1082	4	0.1	11.87	O
1912	1.0	3000.0	4.077e-06	1082	4	0.1	8.706	O
1913	1.0	3000.0	4.307e-06	1081	4	0.1	11.91	O
1914	1.0	3000.0	4.29e-06	1083	4	0.1	6.605	O
1915	1.0	3000.0	4.058e-06	1082	4	0.1	6.9239999999999995	O
1916	1.0	3000.0	3.508e-06	1082	4	0.1	11.83	O
1917	1.0	3000.0	3.777e-06	1083	4	0.1	8.389	O
1918	1.0	3000.0	3.1689999999999996e-06	1083	4	0.1	15.86	O
1919	1.0	3000.0	4.399e-06	1082	4	0.1	6.172999999999999	O
1920	1.0	3000.0	3.278e-06	1082	4	0.1	9.69	O
1921	1.0	3000.0	4.258e-06	1082	4	0.1	23.59	O
1922	1.0	3000.0	4.453e-06	1081	4	0.1	14.46	O
1923	1.0	3000.0	3.1419999999999997e-06	1082	4	0.1	12.96	O
1924	1.0	3000.0	4.253e-06	1081	4	0.1	21.81	O
1925	1.0	3000.0	4.262e-06	1081	4	0.1	17.07	O
1926	1.0	3000.0	3.0739999999999997e-06	1082	4	0.1	6.604	O
1927	1.0	3000.0	3.922e-06	1082	4	0.1	10.75	O
1928	1.0	3000.0	3.61e-06	1082	4	0.1	11.95	O
1929	1.0	3000.0	3.28e-06	1082	4	0.1	8.068	O
1930	1.0	3000.0	3.255e-06	1083	4	0.1	22.83	O
1931	1.0	3000.0	4.085e-06	1083	4	0.1	21.67	O
1932	1.0	3000.0	4.719e-06	1083	4	0.1	16.18	O
1933	1.0	3000.0	3.8080000000000002e-06	1083	4	0.1	20.62	O
1934	1.0	3000.0	4.447e-06	1083	4	0.1	12.58	O
1935	1.0	3000.0	3.005e-06	1083	4	0.1	20.02	O
1936	1.0	3000.0	3.719e-06	1082	4	0.1	12.33	O
1937	1.0	3000.0	4.311e-06	1082	4	0.1	19.25	O
1938	1.0	3000.0	3.7010000000000002e-06	1082	4	0.1	6.445	O
1939	1.0	3000.0	4.698e-06	1082	4	0.1	11.35	O
1940	1.0	3000.0	4.335e-06	1082	4	0.1	6.362	O
1941	1.0	3000.0	3.5869999999999997e-06	1083	4	0.1	17.28	O
1942	1.0	3000.0	3.868e-06	1082	4	0.1	9.693	O
1943	1.0	3000.0	2.921e-06	1083	4	0.1	18.8	O
1944	1.0	3000.0	4.213e-06	1082	4	0.1	8.013	O
1945	1.0	3000.0	3.231e-06	1083	4	0.1	8.887	O
1946	1.0	3000.0	4.269e-06	1082	4	0.1	8.69	O
1947	1.0	3000.0	4.5089999999999995e-06	1081	4	0.1	11.76	O
1948	1.0	3000.0	3.7939999999999996e-06	1082	4	0.1	6.507999999999999	O
1949	1.0	3000.0	4.532e-06	1083	4	0.1	6.4879999999999995	O
1950	1.0	3000.0	3.52e-06	1082	4	0.1	8.773	O
1951	1.0	3000.0	4.297e-06	1083	4	0.1	10.53	O
1952	1.0	3000.0	3.846e-06	1081	4	0.1	7.9239999999999995	O
1953	1.0	3000.0	4.266e-06	1081	4	0.1	10.76	O
1954	1.0	3000.0	4.714e-06	1083	4	0.1	13.57	O
1955	1.0	3000.0	3.462e-06	1083	4	0.1	10.96	O
1956	1.0	3000.0	3.783e-06	1083	4	0.1	17.24	O
1957	1.0	3000.0	4.688e-06	1082	4	0.1	6.434	O
1958	1.0	3000.0	4.547e-06	1081	4	0.1	9.097999999999999	O
1959	1.0	3000.0	2.893e-06	1082	4	0.1	17.07	O
1960	1.0	3000.0	4.39e-06	1082	4	0.1	10.07	O
1961	1.0	3000.0	3.579e-06	1081	4	0.1	10.15	O
1962	1.0	3000.0	3.907e-06	1081	4	0.1	6.513	O
1963	1.0	3000.0	4.106e-06	1081	4	0.1	20.39	O
1964	1.0	3000.0	4.002e-06	1082	4	0.1	28.3	O
1965	1.0	3000.0	3.534e-06	1082	4	0.1	8.881	O
1966	1.0	3000.0	4.308e-06	1081	4	0.1	10.79	O
1967	1.0	3000.0	3.946e-06	1082	4	0.1	13.78	O
1968	1.0	3000.0	3.69e-06	1083	4	0.1	11.98	O
1969	1.0	3000.0	4.698999999999999e-06	1082	4	0.1	16.0	O
1970	1.0	3000.0	4.049e-06	1083	4	0.1	18.86	O
1971	1.0	3000.0	3.946e-06	1081	4	0.1	10.79	O
1972	1.0	3000.0	4.125e-06	1081	4	0.1	25.0	O
1973	1.0	3000.0	3.409e-06	1082	4	0.1	16.62	O
1974	1.0	3000.0	4.217e-06	1082	4	0.1	15.17	O
1975	1.0	3000.0	4.563e-06	1082	4	0.1	9.679	O
1976	1.0	3000.0	4.43e-06	1083	4	0.1	10.23	O
1977	1.0	3000.0	4.715e-06	1082	4	0.1	13.83	O
1978	1.0	3000.0	4.282e-06	1083	4	0.1	6.33	O
1979	1.0	3000.0	4.705e-06	1081	4	0.1	7.757999999999999	O
1980	1.0	3000.0	4.459e-06	1083	4	0.1	20.15	O
1981	1.0	3000.0	3.589e-06	1082	4	0.1	25.33	O
1982	1.0	3000.0	4.4019999999999995e-06	1082	4	0.1	11.78	O
1983	1.0	3000.0	4.221e-06	1082	4	0.1	8.259	O
1984	1.0	3000.0	3.946e-06	1083	4	0.1	13.51	O
1985	1.0	3000.0	4.6839999999999995e-06	1081	4	0.1	11.82	O
1986	1.0	3000.0	4.1319999999999996e-06	1083	4	0.1	23.43	O
1987	1.0	3000.0	3.58e-06	1082	4	0.1	13.06	O
1988	1.0	3000.0	4.515e-06	1082	4	0.1	9.494	O
1989	1.0	3000.0	4.512e-06	1082	4	0.1	12.41	O
1990	1.0	3000.0	4.687e-06	1083	4	0.1	23.94	O
1991	1.0	3000.0	4.682e-06	1081	4	0.1	15.2	O
1992	1.0	3000.0	4.216e-06	1082	4	0.1	21.92	O
1993	1.0	3000.0	4.485e-06	1082	4	0.1	18.86	O
1994	1.0	3000.0	4.122e-06	1082	4	0.1	10.39	O
1995	1.0	3000.0	3.917e-06	1082	4	0.1	6.626	O
1996	1.0	3000.0	4.039e-06	1082	4	0.1	6.65	O
1997	1.0	3000.0	4.682e-06	1081	4	0.1	10.68	O
1998	1.0	3000.0	3.625e-06	1081	4	0.1	15.47	O
[truncated: 70,001 more rows]
