# Supplementary material for: Factors affecting aerosol SARS-CoV-2 transmission via HVAC systems; a modeling study
Source: PLoS Comput Biol. 2021 Oct 18;17(10):e1009474. doi: 10.1371/journal.pcbi.1009474 (PMC8553169; doi:10.1371/journal.pcbi.1009474)
Supplement: S1 Data — (ZIP) [file pcbi.1009474.s002.zip › ZippedData/Systematic Permutations/Plots.ipynb]

# %% [code]
# Agregate Data
import numpy as np
import pandas as pd
import matplotlib.pyplot as plt
import pickle
import matplotlib
matplotlib.rcParams.update({'font.size': 6})

ReleaseAmounts = np.array([3000., 1000.])
FOA = np.array([0.1, 0.3])
FILTERS = np.array([4, 8, 12])
ACH = np.array([1, 2, 4, 6, 8, 10])
x = ACH

data = pd.read_csv("Multiple.csv")

colors = "blue", "orange", "green"
linestyles = "--","-"
fig, axes = plt.subplots(ncols=2, figsize=(6.5,3), dpi=300)
for foa, ax in zip(FOA, axes):
    #print("FOA:",foa)
    foaData = data[data['FOA'] == foa]
    #display(foaData)
    for ra, ls in zip(ReleaseAmounts, linestyles):
        #print("PFU",ra)
        raData = foaData[foaData["Release Rate [pfu/min]"] == ra]
        #display(raData)
        for filt, color in zip(FILTERS, colors):
            #print("Filter:",filt)
            filterData = raData[raData['Filter Rating [MERV]'] == filt]
            #display(filterData)
            y = []
            for ach in ACH:
                achData = filterData[filterData["ACH"] == ach]
                y.append(achData["Infections"].mean())
            label = str(int(ra)) +  " PFU/min, MERV " + str(filt)
            ax.plot(x,y, ls=ls, lw=1, color=color, ms=4, marker='o', label=label)

    ax.set_xticks(x)
    ax.set_xlabel('Air Changes Per Hour')
    ax.set_title("Fraction of Outside Air: " + str(foa))
    ax.set_ylim((0,16))
    ax.tick_params(length=0)
    ax.grid(alpha=0.5)
axes[1].set_yticklabels('')
axes[0].set_ylabel('Resulting Infections per Work Day')
axes[1].legend(loc="upper right")
plt.subplots_adjust(wspace=0.02, hspace=0)
plt.savefig("multiple_parameters.tif",bbox_inches='tight')
